# Supplementary material for: Metagenomic Insights Into the Microbial Iron Cycle of Subseafloor Habitats
Source: Front Microbiol. 2021 Sep 3;12:667944. doi: 10.3389/fmicb.2021.667944 (PMC8446621; doi:10.3389/fmicb.2021.667944)
Supplement: Supplementary file 3 [file Table_2.XLSX]

## Sheet: Table S2. MAGs
Table S2. MAGs with gene clusters for iron oxidation, iron reduction, or siderophore synthesis. MAGs with >40% completeness and <10% contamination (CheckM v1.1.3; Parks et al. , 2014) were evaluated using FeGenie v2 (Garber et al., 2020). Taxonomy was assigned using GTDB-Tk v1.3.0 with referencee database GTDB R05-RS95 (Chaumeil PA et al., 2019). The following third party dependencies were used: …
	Location	GTDB-Tk	CheckM			Gene Clusters
ID		GTDB Taxonomy	Completeness	Contamination	Strain heterogeneity	Iron oxidation	Iron reduction	Siderophore synthesis (FeGenie)	Siderophore synthesis (AntiSMASH)
GCA_011064915.1_ASM1106491v1	Loki's Castle	d__Bacteria;p__Verrucomicrobiota_A;c__Chlamydiia;o__Parachlamydiales;f__Rhabdochlamydiaceae;g__SZUA-160;s__SZUA-160 sp003228815	90.52	0	0	Cyc2_repCluster3	-	-	-
GCA_003644945.1_ASM364494v1	Guaymas Basin	d__Bacteria;p__Krumholzibacteriota;c__Krumholzibacteria;o__LZORAL124-64-63;f__;g__;s__	48.51	0	0	-	OmcS	-	-
GCA_003644985.1_ASM364498v1	Guaymas Basin	d__Bacteria;p__Krumholzibacteriota;c__Krumholzibacteria;o__LZORAL124-64-63;f__;g__;s__	83.62	3.45	50	-	OmcS	-	-
GCA_003645525.1_ASM364552v1	Guaymas Basin	d__Bacteria;p__Proteobacteria;c__Gammaproteobacteria;o__Woeseiales;f__Woeseiaceae;g__SZUA-117;s__	82.13	6.35	57.14	-	MtrC-MtrA(x2)-MtrB; t4ap	-	-
GCA_003646045.1_ASM364604v1	Guaymas Basin	d__Bacteria;p__Krumholzibacteriota;c__Krumholzibacteria;o__LZORAL124-64-63;f__LZORAL124-64-63;g__UM-FILTER-65-15;s__UM-FILTER-65-15 sp003646045	86.91	2.74	66.67	-	OmcS (n=3)	-	-
GCA_003646295.1_ASM364629v1	Guaymas Basin	d__Bacteria;p__Proteobacteria;c__Gammaproteobacteria;o__Methylococcales;f__Methylomonadaceae;g__Methyloprofundus;s__	67.55	3.45	50	MtrB-MtoA (possible Fe-oxidation or Fe-reduction)		-	-
GCA_003646345.1_ASM364634v1	Guaymas Basin	d__Bacteria;p__Proteobacteria;c__Gammaproteobacteria;o__Woeseiales;f__Woeseiaceae;g__SZUA-117;s__	84.14	6.9	20	-	MtrB-MtrA(x2)-MtrC; t4ap	-	-
GCA_003646405.1_ASM364640v1	Guaymas Basin	d__Bacteria;p__Proteobacteria;c__Gammaproteobacteria;o__Pseudomonadales;f__Halieaceae;g__Halioglobus;s__Halioglobus sp003646405	85.11	5.33	0	-	MtoA-MtrB-MtrC	-	-
GCA_003647135.1_ASM364713v1	Guaymas Basin	d__Bacteria;p__Desulfobacterota;c__Desulfuromonadia;o__Desulfuromonadales;f__BM103;g__M0040;s__	61.4	4.39	33.33	-	OmcS (n=2), DFE_0463-0462-0461	-	-
GCA_003647175.1_ASM364717v1	Guaymas Basin	d__Bacteria;p__Desulfobacterota;c__;o__;f__;g__;s__	72.25	3.51	50	-	DFE_0461-0463-0461-0462-0462	-	-
GCA_003650305.1_ASM365030v1	Guaymas Basin	d__Bacteria;p__Bacteroidota;c__Bacteroidia;o__Flavobacteriales;f__Flavobacteriaceae;g__PRS1;s__PRS1 sp003650305	96.55	2.59	100	Cyc2_repCluster3	-	-	-
GCA_002010815.1_ASM201081v1	Juan de Fuca Ridge	d__Bacteria;p__Proteobacteria;c__Gammaproteobacteria;o__Pseudomonadales;f__Pseudomonadaceae;g__Pseudomonas_E;s__Pseudomonas_E koreensis_B	66.67	0	0	-	t4ap	IucB-PvdS-PvdIJLgroup	Pyoverdin (n=3; <9% similarity)
GCA_002011615.1_ASM201161v1	Juan de Fuca Ridge	d__Bacteria;p__WOR-3;c__Hydrothermia;o__Hydrothermales;f__Hydrothermaceae;g__Hydrothermus;s__Hydrothermus pacificus	91.38	0	0	-	porin–cytochrome-c	-	-
GCA_002011685.1_ASM201168v1	Juan de Fuca Ridge	d__Bacteria;p__KSB1;c__UBA2214;o__JdFR-76;f__JdFR-76;g__JdFR-76;s__JdFR-76 sp002011685	86.57	1.02	100	Cyc2_repCluster3	porin–cytochrome-c	-	-
GCA_002011715.1_ASM201171v1	Juan de Fuca Ridge	d__Bacteria;p__Nitrospirota;c__Thermodesulfovibrionia;o__UBA6902;f__JdFR-81;g__;s__	61.94	8.77	20	-	DFE_0464-0462-0461	-	-
JdFRolivine-5	Juan de Fuca Biofilm	d__Bacteria;p__Firmicutes_E;c__UBA3569;o__UBA3575;f__UBA3575;g__UBA3575;s__UBA3575 sp002375925	98.28	1.72	0	Cyc2_repCluster3	-	-	-
JdFRolivine-10	Juan de Fuca Biofilm	d__Archaea;p__Halobacteriota;c__Archaeoglobi;o__Archaeoglobales;f__Archaeoglobaceae;g__Geoglobus;s__Geoglobus sp002494725	100	0.93	0	-	DFE_449; GACE_1846-1847	-	-
NORP102	North Pond	d__Bacteria;p__Proteobacteria;c__Gammaproteobacteria;o__Pseudomonadales;f__Halomonadaceae;g__Halomonas;s__Halomonas meridiana	84.48	0	0	-	-	PvdE-IucB-PvdA-PiuA-HatD-VabF(x4)-PchC	Crochelin A (38% similarity)
NORP111	North Pond	d__Bacteria;p__Proteobacteria;c__Zetaproteobacteria;o__Mariprofundales;f__Mariprofundaceae;g__GCA-2401635;s__GCA-2401635 sp002401635	75.55	0	0	Cyc2_repCluster1, Cyc2_repCluster3	-	-	-
NORP116	North Pond	d__Bacteria;p__Proteobacteria;c__Alphaproteobacteria;o__Rhodospirillales;f__Magnetovibrionaceae;g__Magnetovibrio;s__Magnetovibrio sp002401565	75	3.45	0	FoxE	-	-	-
NORP117	North Pond	d__Bacteria;p__Proteobacteria;c__Gammaproteobacteria;o__Enterobacterales;f__Alteromonadaceae;g__Pseudoalteromonas;s__Pseudoalteromonas tetraodonis	66.38	2.59	100	-	-	PvsD-PvsC-RhbE-RhbB	Desferrioxamine E (75% similarity)
NORP120	North Pond	d__Bacteria;p__Proteobacteria;c__Gammaproteobacteria;o__Pseudomonadales;f__UBA3067;g__GCA-002402085;s__GCA-002402085 sp002401525	70.69	0	0	-	MtrA-MtrB	-	-
NORP128	North Pond	d__Bacteria;p__Proteobacteria;c__Alphaproteobacteria;o__Rhodospirillales;f__Magnetovibrionaceae;g__Magnetovibrio;s__Magnetovibrio sp002732845	72.73	0.86	0	FoxE	-	-	-
NORP14	North Pond	d__Bacteria;p__Campylobacterota;c__Campylobacteria;o__Campylobacterales;f__Sulfurimonadaceae;g__GCA-2733885;s__GCA-2733885 sp002733885	98.28	1.72	0	Cyc2_repCluster3	-	-	-
NORP143	North Pond	d__Bacteria;p__Proteobacteria;c__Gammaproteobacteria;o__Enterobacterales;f__Shewanellaceae;g__Shewanella;s__	67.24	9.87	100	-	MtrB-MtrA-MtrC(x2); MtrB-MtrA; MtrC;	-	-
NORP148	North Pond	d__Bacteria;p__Proteobacteria;c__Zetaproteobacteria;o__Mariprofundales;f__Mariprofundaceae;g__Ghiorsea;s__Ghiorsea sp002401135	68.64	0.16	0	Cyc2_repCluster1, Cyc2_repCluster3	-	-	-
NORP166	North Pond	d__Bacteria;p__Proteobacteria;c__Alphaproteobacteria;o__Rhodobacterales;f__Rhodobacteraceae;g__Paracoccus;s__Paracoccus sp002732665	57.99	0	0	-	-	VabC-VabB-VabA-VabE	Amonabactin P (42% similarity)
NORP24	North Pond	d__Bacteria;p__Proteobacteria;c__Gammaproteobacteria;o__SZUA-229;f__SZUA-229;g__GCA-2746365;s__GCA-2746365 sp002746365	100	0	0	Cyc2_repCluster3	-	-	-
NORP46	North Pond	d__Bacteria;p__Proteobacteria;c__Gammaproteobacteria;o__Enterobacterales;f__Psychromonadaceae;g__Moritella;s__Moritella sp000170855	96.55	6.9	33.33	-	-	YfeB-FpuDgroup-IucD-PF04183group-PF01032group-PF01497group-FpuCgroup-PF00593group-PF04183group	Identified as siderophore gene cluster; No known hits
NORP55	North Pond	d__Bacteria;p__Proteobacteria;c__Alphaproteobacteria;o__Caulobacterales;f__Maricaulaceae;g__Robiginitomaculum_B;s__Robiginitomaculum_B sp002733485	89.66	5.17	0	Cyc2_repCluster2	-	-	-
NORP57	North Pond	d__Bacteria;p__Proteobacteria;c__Gammaproteobacteria;o__Pseudomonadales;f__Halomonadaceae;g__Halomonas;s__Halomonas alkaliantarctica	84.14	6.9	50	-	-	PvdE-FpvE-YqjH-PvdE-IucB-PvdA-PvdF-PiuA-HatD-VabF(x2)-PchC-PvdS-PvuE-IucA-PvdE	Crochelin A (46% similarity)
NORP58	North Pond	d__Bacteria;p__Bacteroidota;c__Bacteroidia;o__Flavobacteriales;f__Flavobacteriaceae;g__GCA-2733415;s__GCA-2733415 sp002733415	98.28	0	0	-	-	VabF(x2)-PchC-RhbB-IucD-PvsC-PvsD-RhbD-PvsD	Bisucaberin B (100% similarity)
NORP93	North Pond	d__Bacteria;p__Proteobacteria;c__Gammaproteobacteria;o__Nitrosococcales;f__Methylophagaceae;g__GCA-002733105;s__GCA-002733105 sp002733105	84.48	0	0	-	-	FpvG-PirA-PvsE-PvsC-PvsD-PirA	Identified as siderophore gene cluster; No known hits
NORP97	North Pond	d__Bacteria;p__Proteobacteria;c__Gammaproteobacteria;o__Enterobacterales;f__Psychromonadaceae;g__Moritella;s__Moritella sp000170855	93.1	3.45	100	-	-	PF04183group-PF00593group-FpuCgroup-PF01497group-PF01032group-PF04183group-IucD	Aerobactin (33% similarity)
E29_bin29	Eastern Gulf of Mexico	d__Bacteria;p__Campylobacterota;c__Campylobacteria;o__Campylobacterales;f__Sulfurovaceae;g__Sulfurovum;s__Sulfurovum	64.28	0.14	0	Cyc2_repCluster1	-	-	-
