# Supplementary material for: Metagenomic Insights Into the Microbial Iron Cycle of Subseafloor Habitats
Source: Front Microbiol. 2021 Sep 3;12:667944. doi: 10.3389/fmicb.2021.667944 (PMC8446621; doi:10.3389/fmicb.2021.667944)
Supplement: Supplementary file 5 [file Table_4.XLSX]

## Sheet: Table S4. Metagen. Iron Redox
Table S4. Metagenome Iron Redox Genes and Clusters
category	genome/assembly	orf	HMM	bitscore	bitscore_cutoff	clusterID	heme_c_binding_motifs	heme_b_binding_motifs	hematite_binding_motifs	protein_sequence
iron_oxidation	Adriatic.fasta	contig-100_64053_1	Cyc2_repCluster3	67.8	27.3	1	1	0	0	NDAFAIPAFARKYKLSCQTCHAPMPRLKAFGDEFAGNGFKMPEMESPRYYVETGDQELSLIRDFPIAVRLDMHAVVKTGDYENGVDFQSPYLVKLLSGGELAENLAYYFYFYMDERGDVVGVEDAYIMFNNLFDIDFDMYMGQFQVSDPLFKRELRLTLEDYQVYKTKVGDATTNLAYDRGIMLTLGLDTGTDIIFEVTNGNGLSEADGFRNFDDDGYKNFFGRVSQNIGDYLRVGGFGVLG
########################################################################################
iron_oxidation	Adriatic.fasta	contig-100_93435_1	Cyc2_repCluster3	51	27.3	2	1	0	0	MNRKNITIALLLLVVVIVASAPRQAEAIPAFARQHKISCTTCHTPFPRLKDFGEEFAGLRDAGPVSDLRKEFKASGAQAADYLQSVPEEIRDSYADFSDAAQKMFDAKEEALKHESETEEAMMAADTAGERLSELLGSIEKDVEAATETEMKQAD
########################################################################################
iron_oxidation	Adriatic.fasta	contig-100_154864_2	Cyc2_repCluster3	45.7	27.3	3	1	0	0	MKSTRTLAALGLILFAGLVLVPETVLGIPAFARRYKMSCTTCHAPFPRLKAFGDE
########################################################################################
iron_reduction	Adriatic.fasta	contig-100_8806_1	OmcS	234.6	78.2	830	6	0	0	MTRDPEPGEVTPHSAGRLDSLGPWNNDMLSGGMTMKKTLALAFALIFVAAPALAFHDGGVAHCNGCHTMHNSEDGVLVDPANPNGNAYLLREANSSDVCLNCHATRLGAVWGADPLAPPREIGGGNFTFLLEDNINDGHGGATNPILGEAAGHSIVAPSMGVGPDSVLLSAPGGTFPSSLMSCTSCHDPHGNADFRLLYGVGPVQAGSYTFTAPAPTAAGLSIFFGAPEGNANHTAYQSGMSAWCGNCHGDFHNNNTKLIHPSGSAMGATIANTYNLYNGSDDILGGAAATAFLEEVPFEDAANGTNTTAGPSATSQVSCITCHRAHATSAPDAGRWDFSVTFLHEDGAESGSYAIPNPYGYTQRSLCNKCHKKDEFDAIVVAPAP*
########################################################################################
iron_reduction	Adriatic.fasta	contig-100_51080_1	OmcS	174.6	78.2	831	3	0	0	ASSSAARATAPAAISTGSPRPIPGPPTGTPGESTGDSHGHNVISPANGIGVDAKLSAAPGGSFLSTELTCTSCHDPHGNQNFRILYDSSLGPVYPGGTGRFNFTSDAPVAYGNSRRTSHIAGEGGKPETDSQHTIYESGMSDWCANCHTTFHSDNTTTFVHDVEEDMNGLAANYNAYISTDQQTGGLQATAYWGLVPFEDVDAGADSTTSDPGNYTKGPDQNDQVMCLTCHRAHASAFSDIGRWDFGETFIADSHPKTGDTGLG
########################################################################################
iron_reduction	Adriatic.fasta	contig-100_228733_1	OmcS	138.7	78.2	832	3	0	0	FAFHDAGVADCAGCHTMHNSQDGADVTDPGGYPYLLKAANSTDACLACHASYGQFYNGDGWGPGGDFYWLTKTYSWTSHGRTFTSSGDSHGHNVISPANGILADATLLTAPGGTFDSDWLTCTSCHDPHGNQNFRILYDSTLG
########################################################################################
iron_reduction	Adriatic.fasta	contig-100_217141_1	OmcZ	81.2	76.9	833	1	0	0	SDCWGCHGFSIASAPATGAIIPSLNTCDKDSIIAGVATAITLTGEALTNGDYTSVCEVVGKDGAIEVAPESITAGEMKCNLPALDAGSYKVRAKKDDVVSNPMVVKCVTDVVIDSVDCADGVLTITGSGFGDAAPASAEEYINVKLG
########################################################################################
iron_oxidation	JdF1362B.fasta	c_000000164835_3	Cyc1	181.5	98	846	2	0	0	MKMTLTIRVPLFALLTFTGMSMAIMRAYGEDGAKLAAQLCATCHGIHGRSESPMFPRLDAQTPEYLEAQLKGFREHARGETEARSFMWGIASQLDDATIRSLAEYYAGQTAAPGAAGDTALMAKGQTIFEHGAPDDGVPACASCHGAQGQGAAQFPRLAGQHKSYLLRQIEAFRDKSRGNAPVMSAVAHNLNNDQANAVATYLQSK*
iron_oxidation	JdF1362B.fasta	c_000000164835_4	Cyc2_repCluster2	300	27.8	846	0	0	0	VQVSKTHTRTLDRANYDFLRDGDTTVQQASLFYAGRIVDHVGAFAQWTYDGIAHHAALDNTDIRAAWHLTDNDVDFIYGMTVNNNPTVSDVWNSTPAFGYPYASSSVSLTPMASTLIDGGLSQQVAGASAYLFWQRSLYIEFGLYRTADQAFSVFRTGQDSNTPGGVARLSGANPYWRVAYNREWGPHSIMAGTFGLIASRYPDNTLPGTPTDRFSDYALDAQYQYLTLPHAFTAQAAWIYEKQDWRASFPSGGIGAGPTPANPTDHLTTFKAKASYIYQRKYGGTLAYFSTTGNADTGLYAPAPVTGSGNGYPDTRGLIFELNYLPHPQVKFAVQYTWFLKFNGARSNYDGNGRNAGDNNTLYLLGWFMF*
########################################################################################
iron_oxidation	JdF1362B.fasta	c_000000156308_85	Cyc2_repCluster3	60	27.3	881	1	0	0	MKRIVFGLALLAIFGGLLAESVYGIPAFARKYRFSCNVCHEFIPKLKDFGEEFAGSGFRLPGQEPKRFFLDVGDANLALMRSLPIAIRFDAFATYEPDTDVETDLKAPYFFKLLSGGQIYKNVGYYFYFYLAERGEVAGIEDAYLHFDNLFGQELDIMVGQFQVSDPLFKRELRPTFEDYQIYRQRFGNSPVNLTYDRGVIVTYSLPTGTDLFLEVVNGNGKGEAIGENRTLDNDGLKNTFFRVSQSLFGQRFGGFFYSGKERVRSGETVDENQFLYWGFDATFRIPRVELNLQYIRREDNNILFRGINPLPPVGGARFNKYYVYGGFAELVVNPAPRFFLIALYNRYYTKPSFIEYRTYATFTLNASYLLYTNLKLMAEYRRDFVLQKNRFLLGITTG…
########################################################################################
iron_oxidation	JdF1362B.fasta	c_000000201053_2	Cyc2_repCluster2	105.6	27.8	883	1	0	0	MMRAYTRYAVEALLTLACVVALLPREAEAVPAFARQTGMACMACHVNFPELTPFGRFFKLTGYTLTNNTTIPVSAMVQVSKTHTRTLDRANYDFLRDGDTTVQQASLFYAGRIVDHVEIGR
########################################################################################
iron_oxidation	JdF1362B.fasta	c_000000157848_3	Cyc2_repCluster3	32.5	27.3	884	0	0	0	MREITGAIILFFMAPAILNALPSFARKQNINCFSCYCAPGYTRDFGMNYKLNGYRTEAEIGEINETTQLEISDLAVLDKTFPISAKDALGNDILNASDNSVLRLTLDIFF*
########################################################################################
iron_oxidation	JdF1362B.fasta	c_000000181969_1	Cyc2_repCluster3	31.4	27.3	885	2	0	0	MKEVRVAKGLVILVILLSALAIAHARPEFAQKTGQSCNVCHPSGPPALGPAGEYFKEHGTLEGYGEIPPSKAEPGGRCNVCHAQFEPNPEPRELSGAPTTPNHRFELKHGDGRFW
########################################################################################
iron_oxidation	JdF1362B.fasta	c_000000268956_1	Cyc2_repCluster2	208.2	27.8	886	1	0	0	RQTGEDCASCHVGGFGPQLTPHGSRFKLSGYTDTDGKSGKLPFSAMAVGSWTQISKDLSEDAGPHNGPNDNASLDEAAVFLAGRLSDKVGSFTQVTYSGVDRNVALDNMDVRYALPLTLAGKDSLIGVTVNNNPTVTDPFNTLPAWRFPYAASELAPGGAAAPLIVDGLGQQVVGASIYAFWNDMLYAEAGGYRSLSHQSLRA
########################################################################################
iron_oxidation	JdF1362B.fasta	c_000000236203_1	Cyc2_repCluster2	189.5	27.8	887	0	0	0	GYTMRAGDQFTNPVSAMAIMSFLNTAKDQAAPPAPHYGVNNNATIDQISLFIAGGIDDTFGGFSQFTYDGVGRAFSWDNLDLRAVTSGTWLNVPVQAGLSLNNAPGMQDVWNTIPAWGFPYTKSNLAPAPAEATIFDGRLAQHVLGFTAYADWDSHVYTEASFYWSPGRHFLSTLGSGEGVGRITDVAPYLRVAWHDDRGDDNYEIGAFFFRPDLYPGGDPTTGTSDLYTDLGVDASYQYTGDNSSIYG
########################################################################################
iron_oxidation	JdF1362B.fasta	c_000000293223_1	Cyc2_repCluster2	140.2	27.8	888	0	0	0	MVQYSYDGIERRWGVEMADLRFADSTEVAGGRELLFGVTLNNAPTLTDVWNSTPMWSFPHVDSAGVMPIASTMLDMQLNSQVGGITGYALFDNLVYAEAGIYRSAKSGVMRPLGLGVEKTHVVDGYAPYWRLALQREFGAHSVSAGVLGLNARVLMDPNDPAMASDRFRDIAIDAQYQYVD
########################################################################################
iron_reduction	JdF1362B.fasta	c_000000156211_70	GACE_1845	75.1	56.1	1078	9	0	0	MKTKHKVLLLGIIAIGYYMFTLSVAEFRGQHSFIAGVQVNCTSCHENAASNLSASAYHSSKSCTFCHSVTFVNNSAHGATTTIACTDSLCHANVTANLTSPYEAHRDLYLKAEDYFTGTYTYGPNEACIFCHTKYRKEITFYHPEYINFTITTNHTSNSSCDSGTVKTFNITRFVVGPQATRPPELFTDTGNLHYFINVTQISCSASPCHKPIQDALTYSIQYRAHISDVEDEGTDVGHATSSYDDSYCKDCHYNTAYAFLYPGFVHADEVHAAEKIKCTSCHSANLSAPFPASNQDNNGTEHGCSTLYYDIEKIPIHYQADVCIACHYRYVHLDTNTDTSACDACHVNSNNTAFNLTVVYYSEYSSDPGYVTISVVNLSGL*
iron_reduction	JdF1362B.fasta	c_000000156211_72	GACE_1846	101	52.7	1078	4	0	0	MRRVLLLVGVLALMMLVMPTAMAKFQNQHSFLNGSSVDCTKCHSDVNTELQGSDVSVHKNLDCKDCHIALGPQAAGKGYHAAELVECLYCHDTNAGQNTTWTNRPIPSNNVTAEITQTTAAHKPFYEAMLTETTLQGANEACIGCHTNVQVDVAITEQTGYNISATYDGTGWTVSLTGTF*
iron_reduction	JdF1362B.fasta	c_000000156211_73	GACE_1846	106.9	52.7	1078	4	0	0	MSGLRMMVLTLGLMALLTLVMPTAMAKFSGQHQFVNGSEVDCAKCHIDVYDELTANPDAPHANRSCKFCHTWGNESAPGFWKDPLGLDLKFHAAATIACDNEYCHGKAGANVTAEITNTSAAHTPFYESMHNEPYLQGGNEACVGCHTQVKVNVTISEAKGFNITATSNGTDWNITFSIVP*
iron_reduction	JdF1362B.fasta	c_000000156211_74	GACE_1847	1613	140.2	1078	73	0	2	MRRGLVLVFTLAVLFSVSPVHAKVTNWNVNIEFRDTANNIITSIQPGQTFYVNISVTASSDTGETYPMAKLSIPPGFTIIPKKINDGTYDIEEHSVHFYSLEADGDWYVTGSSLADGTNWNTGWVVKADDYLIPGKNYTFFIAMYDEDTTGGTKTSYYENFPAYYQGWGNKFYKDIYVQPTISTLTVSVNSTTYDIGGGVTVEGFKIGDTVLISGTTEPNANVNITIWKPQYTIGAKITTTADGSGNFQATYTLTENWDRRGIYTVEVIAYKAPNLIARTKINFYVGDNIAQNDKAFRSKRVSPPDISYSCGDCHTAVFFNYSVMSQADQINPGSEGTPDPHKEHPYRSPPTENCDWIHWIHDPLPEFNESRLASGVLLKQDRVTAGRSYTQPGEITHL…
########################################################################################
iron_reduction	JdF1362B.fasta	c_000000156365_44	GACE_1845	91.6	56.1	2174	9	0	0	MKRFLLLFGLFLFLTLLSVQIAAKFPFKGEHIFVSGEMVNCSSCHVRQGEAFEQSAYHKSLNCRDCHAMGNPYRTGETAKNHSSAIITCTALGCHDNVTAKINSSYEAHRGLFREAATHQSIFGTYQENEACLVCHANFTRNITFIFPEYINFTLEINWSDNVTIPSCSNSNERKYNITSLDKGPPREVTISFTTRDPHNLLNISEIDCSITCHSYITSAMQYFPPHHATDVSDRGSDIGHMTSSYDYSYCVTCHRNTTFSSSAYVHSDEVHVAEAIECIDCHRSGGVMDIAEQEPLGGGEHACLLYYNVTSYAPKFQGDICISCHFTITHDALPTDGCICHSPVNADGTPGIGQNISGTIYFTIYSEPSGEKRRTINIID*
iron_reduction	JdF1362B.fasta	c_000000156365_47	GACE_1846	90.2	52.7	2174	4	0	0	MRKLLLVLGLVAVIFLVMPSAMAKFTGQHQFINGSSVDCERCHTTISNELHAGNAHNWTSSDVGTSPCRVCHIPNPSDNTKGYYNPYGGATATYHAAAMVECLFCHGELNGSSILQGSGSKIIPSANVTQEFEGGNVEAHRPLYYRAKNASGVDTNDMLLGANEACISCHTYGANVTIIEPTQYLNVTANASDCVGWYPGFTGTPDPNCYNDGYSFNWSITFGTNP*
iron_reduction	JdF1362B.fasta	c_000000156365_48	GACE_1846	89.6	52.7	2174	4	0	0	MRITLLALGLLAITFLVMPQAVAKFTGQHQFVNGSSVNCGKCHPDIVSEYNSDPNQPHKVLGYDCIDCHIGPVDPVWGFRIKWSERYLLLGDENYKDIQFHGAALVECLWCHTVTSSLNFGVNISGEFENSTLEAHRPFYWRAKNASGVDTADYLRGANEACISCHTHAANVTIIEPTQYLNITANFSDCIDGTSNCYSGWNIAFGVNKG*
iron_reduction	JdF1362B.fasta	c_000000156365_49	GACE_1847	583	140.2	2174	28	0	0	MRFNLSFIFFAVFMLIGLTGIAYAYGDFGHQPSNGYYEPDTYVGFYSDSGYSIPSEVFPLGGTLYIQINSTDIADCSNKNQIRFNGYDGSRPIDLTGPFTCNTVGGRTICQAAIDLSPITTDDWYGVELQCDDGTNTVKVIDAVVVGSPTTPHYVRLYNDSSYTTESVWFNSSGRLYYRVYTDLGTYDPANTAPEFNNFFNIKDNTITESCTQNGNVIDCYIDISQVVTNGVVTITEGYWYFFDPKISDAGGAKLYQKIASMLIIDDTGPTTSNVVASPNPTEGAATVTVTATVDDSASNNATVNYVNYTVYQGNTCSGTVVDSGTMSASDGAFDSSVEDVTATISTVGWTLGNNYTICITGRDIAYNFGPVASVTVEHKVSDTTPPVINSVTDSPDPV…
########################################################################################
iron_oxidation	U1383CDEEP.2012.PRIMARY.CONTIGS.fasta	scaffold_22952_1	Cyc2_repCluster1	94.3	31.5	2412	1	0	0	MGKASSNVGVCDKMIHITVSKLTHIKFIATVRPSLRYVSFITHRFEKKLFFKRGLHTMKKTLLSAAAFATVAVSAVAIAPTTSEAIPAFARQTGAACLSCHFQSFPTLNAFGRAFKKGSFTDMGDQALIEDDELGIPAQLNITAMIRPQFVKTSVAGVTTNAINATADQVLMIAGRVGEHTGAFAEVYVDNDHKYLGDDGTIHIVGEIINESDK
########################################################################################
iron_oxidation	U1383CDEEP.2012.PRIMARY.CONTIGS.fasta	scaffold_42984_1	Cyc2_repCluster1	61.1	31.5	2413	0	0	0	DDHLSLPATFGASVLFKARMGTNDNNNNWDSGNSSAFQYPDEAALLMGGRLGEHTGALAEWAGGPLSYKVVQMFEAGDAMVGVVLASTDALGTAYAFNNPSNALVRNIRGSQFRPGFLKNSSVQQGVTGYGAYYSSDMIHVGVAQFINNFEFNPSGPAGNAAMQ
########################################################################################
iron_oxidation	CostaRica_22mbsf.fasta	k119_194565_1	Cyc2_repCluster3	31.7	27.3	4126	1	0	0	RSDFMEKFKDTYGTRGTPLDTCITCHSNVPNLNPYGEDFRDNGSDFDAIEQMDSDDDGFSNVTEINARSLPGDPEDVPSSGDEDSGCFIATAAYATPGEPPLSLGPVSSL
########################################################################################
iron_oxidation	CostaRica_22mbsf.fasta	k119_298655_1	Cyc2_repCluster3	28.6	27.3	4127	1	0	0	MKARSRILVLLYSWFLIAVVVTAFFKSRAIATTDYARQTGQPCAACHTRPEGGGELNAQGLAYVRGGYQWPIPA
########################################################################################
iron_reduction	CostaRica_22mbsf.fasta	k119_180707_1	OmcS	145.2	78.2	5566	2	0	0	ISEWCANCHDGFYDAAFKHPAGDSEHLGGINVNYGAYVSTGDMTGDPATSYWEIVPFETGATDTTTLDTSSTAGPIGSANVMCLSCHRAHATAFPDIGRWDFRTTLMDESHPATGDGGVTGDEVVNSYYGRTFTAEQRQLCNKC
########################################################################################
iron_reduction	U1382A.TP3.PRIMARY.CONTIGS.fasta	scaffold_2019_1	MtrB_TIGR03509	676.9	240.05	5568	0	0	1	MKFKLNLVTLALLANAGFVSTAMAAGGYGIQDANTDKVKFDKWACKRCVVETGVNGTVGVGMGYNDSDDIRSANAFAAEDEFAYKVDADLKYISESGYRATVEADNLGMENGRLDINAGKVGQYNLNLNYRQIATYKTDSAMTPYQGVGGDQLTLADNWQTAGSSQDMTQLYSSLNPMELSLKRKRAGLGFEYSFDAEPGEQLWTTYLNYQREDKTGLKQASGSFYNQSMMLAEPVDYTTDTLEAGIKLKGDNWFTALSYSGSSFKNQYSQLTFDNAFNPTFGAQTQGTMALDPDNEAHTISLMGRVTADKTILSGRVHYGQMTQDQAFVSSGYGYQMPADSLDGRVDMTGVNLKLVSRLNRSVRIKASYDYSDRDNKTNVEEWTQISIDPTTGQVAYN…
iron_reduction	U1382A.TP3.PRIMARY.CONTIGS.fasta	scaffold_2019_2	MtrA	489.4	140	5568	10	0	0	MKIINTLKSVSLSVLPALLVSAVLSLGMTSVAHASKWDATMTPDEVEATLDKKFAEGKYSPKGADSCLMCHRKSEKVMDLFKGVHGSIDSSKSPMAGLQCEACHGPLGKHNRGGKEPMIAFGPDSTLSAEKQNSVCMSCHLDDKRMDWNGGHHDNADVACASCHSIHTDKDPVLSKNTEMEVCTSCHTKQKADMNKRSSHPMKWGQMVCSDCHNPHGTMSDSDLVKPTVNETCYSCHAEKRGPKLWEHAPVTEDCVACHNPHGSVNEGMLKTRAPQLCQQCHASDGHSSSAYMGNTDQGSTVGGNAFTGGRSCLNCHSQIHGSNHPSGKLFQR*
iron_reduction	U1382A.TP3.PRIMARY.CONTIGS.fasta	scaffold_2019_3	MtrC_TIGR03507	261.4	209.3	5568	10	0	0	MMNVKNNKFALLLAASAVSLALTGCGGDDGTDGNPGDPGGPAADVVNVLNLDVTKVTYQNGMPTIEVFATNEEDIPVVGLQDLGVTAAQLTPMGATGAGNSAQWTRTARVSGTDSYIDNKNGSYTFTLELSEYNADMTQRFNVTAGGKDSTLADGTTSVPRREIVKDFSGEGYQALYTKNIVSHETCTSCHAEGEPITRRHSSYYTQETCATCHSSSMSEEKQWNHLIHNIHNTAKTFEDKKGNEYTGEAAEALIQNNCKSCHVEPDADSGELTEWGNWTRVPTMETCTSCHVDIDFKAGKGHSQQNDNSNCIACHNASWTEEIHTDGFVEKKALIDQYAMEATLTAVATDSGSDTTLSITITGADGAAIDAATLLTNIEQLESITNVGPNFPIMGYNP…
iron_reduction	U1382A.TP3.PRIMARY.CONTIGS.fasta	scaffold_2019_4	MtrC_TIGR03507	371	209.3	5568	10	0	0	MMKKFNFSAASKALLAAGALSIALAGCGGDDGKNGEDGKPGPIGVNIDSAKSVNATFTNATVEAGTVTVDFTLENDNGVAVLGLTKDHDLRFGIAQLTHVTKTFGEGEEAVEFDRGYQWQAYINAEKSPNPDWVPEGESDINPTNQFQANVEKASSCETCFVDNEDGSYTYTYQQNIGSVTTPVEVVYSADYTQRATLELKFANFAANANFDWQPSTGTTDGIQTRDIVSIETCYTCHQPDSLELHGGRRVNIENCASCHTATSGDPESGNSVDFTYMIHAIHKGNSRTTYSPDSPDADKNGNIPAPYKVIGYGGGVHDYGKVMFPQGPAADCTSCHVTGENAPVNANLFEANQNNQACIACHTTMPKAYHDPSNENCISCHIEEGYARSAKEAHGDIM…
########################################################################################
iron_reduction	U1382A.TP3.PRIMARY.CONTIGS.fasta	scaffold_928_1	MtrC_TIGR03507	282.7	209.3	5569	8	0	1	MDIKRKGSKLSFIALTCSALLLGCGSDGKDGEDGQDGEVGFSVSQANELVTNISAVDILDGVITVSFSVENANGVAITDFDTYEGVDTLGMGIAKLLPQSGKGYKTPQWINYINNMVEPVTENIPAGYEELAGPQIQPSLEGSCKQECVEKISAGEYTYTFQLNLSAVEPVGDLDLTFDDSLTHRVTMEMRADGDINKLVNTHYDFLPSSGEMVSAEDTRTVEFLEDSCLRCHSDNYGHAWAPKLIMHGSKRYAIENCQMCHTSYAGDPETGAPIDMGYMIHKIHKSEYFMVGYGGSVHDYQDVTFPADIYDCRTCHIEGETAPADAANFRYHRALACGSCHSDSSDPAVIKSEMHEKYQPDHACSTCHADQGQEGAGHHMTDAIAKDNAKTSYSASLV…
iron_reduction	U1382A.TP3.PRIMARY.CONTIGS.fasta	scaffold_928_2	MtrC_TIGR03507	406.6	209.3	5569	10	0	0	MKLITNLICVFDVKNAAALILAVLLTACGGDDGEPGNPGEPGGPPATDISSLNVKVDEVIFTHGVATVNYSVNNQDDEPVVGIPSSTYIAAQLLPQGFTNAGNTSQWQYFTSESCTSSCTGELVDHKNGKYSYTFSAAFDGMNEMSYMPGATQRLVIKIGGDSLPDGTALPTTNQNFDWQDSGEVAYARNLISMETCNTCHNDLAFHGSKYNEIETCVTCHSEGKVSSNDHIFPQMIHGKHLTGFPGSLADCQTCHVNDETLTENMNWARVPGMEACGSCHTDINFPAGEGHPAQVDNSNCVACHNSDWTMSVHDGGNDEALAQFNAQITAASLSGTTVTFSIKLSNPESGEVYTDSADKLNFISRLGVETNWGTSFDYSSNSAKRLTISSETPDSGAD…
iron_reduction	U1382A.TP3.PRIMARY.CONTIGS.fasta	scaffold_928_3	MtrB_TIGR03509	606.3	240.05	5569	0	0	0	MKTHIMNTLAQHTIKMSLVAIAMTSVFSPAIADGYGLAQVNRTSLKLDKWQCKRCKISTDTRGSIGAGLAYNDGSDPRFGNTSGTDKDGLVGHLDTDVTLKNESGYRTEITANKLGYDNGSATLTTGKPGQYEVAFGYRGIANYDTNRALTPYMVKRDAMLLPEDWQTGATTGQMVSLIDSVRQAELMTQRDSLTLDAHYKGDFYKAELDYQHQERSGQGAFSGNLLTNSAMLAQPIDDSIDNLGAKIYFNGDGWLAGIDTMLSQYKNDHDALSWDSAFSPTFGAAYSGQSATAPDNKAYRIAGNAQFSDNGQQILMHTGFSRFTQEQTFLPATINGPSPDLPAANLNGQVDMIEMTIKYSGRITRELSLRASYDYKDRDNKTEVHDYPQVITDSYFAA…
iron_reduction	U1382A.TP3.PRIMARY.CONTIGS.fasta	scaffold_928_4	MtrA	476.1	140	5569	10	0	0	MMNMGSAWTKSKALPCLLFLLTVFSLNLAAAPWDDKDPAEVEAILDQKFAEGKYSSKGADTCLMCHRKSAEVMALFDGVHGNTSVKGSPMADLQCEACHGPLGKHNRGGKEPMITFGANSPVPAQKQNSVCMSCHNDDQRMAWSGNHHDNADVSCASCHSVHTGHDPISDRKTEVEVCTSCHTQQKADMHKRSSHPLKWQQMVCSDCHNPHGSLSDSSLKQMSVNENCYSCHAEKRGPKLWEHSPVTDNCANCHNPHGSVNQAMLISKPPQLCQSCHASDGHASNAVFANQQNAFNAGQSCMNCHSQVHGSNHPSGKLLQR*
iron_aquisition-iron_transport	U1382A.TP3.PRIMARY.CONTIGS.fasta	scaffold_928_5	FeoA-family-iron-transporter	45.7	21	5569	0	0	0	MKLSDLNPGDHATISEVGQLNLPSVVKRKLLSMGITPNTSFFMIRKAPMGSGLLLDIRGSRLCMRRDLADIIDVEIVRADTVKAVLTNG*
iron_aquisition-iron_transport	U1382A.TP3.PRIMARY.CONTIGS.fasta	scaffold_928_6	FeoB-family-iron-transporter	205.3	120.4	5569	0	0	0	MAKQFHCVTVGNPNAGKSTLFNALTGANQQVGNWSGVTVEKKTGLFTLNGTDVSLTDLPGIYDLLPAGKSCDCSLDEQIAQQFLAEHQIDGIINLVDATNIERHLYLTIQLLELGIPMVVVLNKIDAAKSHGIEVDVEQMSKTLGCPVVGVCSRDEADIEKVKAQVVILFEGKVSEQALILNYDARIESGVSSLLSSDSSLSRGRALAMLANGIGCGQCKNGQMHDEVNECSESISRQGQDIEVMVATTRFDFVQSVYDSSVSSDGSETLSDKLDKVILHPVAGVPVFLFVMYLMFMFSINVGSAFIDFFDITAGAIFVDHLGALMTSLGSPTWLVTIIAGGVGQGIQTVATFIPVIAALFLALSVLEGSGYMARAAFVVDGLMRRIGLPGKAFVPMIV…
########################################################################################
probable_iron_reduction	U1382A.TP3.PRIMARY.CONTIGS.fasta	scaffold_1178_13	MtrA	302.6	140	5570	10	0	0	MDIYKKLLATINKTIVILILLFSFITVTNVIAAQTDKLGTKSVDAVQIKKQANYSRKGADTCLACHDEDSEFPVLNIFKTPHGLQNKNVNSHSPFAQKQCETCHGPAGKHSTKRLRKGQKREDMIDFSRLSNIPVAEKNKICASCHVKKAKSHFDGGIHEVNEVACTDCHQVHKPKDPMLENIAQVNKCVSCHTAKKLITNKFSTHPFRKGQMGCTSCHAPHGNENDNMLNAETTTGTCTECHAGKRGPFLFEHQPVSEDCSLCHSAHGSNQQGMLKQRAPYLCQSCHSAQGHPSLANDNEGLIERRFPPKRTGSAFLLGKSCTNCHSKIHGSNHPSGNKLQR*
probable_iron_reduction	U1382A.TP3.PRIMARY.CONTIGS.fasta	scaffold_1178_14	MtrB_TIGR03509	253.1	240.05	5570	0	0	0	MKMKTLNKIVASISLSFLLFNSVAIADGFETANQKTAKVSKWKCKYCLVEPEWNFELSTHIGIPSDNYVYGNYPGLEQDKSLFFSGSARYISDNGDFWITKFEDIGNYAPKFKSEYGKREAYKLTVNYQSFPIYKRDDASSPFVNPNSNTLRLPGNWNKSNTTANFTDAGLFTPFKLGSDWDEFLLAFDYTEDTNFDFGFSYQRIVESGIKESSANQFFQATYFPQSIDTITENIVTTVDYTGDKWFGNLSLSFSRFDNNIESTSFANPFSSIDRNANVTTVANDPNNTAIKISLNSRYSYMPRSYVRAFMSYEVLEQNDNFLPYTTNDTLNLPLERNSLNGKVANQYVSLKLYHWLNKNWSIDAKYNYKDRFNKTTASLFRPVTTDLFPAQAVVNIPY…
########################################################################################
probable_iron_reduction	U1382A.TP3.PRIMARY.CONTIGS.fasta	scaffold_1368_6	MtrA	478.9	140	5571	10	0	0	MIYRVFYHVFCGVVAVLCLSLSAHATPWHNLTGEQLEHKLAEKFSAGEYSSKGADSCLMCHRKNEVVMAIFDGPHGMMNNKQSPMAGLQCEACHGPQGKHNKGGKEPMIAFGKDSKLSASAQNSVCQGCHNDPKQMAWHSSTHNLEEVACSDCHTLHSAKDPALDKLSVNDTCTSCHAKEKSDMNKRSSHPLKWDQMTCIDCHSPHGSMSESALNKPTINDTCYSCHSEKRGPVLWEHAPVTENCVTCHNPHGSVNEGMLKSRAPQLCQQCHAPDGHASRVVQEPGMDAFGGGKSCLNCHSKIHGSNHPSGSLLQR*
probable_iron_reduction	U1382A.TP3.PRIMARY.CONTIGS.fasta	scaffold_1368_7	MtrB_TIGR03509	595.8	240.05	5571	0	0	0	MRFKLNIITVSLLAISGSAMATNFGVGNANTDSINMDKYQCKRCVSISGYRGEVTVSAGYNSVDDIHAGNALGTDEDGAIAAVSGDIRYQNETGYQAQMQAYQLGMDNGFANIKVGKSGLYELELDYQSLKSYQAGDVQSQLWHNDGMLTPNAYTNEFDLALKREKSTIGFNYGEGIYNTFIRYSQEDKTGHQSSSLVAPSPVNFGLPVDATTKQLDAGASLAGDNWLTELSYFGSYYSNNITDLSLPQVNDVYSATPDNQAHQVSLSGQYRFNRTVMSGRLVTGRMIQDDALIQMSGNPLQSWDGQIDTLDGRFAVTSMLSNRLRLGGSVDYSKRDNKSSVWEFTQYSYNGLSGAFKQNMPQDIERNTYKVNASYRLASGYRLQAGYDRKEVDRTYSE…
########################################################################################
iron_oxidation	U1382A.TP3.PRIMARY.CONTIGS.fasta	scaffold_281_22	Cyc2_repCluster3	60.4	27.3	5572	1	0	0	MKIKHWISFIGALGFLLVSINANALPRFATKTGKNCSYCHTSFPQLNSKGRAYKEAGYRLPAEVGKDTANFLEEGEFPFSTLLVARPFDKKGSGEKKIRAIHEVEIIGTVTLGKHLSGMFAIEGEDEADFNAEVAEAIVTYTVNPQLNIQVSYSDMFFADPYGLLSEHFKITRGSPKIIDQEFGGSDGALSSARQNITVFGRVANRRVFYMVGYSGNAGNTEGVDARNFLGRVAVDITPNIMVGGFWIEGENAATNRQYRRVGIDFLADIKNLRIGGSFIQGKDDSSDLLGRVTNDAFSVQASYFFKTASGAPIFVPTVRLDQYQMNGGQDQYTEAVVNLTYYPEQYVKVFVEYWNQLDTPVGQPGDTRLTLQAVFAF*
########################################################################################
iron_oxidation	U1382A.TP3.PRIMARY.CONTIGS.fasta	scaffold_16475_1	Cyc2_repCluster3	59.4	27.3	5574	1	0	0	FGYGSKERVGTHISPYIGSAPVYLSGAFIYKPHTFRRVNPMKKILYTLSGFAMLAVTSVALIPTEAEALPVFARKYGMTCNACHTMFPQLSKMGVAFRERGYRFEAGRGDLDSQDERGMNFDGSDNTVFAAAFPFTVRTQILYSDASPIEADAGGAVMPGHRPGMLDESKDNAKIGFGEFGLISSGSYDNFSWWMDASLGGGIGMLEGIYYVSDLVKIRFGRVQNNVGYGMTMMSKRPIGYGWADAAQMAGGTMLMMVDGISVHGTTNGDSGVGTYYNLSYGLAGEDSTSGNKTSTVYGRVAQELMDNHIVGAYVYSAKNYTSNVFGGESAMLMAMGAPGATNANPMAFETVSRAGIDFAWNYGEPLQAWGAYTVGDQVNPISGDTLNV
########################################################################################
iron_oxidation	U1382A.TP3.PRIMARY.CONTIGS.fasta	scaffold_17684_1	Cyc2_repCluster2	115.8	27.8	5575	1	0	0	MKIFKFLLTGVAALLSIAVSMNANAVPSFARQTNLACSACHNGNFLALNKFGRSFKLQGYVLSATKNISKESSKSSNARLSLSGLPELSAMVQVSTTHNSTGTSGQQNNDIRLPQQLSLFLAGKISDKIGMFSQFTYANGDSGFAIDNTDFRYADSTTVSDKSFIYMPMQITQE*
########################################################################################
iron_oxidation	U1382A.TP3.PRIMARY.CONTIGS.fasta	scaffold_991_5	Cyc2_repCluster2	275.4	27.8	5576	1	0	0	MKTFKSLLTGVVALTSIVVSMNANAVPSFARQTNLACSACHNGNFLALNRFGRSFKLQGYVLSATKNINKESSKNSKARLSLSGLPELSAMVQVSTTHNNTGTSGQQNNDVRLPQQLSLFLAGKISDKIGMFSQFTYANGDSGFAIDNTDFRYADSTMVSGKSFNYGFTLDNNPTVGDLWNSTPAWGYPYSGSDVAAESSAGDFLSSLGGGVGGVGAYGMFNDHFYGKISLYRNTNVNGAEGNANIIQGVAPYWRLAYQTDFDNGYLMVGTYGITASVKPAAFATLTGLGGPTSKYTDNAIDFQYERYLSGDNSLVFHGSYTHEKRTDVDSEGAYLQGKNTNWNFSKLDAQYNLNGRWRPGISFFNADTGNDNLDTTGYSVELSYFLWENVQLQAVYTG…
########################################################################################
iron_oxidation	U1382A.TP3.PRIMARY.CONTIGS.fasta	scaffold_53657_1	Cyc2_repCluster1	87.2	31.5	5577	1	0	0	MKKIILSAASLAVAAVASVSVVPTNAEAVPAFARQTGAACLNCHFQVIPRLAAMGREFRAGGMVDASIDLIEDDHLSLPATFGASVLFKARMGTNDNDNNWDAGSAGAFQFP
########################################################################################
iron_oxidation	U1382A.TP3.PRIMARY.CONTIGS.fasta	scaffold_18967_1	Cyc2_repCluster2	159.3	27.8	5592	0	0	0	MFIYGFTLDNNPTVGDLWNSTPAWGYPYSGSDVAAESSAGDFLSSLGGGVGGVGAYGMFNGHFYGKLSLYRNTTINGAEGNANIIQGVAPYWRLAYQTDFDNGYLMVGTYGITASVKPAAFATTTGLGGPTSKYTDSAIDFQYERYLSSDNSLVFHGSYTHEKRTDVDSDGAYLQGKNTNWNFSKLDAQYNLNGRWRPGISFFNANTGSDNLDTTGYSVELSYFLWENVQLQAVYTGYSKFDGNSSSASDNNSTYLLFWVVL*
########################################################################################
iron_oxidation	U1382A.TP3.PRIMARY.CONTIGS.fasta	scaffold_48437_1	Cyc2_repCluster2	103.2	27.8	5593	0	0	0	RGLKNKFSDIGFDATYQYVKGDHSVSVNSRYIHERQTLNVDFAAGDAANLKNSLNSFNANAAYYYKNTYGLTLGYFNTTGSQDVGLFSPLEIDGSRVGKPNSNGFVLQADCTPFGKEGSPGNSLSNVRVGLQYTAYNKFNGGNKNYDGFGRNASDNNTL
########################################################################################
iron_oxidation	U1382A.TP3.PRIMARY.CONTIGS.fasta	scaffold_81500_1	Cyc2_repCluster2	88.7	27.8	5594	0	0	0	MRYARETQLGGNDLILGISVNNNPTIQDPWNSTPGWGFPFTGSELAPGPGAGPMIDGGLATQVIGTTVYGYYNDMLY
########################################################################################
probable_iron_reduction	U1382A.TP3.PRIMARY.CONTIGS.fasta	scaffold_4135_3	MtrC_TIGR03507	263	209.3	6583	11	0	0	MKRINMKVAILAAFIGVALTGCSGDDGANGKDGEPGKPGQPSIPVATDAKVLNVEMGKISVGTQSDITFTVTNEKALPVVGLEKFGFILSGLEEGSEGDASNWSLLSSEACPANKYSVCGTLIDNQDGSYKYSFVKDVTAEAAFDITDEKTLRLVLRTGGEAVGSTEISYANTHYDFRAQGEEALYSKNVVNNQNCAGCHDDFAIHGGKYTQVETCVSCHTDNKMSEANKVFPMLAHEVHIGVISAPVGGCDNCHSENEQATDFANWREVPTAETCVTCHTEVDFKEGINHWPYADNSQCANCHTPDVIESLHLGTYQGQNERRKNLHLTVTDAKMISQPQAEENQGKEGSFVQITIDILDKNGVSRNEQLDKVNYLYYAEFYINWGDHDQGLGFGEGV…
########################################################################################
probable_iron_reduction	U1382A.TP3.PRIMARY.CONTIGS.fasta	scaffold_4663_2	MtrC_TIGR03507	419.6	209.3	6584	10	0	0	MFKNLKKVSRIAPLFAAMVLSGCGDGADGAPGAPGTPGTPGENSPYTVFTAAELTASIAEASIVDGKLTFSFRAEDQNGTPLVGITGLRVNVIKLVADDNGDAYNWTSFLRKSTDIDPTNYPDVGNVSLATNERDGDADENGELVDNLDGTYQYTFANDVLNAVDPVSGETIAWEEDLTHRIGLEIRNSDNYPVANITFDWVPSGAADVVTRNIVTVESCNECHTEMAFHGGNRIDTDNCVTCHNPDTTDPISGESLDLKVMVHKLHHGIDLPTLANEGNKYSIFTKSGNKEKIFAENDGIWVLNNKGTTDGINYPQDIRNCTNCHADDADLDLNADLAAVVTTDGGNWKTNPTIETCASCHDDIAFNEVMLTVKPDSQQHFTFPVENGTCLTCHGENS…
########################################################################################
probable_iron_reduction	U1382A.TP3.PRIMARY.CONTIGS.fasta	scaffold_7401_2	MtrC_TIGR03507	267	209.3	6585	7	0	0	MLNTKKNKLWLLLAAAMTMGVAGCSDGEDGKNGADGQPGGGGEPGTSGIHIDMAAEAVANISNATYADGIITVDFDLENKQNIGLYGLSAENEFHDFRFSLAQLETNEGSELKQWISLLNETTNDAGTTFEQGFEQIKNCAECLVDHKDGTYTYTFDTNLTTTVDAAGVVFDPALTQRIAIEMQFEYASGHELAENAHYDWIPSTNGTEGVETRELVTLETCYTCHQPDSLKAHGGRRLDLENCQSCHNGIVSDPNEVSVELGHMIHAIHMGPEREGKDAEGNVVPMPYTIAGYGGDHAFDYPAFPTKPFMDCAVCHVQDEELADKDLWLANANANACTGCHTDSPAQHKSDKNPEFTCTDCHSVEVHSEAAKPYQAAKEYSVEVSNVTIDAANLIKFD…
########################################################################################
iron_oxidation	CostaRica_2mbsf.fasta	19337_2	Cyc2_repCluster3	29	27.3	6586	1	0	0	MGRKSVDQVAQKRFCYIAGFSLLLIASLWFFPSHPTAREEYAAQTDKDCETCHKTPGVGPDLTPYGQAFRRGGHQYPIPAEAFKALSRFKRIVRFFIGYFHIAAGVIWFGAIFYVHIFITPQALTRGLPKSELILGWVCATITGITGFLLTTARLSAFSQLYTTKFGIILSIKTILYLLMVGIALFTTIVIRKKLKREIGLQETKEATEGIFTHTDLLSFNGTGQKPTYIALGGEIYDLSGSPTWKEGRHMGQHFAGRDLTSDLSTAPHGPEVLEKFNRVGRLWKGARETSPRVSATRKTFIYLANSALAISFLILLCVALWRWG*
########################################################################################
iron_oxidation	CostaRica_2mbsf.fasta	31338_3	Cyc2_repCluster3	27.7	27.3	6587	1	0	0	MKARSRLLVLLYSWFLIAVVVTAFFKSRAIATTDYARQTGQPCAACHTRPEGGGELNAQGLAYVRGGYQWPIPAGVEAYTPSNAAKALKLIFGYTHLTMAVIWFGAIFYIHIIVKPQKLTTGVPKAEGILGWVSITIMTLTGIALTVFRYLETGSVFSGTFGIVFIIKLVQVGIMVIVALIATVVLSPRMRQSIHPSAAPSSASGEMTPETFSSL
########################################################################################
probable_iron_reduction	CostaRica_2mbsf.fasta	1983_3	MtrC_TIGR03507	457.6	209.3	6847	10	0	0	MNGKQSLYLSIIAIVIATIALGMAFYKTPGPEGPQGIEGIQGPVGPQGQVGEQGPPGADRVVDYSLLMPEKGLVVTLKDAEIGSDLKTVVTLEITDPNGLPIHPDDLDGLRFMLASIEVDETTGQTSYNNYFTRTQTGAAYTVNGETVEPVLESWVNPDRDNGGEFKEAGTGVYEYTFGKEVPADYDRSATHVLALYAEEGESISNIIYAFVPDGSEVETTRLISDTETCNKCHDPLEAHGGVRQEYVLCLVCHTPDAVDPETGNSVDMKVMIHKIHKGAELHEVEEGGSYYIVGFRQSVHNYSTVHFPTDVRSCEVCHTGPDGDNYKTQPSRDACGSCHDDVDFETGENHGPGLPQHSDEDCSSCHQATMSSEFDASIPGAHVIDTRSSQLTGVNFEI…
########################################################################################
probable_iron_reduction	CostaRica_2mbsf.fasta	11985_2	MtrC_TIGR03507	470.9	209.3	7236	10	0	0	MKVKTAFALTIIAIALMAIALGLTAYNLTQPGPRGAQGPQGEQGPQGAEGPQGPEGPMGPQGPEVPGTGFILTITDVQIPGDRKPVVAFTLTDAAGTPLILSDLDTDPRFTIAAIEESGGLTSYVNYITRTVTGKNYTVDGETRTPVNSSAIQVTTDSGGTFTELAAGDYTYTFATVLPGDYDQSATHVVGVYSYKDNRQAVANDLYTFVPDGSAVTVTRLISTTETCNRCHDPLEAHGGVRQEFLLCALCHTPQTVDPETGNNVALLVMIHKIHAGEDLPSGDPYYIVGYRESVHNYSDVVFPPSIDGVLNCQTCHTGPDGDNYLTAPSRAACGSCHDDVNFATGENHLGGPQTDDSLCSSCHASTMTSEFDASIPGAHVIPQYSSQLTGVNFDILSV…
########################################################################################
iron_reduction	GS08_GC12_126.fasta	SDBU01000499.1_25	OmcS	347.4	78.2	7238	6	0	0	MKAVKLGLIFTIAALITLGLGSAAFAFHGGGVAHCDGCHTIHNSDGGDVVNGSANSQLLVGADPSSACLTCHDRIYKAMSTDGSAFTPGGDFYWLNVENSPAHGSTVYGNARGHNIRASDYSLDPDPDLTIAPGGVYAATNMGCNSCHDPHGKIAGPTNPAPISVSGSYGGIPAVGSTAGNFRLLGGAGYDGGGVEGFGFGEPAPVARAYPGIYGQWPAETDGNHVDYGSGMSEWCGNCHGDFKQGGSMSHLHPASDDSHLNGFSTAYNQYVATGELTGTSAASFDRLVPFERGITDRLDLALDYTSTAGPNSNSNVMCLTCHRAHASAFPKALRWEMAEELLADSAFVVDNPNAYYGEAINTRYNEFQRSLCNKCHVQD*
########################################################################################
iron_reduction	GS08_GC12_126.fasta	SDBU01008545.1_5	OmcS	260.8	78.2	7239	6	0	0	MKAFKLGLVVMAAALITLAWGAPAMAFHSGGVAGCSGCHTMHNSQDGAVISATPGVRLLKDSDPTATCLMCHAAYGQLTDDGSSRGSGGDFYWLSQTYSWSAHGHAASSPGDSHGHNVVSETLSLTVDATLTTAPGGTYASADLSCGSCHDPHGTGEGVLLLWGTEKPGWSNAAPVLKGLSRRTMQGSSGAVANDNHIAYGSGMSAWCANCHTDFEDGDVMHVTDHNMGSTIAGNYNRYISTRNLTGNSATAYWEAVPFETGATQEELELDPLANSSEAGPTTSSKVMCLSCHRAHASPFQDAGRWDFTAQNIVVDSHPTVADVPNAYYGVEYVGGEHGDPDAQTSLCSKCHIKDQFFAGS*
########################################################################################
iron_oxidation	GS08_GC12_126.fasta	SDBU01004467.1_21	sulfocyanin	50.1	45.4	7241	0	0	0	MHRKVFLSAVAALVILATIACSQAPPVQEKTASPPLVEEATPTQVESLYTAGTYLVNDSDFASKQAADWSSAQTVRVELGEYYFEPENLTFEAGKPYKVELVNVGDTKHEFTAENFFASVAWRKAESAESEIKVPYFTEIEVFAGKQVDLYFVPVSPGTYELVCEIKGHYEAGMFGTVTVTGQAPTSPAPIYASISSGPWITDGTALVKAADWGSMETLEIELGEFFFKPDDIQLQVGQPYKIILDNHHGDVKHEATAGGFFNTVAFRKVQDSSGEFKTPAPLEIEVFAGKETELFLIPTKAGTYELVCEIEGHYEAGMFGTITVTES*
########################################################################################
iron_oxidation	GS08_GC12_126.fasta	SDBU01201007.1_2	sulfocyanin	45.6	45.4	7242	0	0	0	MKKIGLVTFLLAGLLVVSACQGAAGPAGPVGSAGPVGPVGPEGPAASSIGGTYLVNDSDFASKQAADWSSAETVRVELGEYYFNPANLTFEAGKPYKVEMVNTGDIKHEFTAGDFFASSAWRKAESTESEIKVPYFTEIEVFAGKQVDLYFVPMVPGTYELVCEIEGHYEAGMFGTITVTGQTPTSPAPIYASISSAPWLADGAALVKAADWGSMETVVVEMGEFFFRPDDIQLRVGQPYKIILDNQGGDVKHESTAGDFFNTVAFRKIQDASGEYKTPAPLEIETFAGKVTELFLIPTKVGIYELVCEIEGHYEAGMFGTITVTGD*
########################################################################################
iron_oxidation	GS08_GC12_126.fasta	SDBU01381167.1_1	sulfocyanin	45.5	45.4	7243	0	0	0	LYFVPILPGTFELVCEIEGHYEAGMFGTITVTGQAPTSPAPIYASISSGPWISDGAAIVKAADWGSMETIEIELGEFFFKPDDIQLRVGQPYKLILDNHHGNVKHEATAGDFFNTVAFRKVQDASGEFKTPAPLEIETFAGMETELFLIPTKTGTYELVCEIEGHYEAGMFGTITVTES*
########################################################################################
iron_oxidation	GS08_GC12_126.fasta	SDBU01018560.1_5	Cyc2_repCluster3	92	27.3	7244	1	0	0	MKKLGVVLLSTVVVVFLITLLAPDVHAIPAFARKYKTSCVTCHIAYPKLTPFGEAFRRNGFQFPEGADDEYIKEEPVSLGAEAYKEVFPDAVWPGQMPGTVPLAVRFEGEYDIAPNDEVTNDFRVPRSMTVMTGGTLGENISFYSDIHLFDHGDVGFLNRAFLQFSNLLNNWIPESALNVKVGQFTIAANPFAMHRDAFTLTPIGLNVYRPEMEDSLEAGHHGGAGSLELTQRGVEVDGVLKHRFAYALGVLNGNGIGAADHDTGEFDNNSMKDLYFRLAYKIGGMGLDGYTGEGEESFTEQSEYWIDNSIRIGVFGYIGEPASEMEPESEGEEHEHAPSILSLKIMDEGHDHEEDEGDMEMEEDQEPQTQAARMVSGTKRIGFDLSLYYQGLNLFGAV…
iron_oxidation	GS08_GC12_126.fasta	SDBU01018560.1_6	Cyc2_repCluster3	73.9	27.3	7244	1	0	0	MVIGFWVYCVTSDMACSCACCQSWDIFSPTETFLGHQLRLIPPDFSPDGTFMPQPTLYFLHCLSSFFRAALLLLFSLTTFNKFCRVFSEYSERIGISLTKCRVNLQQSERTERSPIPMKMLEYPSFQSNVSYHNFGMIVAITEVAQEVADYQLIRIWLILGFNLTFITRRNIMLKKLFSPVSLVVSFVMLSFVILVGVASRDADAIPTFAKKYKTTCSTCHYAFPKLNAFGKAFHNNGLRFPGDDAESSKDEPVSLGADAYKEVFPDAIWPSDIPGMSTVSFHLFSRAHLKTTPEGKEVVNLSFEFPHEAELFFSGTLGESFAFFVEIEWEHADEIAYEYNLQYRYRPYLQVKAGNVEPGPFHDGHRLTKSHYNYVDFKVPGAGGETRWRKISTSGLEI…
########################################################################################
iron_oxidation	GS08_GC12_126.fasta	SDBU01070052.1_4	Cyc2_repCluster3	83.2	27.3	7245	1	0	0	MNTSEATKTITRQGWVVALATVVMGIASWTYNMGTAQAIPAFARKYEVSCNACHTRQPRLNAYGQRFLENGYQLPGLSDGGATKKSLFGSPIDGATLDGNISNYFAVRLRADIQQPGFRVPGDTETSKSLDIVFPNVINMFFAGTATQDISFLFEAEYATRGGHAPALAFERSQLIFSNLGGDNVANVKVGVFDPSSFYSFPTHRQQLNPIGPEAHTDRIPPEINRVPLLPLAFASKMFGLTTGPSSLGDPTATVFNPG
########################################################################################
iron_oxidation	GS08_GC12_126.fasta	SDBU01001957.1_20	Cyc2_repCluster3	82.3	27.3	7246	1	0	0	MKRDFFQKTVLLVLILFTMAVANSWAIPAFARKYETSCQTCHIVYPKLNAFGRVFLNNGYRMSQADEELAKEIPIQLGADAWKQVWPNAVWPGDIPRWFPLSVSTDFLMTTDPNSEEGKWTEFHFPRQINLLAAARMGNIFSYFTNLTLLEHFEFGGLHRIFFQIHPFGESTLFNIKLGGYETRAVPFSGHKSLNSSNFMINSLGYTMETLENRLVELGGHHGGSAFTLGQSQVGIELWGAKGFKHGGIEWAVGVVNGNGLGGGGEGHDDGDEEHLDNEGTEDDDHGEEHGEDFPSPASGLLTHDNNMSKDIYWRFSLKLGGMSIAAKPEDEGGEVTILQDTDNWKDNSIRFGIFGYNGKNPVMENITGEKFSRIGFDVDWWLGNLNLFGGAWLAENNG…
########################################################################################
iron_oxidation	GS08_GC12_126.fasta	SDBU01332214.1_2	Cyc2_repCluster3	82.3	27.3	7247	1	0	0	MRSTKRFFTFGTMILLTVIFILPRQAMAIPTFARKYKTSCSTCHYAYPKLNAFGKAFGNNGYRYPMGEDPSMTKEEPVSLGSEGQKRVFPDAIWPADIAGGAPFSVHAFGRIHYNSDDKLSFEIPHEFELLYGGTIGETISYFGEVELEHESDLAYEFAVQYDFNPLLHVKLGSVGLNATPEQRRLTREHYNLVELKNQSGTWRMRNGAGGGLEVWGAGNG
########################################################################################
iron_oxidation	GS08_GC12_126.fasta	SDBU01087358.1_2	Cyc2_repCluster3	82.1	27.3	7248	1	0	0	MKESSSILSSLILVSIFCLSLVYLSNFVTESHAIPAFVRKYETSCTTCHVAFPKLNHFGESFRLNGYVIPVTEEDFIKEEPIKLGAEAYKRVWPDAIWPNSIPGGPPIAVKVNYGFAYNKGEEVDSEFTPPTVNLFTAGTFSESVSFYVGFHLFEEGELGSLGRAFIKFNNMFNNPIPHTQLYLRLGQFIPDVVPFANHRNLTMNSFALNSYYPALGSGFQAGHAHGGAAGFNLESLQLGAELTGIIAKRFKFGFGLVNGNGPGGENNSAKDGYFRLAYKFGGMALDGSTGEGYTEELSEEDNLKEYSLRLGIFGYKGGADNGGATGPSDLDFNRFGFDISAYIMALNLFGGYITGSDTVMEGAVEQELDYGLFFAEGDYLLYPWLMPALRYERANPDG…
########################################################################################
iron_oxidation	GS08_GC12_126.fasta	SDBU01002957.1_15	Cyc2_repCluster3	81.4	27.3	7249	1	0	0	MKKVWKFCLFSVLGFLMFSFLVQTSQGVPAFARKYETSCQTCHIVYPKLNAFGRVFLNNGYRMSEADEELAKETPIKLGADAWKSVWPQAVWPGDIPRWFPLAISTDFLLTNDPYSEEGNWTEFHFPRQISLLASARMGSIFSYFTNLTLLEHFEFGGLHRIFFQIHPFGESAIFNIKLGGYETRAVPFSGHKSLNYSNFMMNSLGYTLKTLENRQIELGGGHHGGSSFSLGQSQVGIELWGAKGFKHGGIEWAVGVVSGNGLGGGAEHVEGDEDDDHGEEHGETSLSPASVLIKHDNNRDKDIYWRFSLKLGGMSITGKSEEEGEEVPVLKDAENWKDNSIRLGIFGYHGKTPSMVNSEVEKFSRIGFDVDAWYGNLNLFGGAWFAINKGPFTLEEQI…
########################################################################################
iron_oxidation	GS08_GC12_126.fasta	SDBU01042598.1_2	Cyc2_repCluster3	80.8	27.3	7250	1	0	0	MTRSFCAVLAVVTLFILGFASNAAAIPTFSRKYKTSCSTCHYAYPKLNKFGKTFLNNGFRYPEGEDPSYTKEDPVKLGADSYKEVFPDAIWPSDIPGAGPVSLRLINRANFKTVEPRSSFEFPHELEFLFGGTLGESFSFFGEVEYEHADEFAYGFYLQYNATPGFNIKVGTVDPVPFVDHNRLTASHFGYLNMRVSDSKWRLRDGQSGLELWGAMDGPNGRGGFKYQVGLVNGQNADSNDDVDSDKDFYSIFSYKFGGLGRAGGTEAASATSAFWKDNSFTIGINTYNGNSTYGDGLENSFSVFGVFADIWFGRLNLWHTTQFHKDDNPKANSMIERKALASSTEADMVIYPWLIGFARYDYIDSYRGDGSEATKYLVPGLTAMIRANVKLTFEMQLR…
########################################################################################
iron_oxidation	GS08_GC12_126.fasta	SDBU01020839.1_5	Cyc2_repCluster3	79.7	27.3	7251	1	0	0	MAVLLCCLVFAVLTENAQAMPAFARKYKTSCVTCHEAFPRLNGVGEAFRLNGYKFSDDELYIKEEPVEMGDEAYKRLWPNAIWPSDIPGLPPLSLTLDSQASYDIGGTKKARSDFNFPQEAKLLGAGALGDSMSVFLELGFTRTGAGGAGHHGGAATTEGTETDVEGWVQFEDLFGRENTFNIRVGTIGMHEMGLFTARSHNRFSVSNYLYSSWSMPTPTAHNIATLFTGDEDDGPEFDFDGNPFTIHAQPGIELNGFSKQWRYALGLVNGNGDKFNDNNTEKDVFLQLAYKMGGIGFDGSGMGEGGLGSGSDPWQDDSVTLSFFGYYGTSPVELTRTEDDKVTLDSKESDRYWRAGPGILWRTGDLQLGGGYIWGKNDNPFGAVSNQSVNSKTWFVEA…
########################################################################################
iron_oxidation	GS08_GC12_126.fasta	SDBU01067829.1_3	Cyc2_repCluster3	78.8	27.3	7252	1	0	0	MRKMNKILLFGLFVLLMMFFLVESAQALPTFARKYETSCSTCHVAAPKLTAFGESFRLNGYQIPEGDEKYIKQKDVSLGAEAWKEVWPNAIWPGAIPGAFPLSAWMMLDMKMPLQGDDKELFFDFPHEVELIFAGTVGEDVPFFAELEWEGGEIEAELWLGFYSLFRSNRALNLKIGSLEINPIPMAYDTLRQGKEHYLYNDWRVPGSDNRFRLRGGKMGLELNGIVGSRLYYSVGMVSPGGGMDGFGTLRYKVGGTPYDRSAPTGEGADEAISVLPTGFWVDNSFELAAFAYAGKTDVAGGVTDNFSQLGAGVRWTIQNFDLNAMYLLGKNKDPYGDGSEVDINGWHIEGSYYLFPWLIAEARYEALKLDMSNGAEVNLVDQKQTVVGIIAMLRANIK…
########################################################################################
iron_oxidation	GS08_GC12_126.fasta	SDBU01004409.1_14	Cyc2_repCluster3	76.5	27.3	7253	1	0	0	MELHQKLLHPLAILVLLVVSSSSLQAIPAFGRKYGKPCQTCHVAIPKLNDFGERVRVNGYQLPGTMESTAPWSIQAIHFSGMLHEMFVERTIKSNMQAVPPTGLPGNGQYDINSFRDMGGHIWMGGVLGRHLSFFGALGIEQELEVEAGRFKSPVGAHWEQAFFAWNNVLSSGTGRLNFRFGRFELELPYSSLRRLSSTLSPYEVYAIRPVLGAANLSSPKVGASIYGAYSLGVNRVIYDGSLVNGTNGNFDTNTRKDFYGRLALSRYLDGALKKITVGGLGYFGSQNLKDLPGNPFPNEAMLDYWDDEAQLNVHITPENAPFTRIGLDASLDIILLGYHLNLFGQYLIGHNDDIDMTDEEMPYLAGDGGGEGGGHVDKTLIPAGGEHGLEWQERPFDY…
########################################################################################
iron_oxidation	GS08_GC12_126.fasta	SDBU01072036.1_1	Cyc2_repCluster3	76.2	27.3	7254	1	0	0	MLRKPFLSSLVVSFAIVAFILLVGIPVQEASAVPTFARTYQTSCNTCHTVYPRLTAFGEAFRRNWYQFPEGADAQYLKEEPVSMGAQAYKKVFPKAVWPGAIPHLAAVSFITEGEMVYFPEAEDGEQKLSFDAAAGEVEMFMAGTIGENISFLWELEFAGHDVEVELGTINFTNLFASSLSPNLLNVRIGKF
########################################################################################
iron_oxidation	GS08_GC12_126.fasta	SDBU01248098.1_1	Cyc2_repCluster3	73.1	27.3	7255	1	0	0	MKKIVFWTLMAAIFFGLSVFFPNNAEAIPTFARKYKTSCSTCHIAIPKRNAFGDAFRRLGFRIPGGDEGLIKEEPVSLGAEAWKKVWPETIWPGLLPATVPISFYGHQRFVWKEDADASTTFDAPHELEMLIGGNYGDRISFFGEWIVYEKEYADDRDKLGALYLQFNDLLGSTPGMLNFKFGKFEIGAARGHKDDNRLTPSHPMPYDYTVSGGGNDKKLRQKQAGLELNGILASRFEYAVGIVNGNGSTADNNSDKDLFGRVAYKFGGMGLDGSGGEPGEQLVMKDNWRDDSVTVGVFGYLGKPSDKGTPDEDYTRLGVDFSLKFGRFD
########################################################################################
iron_oxidation	GS08_GC12_126.fasta	SDBU01090616.1_1	Cyc2_repCluster3	72.5	27.3	7256	1	0	0	MKTRAFVSVLVGLLGFVWMGAANAIPSFARKYEKTCSSCHTAWPMLNKAGRMFKEAGYKFATDKDKTQTIGDIKWDAPDMSVILVARPYYQSGATTKMRALHEVEIISAGRYTDKFSGYFELELEDEELDVGGGAVIPAFNWVLMPHGAITYDLAPGAKIQMGWVPPSWADPYDTYAPNRSLTRKPNRVANHLGGSRQTVSVYGRAGSLFYNVGIAGNDGEAEPVIAGAGAAVTTLGRVAYDVTNDIMVGAIYVADPGATGTQTGVDVQADIDNTRITAAYLDETAGSTYHVQAVHVMKTAA
########################################################################################
iron_oxidation	GS08_GC12_126.fasta	SDBU01019566.1_2	Cyc2_repCluster3	67.9	27.3	7257	1	0	0	MRKNMVTNKQRILCNWLVALVIVTGVQKITAIPAFAKKYGKPCQTCHVTEPKLNTFGELFRINGFQLRGTEEDTPPWAVENVQLSGMLHEMYVVREISNDMDAVPPPGIPSGKSYKINSFRDMGGHLWMAGSLGRKLSFFATLGLESEVEVSDGRFGTATHVHWDQAFFQYNNIFDSWGHLFSIKFGLFELELPFSALYCYL*
########################################################################################
iron_oxidation	GS08_GC12_126.fasta	SDBU01016518.1_1	Cyc2_repCluster3	67.6	27.3	7258	1	0	0	MKRILIIFLLISIAIVMVGLLAPGANAIPAFARKYQTSCVTCHVAYPKLSAFGDAFRRNGFQFPEGADEEYTKEDPVSLGNEAYK
########################################################################################
iron_oxidation	GS08_GC12_126.fasta	SDBU01016085.1_6	Cyc2_repCluster3	63.8	27.3	7259	1	0	0	MLRTMLLAIIGMLVGWSATTPAHAIPAFARKYQTSCARCHTAYPKLNSYGESFKLRGYQTLGEEQVDVDVIDTNDPLLDLPADLPLSFSFQTVLHARRGEPFDFQTPTGISLLLGATLAPEVGVLAQYSPGGGLDKLNLIFANLLRTENEPTSLNAVVGQFELMDFVASYHRPLTMGGYAIYNTRVGNWTLGGQERGIMLYGTVGSGIGVEAPQEDAGPQAGAAGEVTAEELEMLAREFEEAEETQVPETPVTVADTYTEITWNLTTTALKTSSPASLTTAMTTVSVSSPTTVVASSPMLWIKRSLMTSVVWEWTSAYSRGIRWTSMVY*
########################################################################################
iron_oxidation	GS08_GC12_126.fasta	SDBU01000054.1_8	Cyc2_repCluster3	50.4	27.3	7260	1	0	1	MKKSGLIAAIIAILLLFAGLTFSIPSFSSKEGVSCLGCHTGYPRLNNQGFDYLAGGYSFDSKRSDTAPGFRISGAVESWFVSKKRGRSTDFQLHKFELLSGGRLSGNAFYFAEAYFEERGAFHNLGDVFITLTPTSNINVRAGQFQPDLILTDSERLTTRRTLLYNTKVNGWRLRNRQRGLALTLNRDRFSATGAVVNGNGNGAEIADESDNNDHKDLSLALSVAATDHITLGGYLYKGEIPGDDAISRYIFNYRHFLLGDRLEVNGAFGYGENSDPNGLGTKQKSLGYFIEGVYAFRPEFLLLARYDYFDPDNDIDNDHNWDIVPALFYYPGENIRISGEYAFFKDNRDDEFRAVLSAVF*
########################################################################################
iron_oxidation	GS08_GC12_126.fasta	SDBU01002915.1_15	Cyc2_repCluster3	39.6	27.3	7261	1	0	0	MKKLIFLTLSLTSFFLCDGLEAVPSFSKNLGLDCSACHTAYPQLTEFGKIFLESAGEILVQEKYGMLSMTPNPLSARINLRPIDKKFSTDSKTELTKKDRLLKLRAFHEIEVFLAGRVGKVFYLVEFEAEDEWGDKDRNGFDVRFTEGYAVYQLNENFNIFTGFASPFVLDGNDTVHHHKVLRRQWKAAEYVPETSQMLGINGKYRNFNCIAAWHADFEELEGQDPKNLSLRAFYNYGLQTFGAYFSHGKHFDEASSRSKFPFYLYGVDAHLRFKNTNIMVLLGFRDEHDKKRDFDFSIEANSIFAIQNTSIKKYLTSIIPIANLDVFIDREKSSGIWLQGSTGVAFYINPSVRFFPMIEGTLVSPSEYKHKDFRVLLTLDIGL*
########################################################################################
iron_oxidation	GS08_GC12_126.fasta	SDBU01198931.1_1	Cyc2_repCluster3	36.3	27.3	7262	1	0	0	QVGSLVTFLVTLLISSNAFAVAGFARQTGMSCNQCHTSHGAATPNFTFTGKKFNAMGYRIPSIQISDIEKGKPEDKGEYLSLKPNPLSGRFQWTALSNSSSNTTGIWREASTNPTSRFAMFPYIGPIGDNFGMWTEFYIVPLLSGGEWGIASTSYEEHDFRYILDPDNREYTIGLALTNQSIREVFGFGPWPAVGMYSDMNRAGIGGYTHPNKANIFAYGWMHDRWVWAAGLNTGDTNIGWDKSNALAMFGYAFRNTNANELWANIYFRTGNDAMPLVTRIFTSFATGTFDYADAVAGVTATRLVALPYLAEDVTGHNTMDAEVRWSRQDMGPWSFEMVGRLTVSTEEYSDGGKTARDSWAIATQFGWKHTYYFKPYIKGRIKYDFTDRLGTVYNIDTA…
########################################################################################
iron_reduction	GS08_GC12_126.fasta	SDBU01000017.1_132	DFE_0461	260.1	40	7737	15	0	0	MFLRSAILMLFVAFISITRVSAQGGEGCVTSKCHADISSKQWVHGPVGAGICNICHTLVDQKKHEFIFTTDKEELCFGCHEAKRDMMLEDHVHTPVADGNCVGCHDPHQSDYQFTLKGNAADLCFVCHNKEEFSKNFVHGPVAVGDCNVCHNPHASPNDKQLIAPPEDLCFVCHKEKIGMLDKRHVHKPVGEKCVNCHNPHSDNSEFMLPNDPPGLCFGCHEGIETAMNSSYQHEPVANGKCGECHDPHSSDNPRLFLLPQDDLCFSCHSELSEYVAAQEYKHGPVKQGDCNACHNPHGSENFKILRKYFPEEFYMPYAEDNYALCFECHNRQIAHDTETKTLTDFRDKERNLHFLHVNKDKKGRSCKACHQVHASDQEKHIRESVPFGKISWELPITY…
iron_reduction	GS08_GC12_126.fasta	SDBU01000017.1_136	DFE_0461	367	40	7737	17	0	0	MTRIRKLTPFSMAVILFCFLAPSRSGIASSDSEKNCLECHPGYFKNLSAENLHKPFEEKKCLECHMFHGFDSRQLLIGTINDICSYCHAILEEIPSDNLHYPLTEDNSCVECHNPHASDNKDLLKLPGNRVCLECHDAPPTEGSSFVHPPYADITCTGCHNPHGSTFGTMFQMPAGYLCASCHPKILDGDSPPELHSADEIRSCDNCHLGHTSVYQKLLSEKLPDLCLDCHEKLAGKIEKGAPHSAIEAEGCLACHTPHFIKNQFSLVLKTPDLCFDCHSDIQELIKEEYTHAAVEDGCETCHDPHIQLTEDEKIELCVACHDIEDGNFEGFHQNLIPSSCVSCHNPHGSPEERLLLSNQHPPFMERECESCHQRQDKAGLRLDTVCLECHEQPEPSGG…
iron_reduction	GS08_GC12_126.fasta	SDBU01000017.1_137	DFE_0463	114.3	100	7737	0	0	0	MANYMRKRLWFWGGLCMLLIMTATALAEKPNLVGAFLVNGRVGLKWQEISGTAEYFIYRKAGDGDFEKIDSIEKARYFDIDITPGTVYAYKISVIGVDGKELFSNEKSVNIPAEQAGEFNPPIWVGLRIDREKVFLNWDDIPGAIAYNIYRSATSGSGYEVVGNSQASKYADKTGMEKGKTYYYVLTALNDDFDETEYSEEKSIKYGVSKEEMDALLAEQNKIELEETKLTLLFDIKEAGAEGAMNQPADVFLNSENNIYVTDALNGKVHCFDPNGKHLFSFGELMVKSEANDPPPGAFAIPFTLFIDNKDQVFVSDIDSHDIQVFTADGKFIKRIKVDVGEGMAELRPNGIYVLDDGRIITTDTGNHRILIIDQNGKILKSRGEKGADPGQFVFPDGL…
iron_reduction	GS08_GC12_126.fasta	SDBU01000017.1_139	DFE_0461	141.5	40	7737	10	0	0	MIAITLALSLLTLISGQDEPRLEIVAPPSQFSTCGDHVYIIGKTNAPIIEIRLNEKKYDEIIVKDSIFHSYVKFGYGFNVIEITPVYSGSVRAETEHIHILSAPNIMRKYEKYFDEYIFHEENPKTECISCHKFDSDGQQPVDDDRFCFECHKEIDQNFKSHIPDNEKACVICHKLSNDLTLVTTGTVTDTNPCFFCHKEKMGLFTQDYVHGPVAGGSCTICHTPHGSEFENSLIYPVEVLCSTCHTNMDDARTKQIQHKPFLKGKCGQCHDPHSTNHKWVLVKNSQEICVPCHMPDGELKYHNHPFNVKPKRRLLSPLELTDSGQLECLSCHNPHATETEHLLRTSQGHSCLGCHPDR*
iron_reduction	GS08_GC12_126.fasta	SDBU01000017.1_144	DFE_0465	26.5	20	7737	4	0	0	MNRRSRVSLIIALIIAVPQLAGAADRKTSIRDTRHNLSVSGKGDIKSLTETRVCIFCHSSHNSSTEGPLWNHATTSTGKFKTYSRSTMSSLPEQPNGATKLCLSCHDGTIAVGAIRGISNPIPMKNVGGAGEIPQGYKSNLGTDLTGTHPVSVKYEQNIAMANGNLKWPPLDPEKKVGTDADGYIQCTACHDPHGSKSDKYPFWNKGTFDEVCVVCHEY*
iron_reduction	GS08_GC12_126.fasta	SDBU01000017.1_145	DFE_0461	45.2	40	7737	8	0	0	MKKMILTISIFSILFGTSAVIGHVNSYLLPEGCGSCHVGHGIENQPMLAAVEEDFCYQCHGSSENRSSMISSGKLSPAVNLQNIEREFKKLFHHPAEEGSGHSPTEILPSVSGSAVNHAECVDCHNPHQKIQMGELKSYDVPGYSLTGQYLDKSMHEYEICLKCHSGFVGFDRSAKDLTRKFAFSARSQHPVTKASIGKNLPSLSLTEDNIMKCSDCHTNDNPDGPRGPHGSNHRYLLSGNYTQDVYSEESPYAYEFCYSCHDRSSVLSDESFPLHRQHIEGDPISGRSGTSCFTCHASHGSPANDHLIEFNLKAITADNIIGMVGYRSTGMGTGECYLTCHGYAHNPGRY*
iron_reduction	GS08_GC12_126.fasta	SDBU01000017.1_147	DFE_0461	46.7	40	7737	5	0	0	MNAAKFAISIPLIMGLMVVLAGIVGATDDPHGSLNSIYCEQCHISHGTMGDILINAPDSLVSVLCLSCHTPGGWAGMTKVMSSSERAVPGVSGTSHAWNVDTLNAEYGAQSPQTQTLLDHLTADGKITCATCHDPHSNSNPPFLRLANSADALCLDCHRQRNMTSTRTYTGNPMSHPVGTALPSADTTFHNPPMDVDGNPQPSDGNTTNDYVFGAGNTLKCTTCHGVHYTDSNSGTVDGP*
iron_reduction	GS08_GC12_126.fasta	SDBU01000017.1_148	DFE_0465	22.6	20	7737	12	0	0	MERLVMIWTVKTSLIVCAFIALFSLPALAVDVITNGAFDSNISNWDHSDNGSGSVVWDNTIGGIGLGSIRNLSNTGRNITYTCIDSQYIATTINAADTVYLSLYWYKYSGAIAASNIDISIEITKPDNSTTVLWSNTAVPTADNFLEGTESNLDVSSFFDQPGNYYIKLVGNLKNGNNRNAYAQFNFDDIVLDVRQGSSNSPPTVTAGATAVSVSPVNRYGANTTTLSTDFNDTDQPGVGAFNVTFKIREPNNVTELILVNNQPDGGGGLTITDNGGGSYTASYVYNPDDGQTLGLYDLFFEVTDGVDTAIDDFADNLDELEINEVLANEPPTVVAGATAVSVSPVNRFGNNTTIISTVFNDDDVPGVGAFNITFKIREPNNVTELILVNNQPDGGGGL…
########################################################################################
iron_reduction	GS08_GC12_126.fasta	SDBU01000287.1_33	DFE_0462	59.3	40	8107	12	0	0	MSLKPFITTKFIIAAFFALLPLRAAASIQGTAHDLSATGIGTGNPCSFCHTPHGALSGTPLWNHALSNAVYQIYQSSSLEANISQPTGSSKLCLSCHDGTVALTQTTRSDASGVYITPGAANLGTDLSDDHPISFVYSAALSVEDVQIRPPSTLPEQLQLDRSSELQCTTCHNPHDNQYGKFMVMSNQRSQMCTSCHDLSGWMTSSHESSTATTIGSKDLNLKESGYNTVADNGCLSCHRPHSAGGHERLLRFAKSEDNCLNCHDGLVARTNLRTDLSKLSRHDVFRYEGVHDLKESPTGSARHVECIDCHNPHAIHDAAIQAPLAPGVMRNVSGVTSAGAITQKVQYEYEVCFKCHGDNPGRIESTITRKITQTNTRLEFDPSNPSFHPVVSVGINQN…
iron_reduction	GS08_GC12_126.fasta	SDBU01000287.1_36	DFE_0462	85.9	40	8107	6	0	0	MVGVLIVLGFLLMYAMSCEPVQRHKILTFFFDGVDSQSPPHEPRGDCNLCHKGRRQLQQVGERPETVWFVHEPWKNRNCNLCHEQLDEKQWALPKLTVPMPELCYQCHIDYPATEPYVHGPVAVGECLHCHETHKSRIAGLLKKKEPELCYQCHEIIEDTEIPGHPDEPIPQCTKCHDPHAGLDRMLLKK*
iron_reduction	GS08_GC12_126.fasta	SDBU01000287.1_38	DFE_0464	27	25	8107	4	0	0	MKFKIVICLIAVIALLSFAAVVKATHSDYGCSGCHTPHKAESLPGMPLWNGSETTKVFDVYSSATMDAVVGQPEGASKLCLSCHDGSYALLAGSYMDFGSDLSSSHPISFVYDSALATADGSLKDPAENSTLGGTIAEDLLDVSGMVQCSSCHDIHSSGVGDHYLRGYDYFHGFNGGDLCRMCHLK*
iron_reduction	GS08_GC12_126.fasta	SDBU01000287.1_40	DFE_0461	206.6	40	8107	15	0	0	MITSKILADKLAIFVVSVLVSIAGAVEKPTSPQKTCVTEECHADYSKKAYVHGPVGLGDCKSCHKVVDPNEHTWHFVRKGNDLCEYCHLEQTAKKVVHEPLKKGDCVQCHDPHSSDNKFLIPKETVAALCQDCHQTGKDLKFPHGPVAVGECTVCHDSHTSDHENLLTTEPGELCFSCHVVTRDELSKFEFVHEPAKDHCVGCHDPHGADNSEMVKDVAPFMCYTCHKDIEKVTENSEYRHSAAADIDGCMNCHTPHASTVKSLLKNDVASLCMKCHDKPQSISKDEVLPAFTDQLKDKKFLHGPVKEKDCTGCHITHGSDHFRLLTKEYPSIFYAPFSEENYELCFSCHAKTVVWTPTTDNLTDFRNGNVNLHFLHVNKERRGRTCRACHATHASNIP…
########################################################################################
probable_iron_reduction	GS08_GC12_126.fasta	SDBU01008497.1_2	MtrC_TIGR03507	495.2	209.3	10683	11	0	0	MIKTLSKCLAMGLILVFTFTLIGCGSESGGTEAEAELVLQAFDEQCVFCHGPGRSQDVAEVHSINTNSPTGVIDDVTIDGGTVTVFFTIVDSDNNLVPLSIPANDIRFTIAKLLPEANGNSSFWQSYINDIETKAEGDPGNAPDGTPTPNGTEFQADYERANSNSSLGFAEGLYGTYTYVFQFPQRQLDGTITYALTINNITAPIAVNYEPGLTHRIAIQVADNVDNAFLDFVPEDLPLVPGDPIPEPAVNRKIVSTASCNECHINLALHGGDRIALEYCVTCHNPGSTDANSGNTIDFKVMVHKIHYGENLPSVEAGGEYAIWGHDDTKYDYSDVVYPQDIRNCTKCHDGADEDTPDGDNWNEVPTMKACGSCHDDVDFETGDNHDEGAQENNSACAN…
########################################################################################
iron_reduction	GS08_GC12_126.fasta	SDBU01008900.1_3	Ndh2	389.2	40	10684	0	0	0	MSSKIVIVGAGYAGILTAKKLAKKFKKNTAVSITIIDKNPYHVMLTELHEVAAYRVNEDSIRASLKKIFAGRKVNVELDTVTSFDFEKKQVIAKRNNYDYDYLVLSAGSKPTFFGVPGAEEHSFSLWHYDDALNIRQHIQNTFSKACRIIDPKERKKQLTFFIVGAGFTGVEMAGELAEYIPIITDKFEIDPNDISINILDILDRMIPNLPVELSRKAEKRLKKMGVNIILDSNVCEVGSGYIKIIQNGKSIQYDTQTVIWCAGIESADITGEAARVLATGGRNRIKTDAYLRSLDNKNVFVIGDNMLYTPEGEEIPAPQVVENCEHSAATAAYNLSCLITGKGKMKEYKPSFHGFMVSIGGRYGVARVGFPNYMVNLPSFLAMLVKHFINIIYFVQIL…
iron_reduction	GS08_GC12_126.fasta	SDBU01008900.1_4	DmkB	154.5	25	10684	0	0	0	MTREIQNDCLNIEFNYNKAFKKMKKEVDRILSTSPAIIREYTKYLRRTTGKFIRAKSLLVCAQNERNMIPQSAIMLATAIEILHLATLVHDDVIDNANLRRGAVTLQKKYGNRTAVICGDYLLSVSLNIVASVSEKKDYIERKMPNFVSRVCLGELNQHINNGNYDLSVFQYLKIIAGKTACMFEGVFYVGASLVEEKESIIKRYAKIGRYIGMIFQLTDDCMDFETSESIAKKPVQSDYEQNVITLPLIHTFKILKNLKDRAKAHSLTRSEINTMVKRAGGLLYTRRLAKKYHRKAMETLQLLEISEDKREKIASIADKANRIF*
iron_reduction	GS08_GC12_126.fasta	SDBU01008900.1_5	DmkA	217.4	17	10684	0	0	0	MIKKFLSYIEIKTKITSIFAFLLVLAYLFYIKQPIDWQATMVFFASMFIFDLATTAINNYIDTKTNHQALQFKRSHALVIVLGLLAISTALGIYLVILTDAVVLLLGVICFLSGILYTFGPIPISRLPLGEIVSGLFYGFFIPFLMLYINMPEGTFLSFHFDITSLAVYLRLNILPIVTVILLSVAPVCTTANIMLANNICDLEKDVAVKRYTLPYYIKDWAIPLFALIYYATYIATILMVLLNILSPFTLLSLLTFFIVQKHIRQFFKVQDKETTFLVSIKNYIIIMGTNTLLIFLSGLLSVDGK*
iron_reduction	GS08_GC12_126.fasta	SDBU01008900.1_6	EetA	31.8	20	10684	0	0	0	MKFYNKYDINIIIVILLASFLSWLSYQVFFADQSPKAEIYYYSKLVRTVDLGQGIEQWFSIEQNPNVIFHLFEDGSICFEESDCPRKLCIRPGRLKNSGQFAACLPNSLVLKIVPLKDDNESVDMVIGY*
iron_reduction	GS08_GC12_126.fasta	SDBU01008900.1_7	EetB	73.2	30	10684	0	0	0	MMENMKILRLSENMNKVRILVLTGLLFSIALVLSLVENMLPLLPIAVPGIKFGLSNIIIMYSLFFIGAKQAYMIAILKSLFVFVTRGLIASTLSLSGGLLSISVMFLLLFLLKEKVSYLGISIAGAVSHNIAQFLVVTLIYVSVSIWAYLPVLLISGVIAGLLTAALLKVLLPALKRLA*
iron_reduction	GS08_GC12_126.fasta	SDBU01008900.1_9	FmnB	133.1	33	10684	0	0	0	MRRIFLIIIACVLLLNTIGCQGQEKKRYEAQFIMLFDTVTQIVSYMDSKEEFNEQVNRIYEDLEEYHKLYDTYHEYPGIVNIKTINNSAGQQPVKVEKRIIDMLLFTKEVYKKTNGRINVALGSVLSIWHEYRERGTMDPENAELPPLDLLQEKAKHTDINKMIIDEIASTVFLEDPDMRLDVGAIAKGYAVEQVSQKAIARGFTSGLISVGGNVRSIGTKDSNGKLWNVGIQNPETPNEKSNLLVVYLTDRSLVTSGNFSRYYTVDGKEYHHIINPDTLYPADYFTSITIICEDSGKADAFSTAVYIMPLKQGQALVESLPHTEAFWVLPNGEQEFSSGFQDFLVD*
########################################################################################
probable_iron_reduction	GS08_GC12_126.fasta	SDBU01069097.1_1	MtrC_TIGR03507	266.5	209.3	10687	4	0	0	MFRSISTYLIMGLLLVVGLSLAGCGSESGGTVDTPPLVKQSYNERCVTCHSESSIASVTIVHSMQTKSLQGEITGVTIDSGAVTVAFKLFDSSNNLIPLGSVSASSIRFSIAKLVGEVAGDSSYWQSYINQIETKEAGGPGPMPDGNTALQATYERASTTGGVFINNEDGTYSYQLSFDITDVTSPVVVTYDPSFTHRIAMQISDNIANPFVDFVPNDLPLTDTGPTRSIVANASCDECHVKLGFHGSDRIQVEYCVNCHNPGSGDAYSGNTVDLKVMAHKIHRGEDLPSVKAGGSYVIWGYNESEHDYSTVIYPQDIRNCTKCHDGSDPMTPDGDNWKTVPTMQACG
########################################################################################
probable_iron_reduction	GS08_GC12_126.fasta	SDBU01001466.1_20	MtrC_TIGR03507	335.9	209.3	10711	10	0	0	MDTLCKWRSMPLWAMACVLAVGTLPFVVGCPGVIPGGGTGEQGPPGEQGPAGEQGPAGDPGSAGSAGSAGEDGLGVEITNFHGTEMLLSTGEFEEAGKFFAIAEITSATADEDGTVTVEFTVADDEENPVVGVTGVDFNIVALAPAGDGESYNKWVPYIYRTQTVEGSADGDWPNPDGTTAYQGYRENDGTFTDNGDGSYSYVFATDISSVDVDGTPITYDRSLTHRVNVEMGGHAGATAEALFDFVPDGSDVTETRNIVETAACTACHGVDFHGHGGDRLTVEGCVTCHLPGNWDPHGGETIDMAPMIHKIHAGHEVASISGPDGVVWDDPGTAEDESADNGEYAIWGYRDNKHEWWEVGFPAVIRNCTKCHQGSGEDVDNWKEVPSRAVCGSCHDTV…
########################################################################################
iron_reduction	GS08_GC12_126.fasta	SDBU01042291.1_1	OmcS	336.3	78.2	10714	5	0	0	MNKALKSKLIMIVTVFGALHFTMHVLPGYVFAFHNGGVGYCEGCHVLHKSSDGPAQESDQVEDTEYIMPKLRGSDPSSTCLRCHAKMGEFFNVMSTDGSSYTPAGDFYWLRKTFVWNANSRSYQSLGDNHGHNVVALDYGLNPDLVRNSAPGGVYPSSAMGCISCHNPHGRSTASDGERDAISVSGSYWETPPSGTTTGNYRLLGGSDYTAGGRANTTRFTYPAPVAAASPADWTETDTNHTAYGDGMSEWCSNCHSDFLNGGNRHPTGSNATLTSTFISNYNSYVKTGDVTGTQATAYLALVPFEWGTADTWFLDPSSTSGPAQGANVMCLTCHRAHASAFQ
########################################################################################
iron_reduction	GS08_GC12_126.fasta	SDBU01036383.1_2	OmcS	232.6	78.2	10715	3	0	0	TVKDGYTGEIPVSDYYGQDFGIEFNVGNYRLLGGIGYTGGTQAGGVIFNYPAPIAVADSQNWVETDSNHTAYGSGMSEWCGNCHPDFLTGNDKHPVGNGATLSSTIISNYNSYVKTGDITGTQATAYLALVPFEWGTANKWSLDPSNTSGPAQGANVMCLTCHRAHASAFQDIGRWYFGTTFMADSHPQPGDGGAIGNDAHNSYYGRDMVSEFGLHQRWFCNKCHLLD*
########################################################################################
iron_reduction	GS08_GC12_126.fasta	SDBU01193343.1_1	OmcS	226.4	78.2	10716	3	0	0	EIPVSDYYGQDFGIEFNVGNYRLLGGLGYTGGAQAGGVTFNYPAPVAVADAQNWVETDSNHTAYGSGMSEWCNNCHPDFLNIDNMHPVGNDATLSSTFISNYNSYVKTGDVTGTQAAAYLALVPFEWGTANTGFLDPSSTSGPDQGANVICLTCHRAHASAFQDIGRWDFGTTFVADSHPQPGDGGAAGNDALNSYYGRDMVSEFGLHQRWFCNKCHLLD*
########################################################################################
iron_reduction	GS08_GC12_126.fasta	SDBU01376248.1_2	OmcS	160.6	78.2	10717	3	0	0	MVKKVLKIIRMTLLLLVPAALMTFALPGIVGAFHEGGVDFCKGCHVVRKSRGRHMQDRHHRTDSWELKGFDPSSTCLRCHAEKGKFYNVLSDDGSTYSPGGDFYWLKKTFTWYANDKLYVSSGDNHGHNVVAAEYGLYEEHTLGSAPGGTYTSSALGCTSCHDPHSRTVKDGYTSEIPVSDYYGQDFGIEFNVGNYRLLGGLGYTGG
########################################################################################
iron_reduction	GS08_GC12_126.fasta	SDBU01023691.1_6	OmcS	152.4	78.2	10718	3	0	0	NYGFSDDAPVAAAASFFAGPYVESNTKHTDYGDGMTAWCQNCHGSINSTNMHPLDRTGFEGRYNAYRATGDYGGSNDETDSYLYLVPFERGTTDQTTLDPASNVGPDTLSKTMCLTCHRAHASPFKQIARWDMNVEFLAHSNANADAAWRNIQYGSIDIETDFGVNQRSLCNKCHVQD*
########################################################################################
iron_reduction	GS08_GC12_126.fasta	SDBU01140967.1_3	OmcS	87.1	78.2	10719	2	0	0	SDKSLLNTSSMSGPEAYGKANVMCLTCHRAHASAFEAIGRWDFQATFIADSHPRAGDGGASGNDIMNSYYGRNMTAEFGFYQRQLCNKCHVQD*
########################################################################################
probable_iron_reduction	GS08_GC12_126.fasta	SDBU01051488.1_1	MtrC_TIGR03507	376	209.3	10774	9	0	0	VTLCLLCHTPDAIDPESGNSVDMKVMIHKIHKGAELHEVEEGGAYYIVGYRNTVHDYSEVEFPADVRDCEICHTGPDGDSWMTQPSRVACGSCHDDVDFETGEGHSDFDLSQANDEQCSTCHSSEKGADFDISIPGAHMIDEEFSLLTGVVFEILSVTDTAPGEYPTVTYTIKNNAGDNIPIGDMNRVNFVVAGPSTDFTESWRESGGLDSIDNGDGTYSYTIENPIPADAEGSYGIGIEGRTEVDIDEERTGVRDTAFNDVFYFAVSDSEAVPRRIVVSQENCDSCHNGLSLHGGNRKNVQYCSFCHMPSETDEVVRPEDAMPPETIDFKYMIHRIHLGEEQDEDLIIYGYRGSVNNFSEVVYPGDLSNCAKCHVGDSYALPLASGVLPTKVYENGTL…
########################################################################################
probable_iron_reduction	GS08_GC12_126.fasta	SDBU01090266.1_1	MtrC_TIGR03507	347.7	209.3	10775	9	0	0	GKELIQQVVRRCHREEFRRRMVFIEDYDMSVARYLVQGADIWLNTPLRPREASGTSGMKATANGVINMSTLDGWWDEAYDVPNSVWPETGWAIGRGELYEDLNYQNDIESRAIYGILEKEIVPLFYNRNSNGLPHKWIAQMKAAMRAICPVFNTNRMLREYTERFYLPAAQRYRHLTEGEMTDEALLDGTYTVLIESRRTYGSIRKAGDATFDFVVDNDGVAPLPLSPRQFVTQEACNACHLDLQMHGGARFSVTGCAICHTVGAEDDSDVAPHPTVEFGVMIHKIHTGEDLQEVKAGGTYKIWGHNESEHDYSTVVYPQDSRNCTKCHDGTDADTPDGDNWKDESSTSACTSCHTADAVSDDYPAFPALTAAEITTAHVIPAQVAAASMELNILDVST…
########################################################################################
probable_iron_reduction	GS08_GC12_126.fasta	SDBU01116805.1_2	MtrC_TIGR03507	237	209.3	10776	5	0	0	MKVQRLIFCLFLILLAGFVIFMGCTSDPGAAGEPGAPGFGTPGEDGEDGEDGEDGQNLTRIFGESCAVCHDDNSFAAVEEVHTATAKTVVGTITGVTVVGTTTTISFSVEDPIGTPKIGLSSGSVRFTVVQLVPASAGNSSYWLSLINGTETKEAGDPGTTADGYSATQAKYEKGSGGGTYTDNLDSTYTYVLNADITNLTDNPLYDANAVTRVAMQISGNITNDVYDFQPVDNLEEAALARQIVTNAGSCNSCHEKLGFHGSDRVEIDYCVTCHNKGTEDANSGNIVDMAVMIHRIHRGSDLPSYDEDDASTAYTIWGHNNSKHTYAGTYPGYITTCTKCHAAGPSEADNWSEVPTMESCGSCHDDIDFAAGTGQCKNTPYGDCQHRQATDPVFVLH*
########################################################################################
iron_oxidation	U1382A.2014.PRIMARY.CONTIGS.fasta	scaffold_2118_4	Cyc2_repCluster3	78.3	27.3	11272	1	0	0	MRRLQNVMAMGVVSIAGMLMMGSVHAVPSFATKYEKNCSYCHNAWPQLNAKGRKFKEQGYRFKEDLKAEANTTPYYEAGDFPISGMFISRPYDNKDSGERQIRAIHEVELFIAGTMGNKISIFTEIEAEDETDFAPEFGSTALSYRFSKEATLQMTYTQANWADGYGFLGGHFRLTRGHVAVIDQAFGGVDGSLRSKRQNVALTGRVAGDKLFYNVSIGGIAGDAEGEEDTSINARVAFDIKKNIMVGGYILSGEAASMDFNRTIIDAQADLEDIRIQAAFAMAEDDTTAGTDKNNAFSLQAYNTMKTKKGMPTWVQLVRFDSYERSYGDSENDGEYRSLTLNLTHYLAQNVKAYVEYWDLFDTPAGVDKDNRLTLQLYVGL*
########################################################################################
iron_oxidation	U1382A.2014.PRIMARY.CONTIGS.fasta	scaffold_10992_1	Cyc2_repCluster3	78.3	27.3	11273	1	0	0	MSTHSKWRINRYSVTLLIAATIMIVLDIGQAEAVPAFGRKYEVNCVLCHTNEPRLSLFGQQFKENGYQMPGSADGSSTRKIVLEGEQGPVTLDTLSNIMAVRIRGDIFQPSFNETTAAIISTDTRDGTDVRLPTIINLFFAGTARKDISYFLEGEYNEFEEDPGFGFERAFLQFSNLGGQSVANIQVGNFDPSGLFSFPTHRQQLNPIPAVADTTAFPPAIGRIPLLPLAFSSKFFGL
########################################################################################
iron_oxidation	U1382A.2014.PRIMARY.CONTIGS.fasta	scaffold_9543_5	Cyc2_repCluster3	70	27.3	11274	1	0	0	MKNHTHPAPLLLLGLLAILIVGLWPQPSEAIPAFARKYNLSCVACHAAFPKLNEFGQDFVASNYRLPNWKIDTVETGDEMLALPKSIPLAIRAQAYVQTRQAKAIDVNTGATLAEADVDIQAPYLIKFLSSAPLSEHISYYFYGIFAEKGGNGSTIIEDAWFSHDDVFGTGAGMMLGQFQVSDLMFARETRLTFQDFMVYRMAGLTYDRGVVVDYTVGPVDLALGWVNGNGIEADRKINSPGYNRPDHLFDTDNNKALFGRVGSELGPVSAGLFAYSGSQKNALAPDQSGGRDTDKNAWGIDMSGKIGDKIGWFSQAIWNEWDGFIDANQKYRWFGAFVGIDYIHSPRWAYSALYNYADANDLKDTDTIYEGIEMNSMTFTASYYFMRNVKAIIEANVD…
########################################################################################
iron_reduction	U1382A.TP5.PRIMARY.CONTIGS.fasta	scaffold_1785_6	MtrB_TIGR03509	711.6	240.05	12579	0	0	1	MKFKLNLVTLALLANAGFVSTAMAAGGYGIQDANTDKVKFDKWACKRCVVETGVNGTVGVGMGYNDSDDIRSANAFAAEDEFAYKVDADLKYISESGYRATVEADNLGMENGRLDINAGKVGQYNLNLNYRQIATYKTDSAMTPYQGVGGDQLTLADNWQTAGSSQDMTQLYSSLNPMELSLKRKRAGLGFEYSFDAEPGEQLWTTYLNYQREDKTGLKQASGSFYNQSMMLAEPVDYTTDTLEAGIKLKGDNWFTALSYSGSSFKNQYSQLTFDNAFNPTFGAQTQGTMALDPDNEAHTISLMGRVTADKTILSGRVHYGQMTQDQAFVSSGYGYQMPADSLDGRVDMTGVNLKLVSRLNRSVRIKASYDYSDRDNKTNVEEWTQISIDPTTGQVAYN…
iron_reduction	U1382A.TP5.PRIMARY.CONTIGS.fasta	scaffold_1785_7	MtrA	489.4	140	12579	10	0	0	MKIINTLKSVSLSVLPALLVSAVLSLGMTSVAHASKWDATMTPDEVEATLDKKFAEGKYSPKGADSCLMCHRKSEKVMDLFKGVHGSIDSSKSPMAGLQCEACHGPLGKHNRGGKEPMIAFGPDSTLSAEKQNSVCMSCHLDDKRMDWNGGHHDNADVACASCHSIHTDKDPVLSKNTEMEVCTSCHTKQKADMNKRSSHPMKWGQMVCSDCHNPHGTMSDSDLVKPTVNETCYSCHAEKRGPKLWEHAPVTEDCVACHNPHGSVNEGMLKTRAPQLCQQCHASDGHSSSAYMGNTDQGSTVGGNAFTGGRSCLNCHSQIHGSNHPSGKLFQR*
iron_reduction	U1382A.TP5.PRIMARY.CONTIGS.fasta	scaffold_1785_8	MtrC_TIGR03507	261	209.3	12579	10	0	0	MMNVKNNKFALLLAASAVSLALTGCGGDDGTDGNPGDPGGPAADVVNVLNLDVTKVTYQDGMPTIEVFATNEEDIPVVGLQDLGVTAAQLTPMGATGAGNSAQWTRTARVSGTDSYIDNKNGSYTFTLELSEYNADMTQRFNVTAGGKDSTLADGTTSVPRREIVKDFSGEGYQALYTKNIVSHETCTSCHAEGEPITRRHSSYYTQETCATCHSSSMSEEKQWNHLIHNIHNTAKTFEDKKGNEYTGEAAEALIQNNCKSCHVEPDADSGELTEWGNWTRVPTMETCTSCHVDIDFKAGKGHSQQNDNSNCIACHNASWTEEIHTDGFVEKKALIDQYAMEATLTAVATDSGSDTTLSITITGADGAAIDAATLLTNIEQLESITNVGPNFPIMGYNP…
########################################################################################
iron_reduction	U1382A.TP5.PRIMARY.CONTIGS.fasta	scaffold_199_1	MtrC_TIGR03507	250.3	209.3	12580	5	0	0	MKLITNLICVFDVKNAAALILAVLLTACGGDDGEPGNPGEPGGPPATDISSLNVEVDEVIFTHGVATVNYSVNNQDDEPVVGIPSSTYIAAQLLPQGFTNAGNTSQWQYFTSESCNSSCTGELVDHKNGKYSYTFSAAFDGMNEMSYMPGATQRLVIKIGGDSLPDGTALPTTNQNFDWQDSGEVAYTRNLISMETCNTCHNDLAFHGSKYNEIETCVTCHSEGKVSSNDHIFPQMIHGKHLTGFPGSLADCQTCHVNDETLTENMNWARVPGMEACGSCHTDINFPAGEGHPAQVDNSNCVACHNPDWTMSVHDGGNDEALAQFNAQITTASLSGTTVTFSIKLSNPESGEVYTDSADKLNFISRLGVETNWGTSFDYSSNSAKRLTISSETPDSGAD…
iron_reduction	U1382A.TP5.PRIMARY.CONTIGS.fasta	scaffold_199_2	MtrB_TIGR03509	607.8	240.05	12580	0	0	0	MKTHIMNTLAQHTIKMSLVAIAMTSVFSPAIADGYGLAQVNRTSLKLDKWQCKRCKVSTDTRGSIGAGLAYNDGSDPRFGNTSGTDKDGLVGHLDADVTLKNESGYRTEITANKLGYDNGSATLVTGKPGQYEVAFGYRGIANYDTNRALTPYMVKRDAMLLPENWQTGATTGQMVSLIDSVRQAELMTQRDSLTLDAHYKGNFYKAELDYQHQERSGQGAFSGNLLTNSAMLAQPIDDSIDNLGAKIYFNGDGWLAGIDTMLSQYKNDHDALSWDSAFSPTFGAAYSGQSATAPDNKAYRIAGNAQFSDNGQQILMHTGFSRFTQEQTFLPATINGPSPDLPAANLNGQVDMIEMTIKYSGRITRELSLRASYDYKDRDNKTEVHDYPQVITDSYFAA…
iron_reduction	U1382A.TP5.PRIMARY.CONTIGS.fasta	scaffold_199_3	MtrA	476.1	140	12580	10	0	0	MMNMGSAWTKSKALPCLLFLLTVFSLNLAAAPWDDKDPAEVEAILDQKFAEGKYSSKGADTCLMCHRKSAEVMALFDGVHGNTSVKGSPMADLQCEACHGPLGKHNRGGKEPMITFGANSPVPAQKQNSVCMSCHNDDQRMAWSGNHHDNADVSCASCHSVHTGHDPISDRKTEVEVCTSCHTQQKADMHKRSSHPLKWQQMVCSDCHNPHGSLSDSSLKQMSVNENCYSCHAEKRGPKLWEHSPVTDNCANCHNPHGSVNQAMLISKPPQLCQSCHASDGHASNAVFANQQNAFNAGQSCMNCHSQVHGSNHPSGKLLQR*
iron_aquisition-iron_transport	U1382A.TP5.PRIMARY.CONTIGS.fasta	scaffold_199_4	FeoA-family-iron-transporter	45.6	21	12580	0	0	0	MKLSDLNPGDHATISEVGQLSLPSVVKRKLLSMGITPNTSFFMIRKAPMGSGLLLDIRGSRLCMRRDLADIIDVEIVRADTVKAVLTNG*
iron_aquisition-iron_transport	U1382A.TP5.PRIMARY.CONTIGS.fasta	scaffold_199_5	FeoB-family-iron-transporter	205.3	120.4	12580	0	0	0	MAKQFHCVTVGNPNAGKSTLFNALTGANQQVGNWSGVTVEKKTGLFTLNGTDVSLTDLPGIYDLLPAGKSCDCSLDEQIAQQFLAEHQIDGIINLVDATNIERHLYLTIQLLELGIPMVVVLNKIDAAKSHGIEVDVEQMSKTLGCPVVGVCSRDEADIEKVKAQVVILFEGKVSEQALILNYDARIESGVSSLLSSDSSLSRGRALAMLANGIGCGQCKNGQMHDEVNECSESISRQGQDIEVMVATTRFDFVQSVYDSSVSSDGSETLSDKLDKVILHPVAGVPVFLFVMYLMFMFSINVGSAFIDFFDITAGAIFVDHLGALMTSLGSPTWLVTIIAGGVGQGIQTVATFIPVIAALFLALSVLEGSGYMARAAFVVDGLMRRIGLPGKAFVPMIV…
########################################################################################
probable_iron_reduction	U1382A.TP5.PRIMARY.CONTIGS.fasta	scaffold_91_28	MtrA	302.6	140	12583	10	0	0	MDIYKKLLATINKTIVILILLFSFITVTNVIAAQTDKLGTKSVDAVQIKKQANYSRKGADTCLACHDEDSEFPVLNIFKTPHGLQNKNVNSHSPFAQKQCETCHGPAGKHSTKRLRKGQKREDMIDFSRLSNIPVAEKNKICASCHVKKAKSHFDGGIHEVNEVACTDCHQVHKPKDPMLENIAQVNKCVSCHTAKKLITNKFSTHPFRKGQMGCTSCHAPHGNENDNMLNAETTTGTCTECHAGKRGPFLFEHQPVSEDCSLCHSAHGSNQQGMLKQRAPYLCQSCHSAQGHPSLANDNEGLIERRFPPKRTGSAFLLGKSCTNCHSKIHGSNHPSGNKLQR*
probable_iron_reduction	U1382A.TP5.PRIMARY.CONTIGS.fasta	scaffold_91_29	MtrB_TIGR03509	253.1	240.05	12583	0	0	0	MKMKTLNKIVASISLSFLLFNSVAIADGFETANQKTAKVSKWKCKYCLVEPEWNFELSTHIGIPSDNYVYGNYPGLEQDKSLFFSGSARYISDNGDFWITKFEDIGNYAPKFKSEYGKREAYKLTVNYQSFPIYKRDDASSPFVNPNSNTLRLPGNWNKSNTTANFTDAGLFTPFKLGSDWDEFLLAFDYTEDTNFDFGFSYQRIVESGIKESSANQFFQATYFPQSIDTITENIVTTVDYTGDKWFGNLSLSFSRFDNNIESTSFANPFSSIDRNANVTTVANDPNNTAIKISLNSRYSYMPRSYVRAFMSYEVLEQNDNFLPYTTNDTLNLPLERNSLNGKVANQYVSLKLYHWLNKNWSIDAKYNYKDRFNKTTASLFRPVTTDLFPAQAVVNIPY…
########################################################################################
probable_iron_reduction	U1382A.TP5.PRIMARY.CONTIGS.fasta	scaffold_2193_1	MtrA	478.9	140	12584	10	0	0	MIYRVFYHVFCGVVAVLCLSLSAHATPWHNLTGEQLEHKLAEKFSAGEYSSKGADSCLMCHRKNEVVMAIFDGPHGMMNNKQSPMAGLQCEACHGPQGKHNKGGKEPMIAFGKDSKLSASAQNSVCQGCHNDPKQMAWHSSTHNLEEVACSDCHTLHSAKDPALDKLSVNDTCTSCHAKEKSDMNKRSSHPLKWDQMTCIDCHSPHGSMSESALNKPTINDTCYSCHSEKRGPVLWEHAPVTENCVTCHNPHGSVNEGMLKSRAPQLCQQCHAPDGHASRVVQEPGMDAFGGGKSCLNCHSKIHGSNHPSGSLLQR*
probable_iron_reduction	U1382A.TP5.PRIMARY.CONTIGS.fasta	scaffold_2193_2	MtrB_TIGR03509	595.8	240.05	12584	0	0	0	MRFKLNIITVSLLAISGSAMATNFGVGNANTDSINMDKYQCKRCVSISGYRGEVTVSAGYNSVDDIHAGNALGTDEDGAIAAVSGDIRYQNETGYQAQMQAYQLGMDNGFANIKVGKSGLYELELDYQSLKSYQAGDVQSQLWHNDGMLTPNAYTNEFDLALKREKSTIGFNYGEGIYNTFIRYSQEDKTGHQSSSLVAPSPVNFGLPVDATTKQLDAGASLAGDNWLTELSYFGSYYSNNITDLSLPQVNDVYSATPDNQAHQVSLSGQYRFNRTVMSGRLVTGRMIQDDALIQMSGNPLQSWDGQIDTLDGRFAVTSMLSNRLRLGGSVDYSKRDNKSSVWEFTQYSYNGLSGAFKQNMPQDIERNTYKVNASYRLASGYRLQAGYDRKEVDRTYSE…
########################################################################################
iron_oxidation	U1382A.TP5.PRIMARY.CONTIGS.fasta	scaffold_67045_1	Cyc2_repCluster3	74.2	27.3	12585	1	0	0	MRRLQNVMAMGVVSIAGMLMMGSVHAVPSFATKYEKNCSYCHNAWPQLNAKGRKFKEQGYRFKEDLKAEANTTPYYEAGDFPISGMFISRPYDNKDSGERQIRAIHEVELFIAGTMGNKISIFTEIE
########################################################################################
iron_oxidation	U1382A.TP5.PRIMARY.CONTIGS.fasta	scaffold_3715_1	Cyc2_repCluster3	60.4	27.3	12586	1	0	0	MKIKHWISFIGALGFLLVSINANALPRFATKTGKNCSYCHTSFPQLNSKGRAYKEAGYRLPAEVGKDTANFLEEGEFPFSTLLVARPFDKKGSGEKKIRAIHEVEIIGTVTLGKHLSGMFAIEGEDEADFNAEVAEAIVTYTVNPQLNIQVSYSDMFFADPYGLLSEHFKITRGSPKIIDQEFGGSDGALSSARQNITVFGRVANRRVFYMVGYSGNAGNTEGVDARNFLGRVAVDITPNIMVGGFWIEGENAATNRQYRRVGIDFLADIKNLRIGGSFIQGKDDSSDLLGRVTNDAFSVQASYFFKTASGAPIFVPTVRLDQYQMNGGQDQYTEAVVNLTYYPEQYVKVYVEYWNQLDTPVGQPGDTRLTLQAVFAF*
########################################################################################
iron_oxidation	U1382A.TP5.PRIMARY.CONTIGS.fasta	scaffold_7858_2	Cyc2_repCluster2	366.4	27.8	12588	1	0	0	MAHSLQHIKSSSNFPHRSAGLLKKCVKVLVQAASPAILLLAFTTTSAQAVPSFARQTDMPCTACHVGGFGPQLNSFGRRFKMLAYSMGTSPKWYLPVSGMVVASFDSTSKGVPGGMAPPHFGENDNFALDEASFFLAGKIAPGFGIFSQTTYSGVDRAVALDNTDVRYARETQLGGNDLILGISVNNNPTIQDPWNSTPGWGFPFTGSELAPGPGAGPMIDGGLATQVIGTTVYGYYNDMLYVEAGQYTTIAANTLGSLGIAADAGRMSGLAPYWRIAFNKEGDNSSFSIGSFGMVTKLFPNRVRGLKNKFSDIGFDATYQYVKGDHSVSVNSRYIHERQTLNVDFAAGDAANLKNSLNSFNANAAYYYKNTYGLTLGYFNTTGSQDVGLFSPLEIDGS…
########################################################################################
iron_oxidation	U1382A.TP5.PRIMARY.CONTIGS.fasta	scaffold_1348_19	Cyc2_repCluster2	275.4	27.8	12590	1	0	0	MKTFKSLLTGVVALTSIVVSMNANAVPSFARQTNLACSACHNGNFLALNRFGRSFKLQGYVLSATKNINKESSKNSKARLSLSGLPELSAMVQVSTTHNNTGTSGQQNNDVRLPQQLSLFLAGKISDKIGMFSQFTYANGDSGFAIDNTDFRYADSTMVSGKSFNYGFTLDNNPTVGDLWNSTPAWGYPYSGSDVAAESSAGDFLSSLGGGVGGVGAYGMFNDHFYGKISLYRNTNVNGAEGNANIIQGVAPYWRLAYQTDFDNGYLMVGTYGITASVKPAAFATLTGLGGPTSKYTDNAIDFQYERYLSGDNSLVFHGSYTHEKRTDVDSEGAYLQGKNTNWNFSKLDAQYNLNGRWRPGISFFNADTGNDNLDTTGYSVELSYFLWENVQLQAVYTG…
########################################################################################
iron_oxidation	U1382A.TP5.PRIMARY.CONTIGS.fasta	scaffold_38321_1	Cyc2_repCluster2	54.9	27.8	12591	1	0	0	MADLSLFKHYKIFILGVCLTDQAGAWIMAHSLHHIKSSSNFPHRSAGLLKKCVKVLVQAASPAILLLAFTTTSAQAVPSFSRQTDMPCTACHVGGFGPQLNSFGRRFKMLAYSMGT
########################################################################################
iron_oxidation	U1382A.TP5.PRIMARY.CONTIGS.fasta	scaffold_51469_1	Cyc2_repCluster2	159.7	27.8	12599	0	0	0	RFKMLAYAQGNSPKWKVPISGMVVASFDSTKTGVPGGVAPPHFGENNNFAFDEASVFLAGKLAPNLGVFSQITYSGVDRAVALDNTDIRYARETDIGGKDLIVGISVNNNPTIQDPWNSTPGWGFPFSGSELAPAPGAGTMINGGLGTQVIGTTVYGFYNNMLCLAKY
########################################################################################
iron_oxidation	U1382A.TP5.PRIMARY.CONTIGS.fasta	scaffold_64043_1	Cyc2_repCluster2	62.9	27.8	12600	0	0	0	SFKLQGYVLSATKNISKESSKSSNARLSLSGLPELSAMVQVSTTHNNTGTSGQQNNDIRLPQQLSLFLAGKISDKIGMFSQFTYANGDSGFAIDNTDFRYADSTTVSDKSFIYMPMQITQE*
########################################################################################
probable_iron_reduction	U1382A.TP5.PRIMARY.CONTIGS.fasta	scaffold_208_39	MtrC_TIGR03507	320.9	209.3	12750	10	0	0	MLNTKKNKLWLLLAAAMTMGVAGCSDGEDGKNGADGQPGGGGEPGTSGIHIDMAAEAVANISNATYADGIITVDFDLENKQNIGLYGLSAENEYHDFRFSLAQLETNEGSELKQWISLLNETTNDAGTTFEQGFEQIKNCADCLVDHKDGTYTYTFDTNLTTTVDAAGVVFDPALTQRIAIEMQFEYASGHELAENAHYDWIPSTNATEGVETRELVTLETCYTCHQPDSLKAHGGRRLDLENCQSCHNGIVSDPNEVSVELGHMIHAIHMGPEREGKDAEGNVVPMPYTIAGYGGDHAFDYPAFPTKPFMDCAVCHVQDEELADKDLWLANANANACTGCHTDSPAQHKSDKNPEFTCTDCHSVEVHSEAAKPYQAAKEYSVEVSNVTIDAANLIKFD…
########################################################################################
probable_iron_reduction	U1382A.TP5.PRIMARY.CONTIGS.fasta	scaffold_247_22	MtrC_TIGR03507	263.2	209.3	12869	11	0	0	MKRINMKVAILAAFIGVALTGCSGDDGANGKDGEPGKPGQPSIPVATDAKVLNVEMGKISVGTQSDITFTVTNEKALPVVGLEKFGFILSGLEEGSEGDASNWSLLSSEACPANKYSVCGTLIDNQDGSYKYSFVKDVTAEAAFDITDEKTLRLVLRTGGEAVGSTEISYANTHYDFRGQGEEALYSKNVVNNQNCAGCHDDFAIHGGKYTQVETCVSCHTDNKMSEANKVFPMLAHEVHIGVISAPVGGCDNCHSENEQATDFANWREVPTAETCVTCHTEVDFKEGVNHWPYADNSQCANCHTPDVIESLHLGTYQGQNERRKNLHLTVTDAKMISQPQAEENQGKEGSFVQITIDILDKNGVSRNEQLDKVNYLYYAEFYINWGDHDQGLGFGEGV…
########################################################################################
probable_iron_reduction	U1382A.TP5.PRIMARY.CONTIGS.fasta	scaffold_3633_1	MtrC_TIGR03507	263.2	209.3	13470	5	0	0	MMKKFNFSAASKALLAAGALSIALAGCGGDDGKKGEDGKPGGIGVNIDSAMSVNATFTNATVEAGTVTVDFSLENDNGVAVLGLTKDHDLRFGIAQLAHVTETMNDKDGVPTEYDRGYQWQAYINSQKEPGTMPDDTSHLDPKTQFQAGVEKASDCETCFIDNGDGTYTYTFQQNIGSVTTPVEVVYSADYTQRATLELELSSFAANANFDWQPSTGATEDIQTRDIVSIETCYTCHQPDSLELHGGRRVNIENCASCHTATSGDPESGNSVDFTYLIHAIHKGNSRTTYSPDSPDADEHGNIAAPYKIVGYGGKLIDYGKVMFPQGPAADCTSCHVTGENAPVNANLFEANQSNQACIACHTTMPKAYHDPSNENCISCHIEEGYARSAKEAHGDIMK…
########################################################################################
probable_iron_reduction	U1382A.2012.PRIMARY.CONTIGS.fasta	scaffold_15073_1	MtrA	240.3	140	13480	8	0	0	DGQCLQCHDDHQLGEWVGSAHESDEVSCAGCHQTHVVNDPILSKETQAETCVGCHQDMRAKLHKRSSHPMLEKEITCTDCHNPHSSTADASLTQPIVNDTCYGCHAEKRGPTLWQHAPVDEDCTLCHDAHGSNHPDLLKQRTELLCRSCHSSDLHNSIAPTSQELPGGAHDGRSRFAIGQSCVNCHSQVHGSNHPSGSKLLR*
probable_iron_reduction	U1382A.2012.PRIMARY.CONTIGS.fasta	scaffold_15073_2	MtrB_TIGR03509	291.9	240.05	13480	0	0	0	MAKSISQLSWAALIGVSCAALSATSYSEDSTQTPSRWKCKWCAIDEQQGLSGNVTLGLGALSEDSYRYDEYLGNGSDGAVYDLGLGLNYWGEEGFWSSLGLSDLGLDSRQAQIEVGDIGLFQFKFEYDETTQRTLNDGLSPYFLQGSTATLPLDWAPASSTFLMAGNLGFVDLKTKRKRVSASGQYQTPLKNILLDFSSTQETKKGTQGFSGAFGDERAFSALAAQFAVPVDQNTADLDFGVQYKLASGSVRVGYNLSLFSQDIDSILWANAYEDDFAGNQFGRAATAPDNQFHQLSINGNTRLAAKTRLSGYYNVGEMTQDEDFLDYSSNALFTNNLPVSSLDGKISTLHTGLFLVSSPFTDWRFTANYKLDERENKTDRYAYEYVVLDSTESLIIRA…
########################################################################################
iron_oxidation	U1382A.2012.PRIMARY.CONTIGS.fasta	scaffold_6536_4	Cyc2_repCluster3	78.3	27.3	13481	1	0	0	MRRLQNVMAMGVVSIAGMLMMGSVHAVPSFATKYEKNCSYCHNAWPQLNAKGRKFKEQGYRFKEDLKAEANTTPYYEAGDFPISGMFISRPYDNKDSGERQIRAIHEVELFIAGTMGNKISIFTEIEAEDETDFAPEFGSTALSYRFSKEATLQMTYTQANWADGYGFLGGHFRLTRGHVAVIDQAFGGVDGSLRSKRQNVALTGRVAGDKLFYNVSIGGIAGDAEGEEDTSINARVAFDIKKNIMVGGYILSGEAASMDFNRTIIDAQADLEDIRIQAAFAMAEDDTTAGTDKNNAFSLQAYNTMKTKKGMPTWVQLVRFDSYERSYGDSENDGEYRSLTLNLTHYLAQNVKAYVEYWDLFDTPAGVDKDNRLTLQLYVGL*
########################################################################################
iron_oxidation	U1382A.2012.PRIMARY.CONTIGS.fasta	scaffold_12396_2	Cyc2_repCluster3	69.5	27.3	13482	1	0	0	MKNHTHPAPLLLLGLLAILIVGLWPQPSEAIPAFARKYNLSCVACHAAFPKLNEFGQDFVASNYRLPNWKIDTVETGDEMLALPKSIPLAIRAQAYVQTRQAKAIDVNTGATLAEADVDIQAPYLIKFLSSAPLSEHISYYFYGIFAEKGGNGSTIIEDAWFSHDDVFGTGAGMMLGQFQVSDLMFARETRLTFQDFMVYRMAGLTYDRGVVVDYTVGPVDLALGWVNGNGIEADRKINSPGYNRPDHLFDTDNNKALFGRVGSELGPVSAGLFAYSGSQKNALAPDQSGGRDTDKNAWGIDMSGKIGDKIGWFSQAIWNEWDGFIDANQKYRWFGAFVGIDCIHSPRWAYSALYNYADANDLKDTDTIYEGIEMNSMTFTASYYFMRNVKAIIEANVD…
########################################################################################
iron_oxidation	U1382A.2012.PRIMARY.CONTIGS.fasta	scaffold_61_10	Cyc2_repCluster3	66.8	27.3	13483	1	0	0	MMLYMTKRLGFKSILIWFIFVFFLGDAFALSQWSRKYGVSCTRCHTSFPRLSSFGEKFMRNGYQWPRGEPDGGTTGKDEISDNLSIDQVGNWLGARISLTPIDYKTNSIIENGKPEDSFDIGNSNWLQLFIAGSIYKDVSIFIEQEFEEDGAKFNWYHLTFTNLSDSYVNFQIGNLSPVDFSPFSDRLRIWQKSDVLNLKSSGGKGENSINIRSPRSGIQYYGYKGPAMLYAGVDNGKDSSDTDRQKNYWIGFKLEVPETAKGGMGSFKGSSFGYHFYTGTDTNNSEVDKVTNDFRRHTASANIRYESSLDIQFVYQYGVDDNYDLANTAVKKNFTGFTFVGAYLTDPWFFVLQYDQIDSSDIPSLELQKLSPSIWFFPRENFKAGIAGRIDINPDGPE…
########################################################################################
iron_oxidation	U1382A.2012.PRIMARY.CONTIGS.fasta	scaffold_111421_1	Cyc2_repCluster3	30.5	27.3	13484	0	0	0	NACHTMFPQLSKMGVAFRERGYRFEAGRGDIDSQDDRGKNFDASDNAVFAAAFPFTVRTQVLYSNAAPIEANAPNTTVDNGTVVMPGHRPGMLDGAKDNAKIGNGEFGLISSGSYDNFSWWMDSSLLGGIGMLEGIYYVNDLVKVRFGRVQNNVGYGMTMMSKRPMGYGWADAAQMAGATMLMMVDGVSVHGTTNGDSGVGTYYN
########################################################################################
probable_iron_reduction	Solent.fasta	contig-100_1356_4	MtrC_TIGR03507	498.2	209.3	14630	10	0	0	MRRSLSRNTGLAGLLLASALLFACDGSTGPAGPAGPPGSAGPPGTPGPSGPPGSSSGTAIPVDSAEKINAEVQGVAIPAGGGAPTVTIRLSDDLDFGLKDLPPNAISFTLAQLSRGQDGGSSEWQSYLTRDSGGIADAQATTESGTAGTYTDNGDGTYTYVFANALTDYPAGPTFDAAKTHRLGLEIRTSRVLGVEIPANNAPYDFVPAGGSPIDTRLIVNTATCNACHDNLGFHGEARFDVEYCVTCHNPYSIDGDTVAEAWGGTVDMKEMIHKIHYGENLSNGYFIIGFGNRTNDYSDIVFPQDLRNCTTCHQESDTTVPQASNWRLVQNRASCGSCHDRIDWDGSENDPDLLHPGGFTFLDDTDCVICHGDESTAFDGALRVAVVHEIPEVLAQRE…
probable_iron_reduction	Solent.fasta	contig-100_1356_5	MtrA	310.7	140	14630	10	0	0	MFMKMSARRTAVLAMALVAIALPAVTCAQTADDEAELPDYSRKGADTCFQCHDDQVVLAIFRTKHAMPQDPDSPFGHGQLQCEACHGPAGDHAGRVRRGNERPRIPAFGSMSTTSVAGQNAYCTACHAPDTGFAWHGSSHDDDTISCADCHTMHVERDPVLAISTQADVCFDCHQQQRTQAMKPYAHPVRQGKMACTSCHSPHGDTPERLLAGNSVNSTCYDCHAELRGPYLWEHAPATEDCSNCHNPHGSTQPGMLTMRAPMLCQSCHSQVGHPSLPQDARGLADNMPSELLLGQSCLNCHDQVHGSNHPSGSKLMR*
########################################################################################
possible_iron_oxidation_and_possible_iron_reduction	Solent.fasta	contig-100_120_4	MtrB_TIGR03509	484.2	240.05	14631	0	0	0	MKRKTSLLILYLATSLLATNIIFAEEKSASEVSEPLVPEAFLSEPVYNEIELGIGYVSDDAYKFGRYNGLQTQGPFLLGNIDTEEYYQDGRFWNIHGSNLGQESRYLRLEGGLQGSYKLFLEYDELPNYKNNTVKTPFLGVGSDNLTLPAGFDINTNLNTSLNNFELKTKRERINAGVIFIPKQHWQFDIDFGHENKKGVDASGAAIANGASQVVGNVTTSLLAEPIDYDTDLVNATLHYIGDDGQLDLSYHASFFDNSYSSLSWQDPFNPATGAGSMSLAPDNEFHQLSLNGGYTLPYHSRLTGLLSTGRMTQNQDFQPYTINTAVTATPLPRSSLDGEIWLTTAQLKLSSRPVNKLQFNAKLRYNERDNKTPVDIYNYIVLDSHSSNKNPVQNRPYS…
possible_iron_oxidation_and_possible_iron_reduction	Solent.fasta	contig-100_120_5	MtoA	267.8	140	14631	10	0	0	MNLHSYKLLVLLASILLLPGTIVFASDTKVATEKTAPVEISPEDTIEAGKAKHAFKQENPCEGMAKGDYLGPELCADCHQDKIETMQASPHGQKADSRSPFGRQGCETCHGPGMLHFDSEGNCIISMTGRYGEAVEQRNNICQGCHQAGERMHWLSSSHEAEGLTCVNCHSIHKRNDVIHRSSQTEVCFKCHKDIRAQTFRASSHPIRENKVICSDCHNPHGAAGPSSLKQFSINENCYSCHAEKRGPFLWEHYPASEDCTLCHNVHGSNHQALLNKPGPQLCQQCHSSMFSAGGGGGGQRHISLFLDYKDADPGRNRFIVGMNCANCHSKVHGSNHPSGAALQR*
########################################################################################
iron_oxidation	Solent.fasta	contig-100_691408_1	FoxE	103.6	37	14632	1	0	0	DGPACIVCHSSNDPAKSYRGLDLSSCEGILRGSTEEPQRSVIVPGKPKASPLTHMLRDNRMPLGVPFFHPVESESINVVINERELIKIVRHTVQRDVADRVLQAAARQ
########################################################################################
iron_oxidation	Solent.fasta	contig-100_817112_1	FoxE	46.6	37	14633	1	0	0	DDGSFFMTDAFGDYGATFEANVLPLFTENGAWFEGSQACTGCHFDNSENSYHEMDLSSYAGIMAGGDVLWAIFAVTALMWALIIERFWFFRYVLPKEVAKI
########################################################################################
iron_oxidation	Solent.fasta	contig-100_320500_1	FoxE	43.4	37	14634	0	0	0	DDLASCASCRSGNTEESLHEMDLTSYKGIMLGGDVLAKPPGVPLLGQSNIGGTDYDWGHSKMKERMRNNRMPPNVEFDITEENRDGPIVLRGKR*
########################################################################################
iron_oxidation	Solent.fasta	contig-100_17562_2	Cyc2_repCluster3	78.2	27.3	14635	1	0	0	MSNDKTTNNLIYGILISFFALLYMESAMAIPAFARKTNMACSTCHSAWPALNAFGRQYKEHGYRLGHLEKPNKTISKDLKWNEILPVSVILVARPYDKKGSAADAKNRALHEVELMVAGPMGEKYSGFFEIEAEDEVVNDIGFDTGIPVAFLTYNHDEAVNLQFSWGSNTQFDPYNSYTGSRRMTRGANAVSDQSFGGADNGGKLRSSRQNISLYGRPSPQFFYGVALSGDANDSEGVGGDSLTARIAFDVMPELTV
########################################################################################
iron_oxidation	Solent.fasta	contig-100_443276_1	Cyc2_repCluster3	65.3	27.3	14636	1	0	0	MITNSYSQKYLSFLILVVFVAVLFPTDSEAIPAFARKSNMACSTCHSAWPVLNAFGRQYKEHGYRLGHLEAPNKIISKDLKWDENLPVSVVLVGRPYDKK
########################################################################################
iron_oxidation	Solent.fasta	contig-100_25165_1	Cyc2_repCluster3	63.8	27.3	14637	1	0	0	MNAQTSKVSENYLVILFIFFFLLILLVLIIPAKSEAMPVFSRKYNISCVTCHAAFPRLNEFGEQFVSDNFRLPNWKDSTVETGDDMLALPDSVPLALRTQAFVQAREAETIDIDTGETISADTDFQAPYLIKLLSSAPLSDHISFYFYAILAEKGDNGSVIVEDAWFSHDDIFGTDISMMLGQFQVSDLMFPRETRLTFQDFMVYRMAGLTYDRGTVFGYTAGPVDLSLGLVNGNGISESHTINSPGYKRPDHLFDNNAGKAVFGRIGGNVTGVNLGLFGYSGTQKNATAPAGTGSGDRDTDKISYGVDLSGKL
########################################################################################
iron_oxidation	Solent.fasta	contig-100_28962_1	Cyc2_repCluster3	59.8	27.3	14638	1	0	0	MKIRNIVSALLASSFALASFTAEAVPSFGRNEGKNCSYCHNAWPQLNHKGRTYKELGYRLPDRETLTFKEISEERSFPISAVITARPIDKKDTSANQMRALHEVEVMIAGEIGDGWSAFVEIEAEDEDTNARGFEVGVSNAVLAYNYNKAVNVQFNWGPTLWADPYGFLGDSFRLTRGHVNPIDNVYGGTDGKIRSTRQNVTVTGRPLNALFYSVGLSGEATGGTTTSEGKDASTLHARLAFDITRDIMIGGFGPDVLVGDLSEDVMIGDAGAD
########################################################################################
iron_oxidation	Solent.fasta	contig-100_688869_1	Cyc2_repCluster3	53.8	27.3	14639	1	0	0	MCNPTRTILLSVCVLVATCFWNEPADAMPAFARQYSVSCNVCHAAYPRLNEFGETFAG
########################################################################################
iron_oxidation	Solent.fasta	contig-100_211786_1	Cyc2_repCluster1	106.4	31.5	14640	1	0	0	MKNISLSYIFAVLGLLITFLQASIVNATPAFARQTGMSCSSCHFQHFPALNAFGRSFKQGGYTMIGGQSMIQSDNLSLPIALNASLISKLRYQKTNGDDKTNAKNTGDLQFPDEAALVIGGRANENIGFILEASLKESGNDNNFNSFKTHFNYPVDG
########################################################################################
iron_oxidation	Solent.fasta	contig-100_446505_1	Cyc2_repCluster2	49	27.8	14641	1	0	0	MRKIINSQGLFLGLLLLIIADSSLAIPVFATKENLSCNSCHTAVPALNGVGRNYKLQGYVMYGQQQRRPRPAPRGNTATIDSIL
########################################################################################
iron_oxidation	Solent.fasta	contig-100_843424_1	Cyc2_repCluster1	77.3	31.5	14642	1	0	0	FIFSGLTQEAQAMPMFTTQTGMDCTGCHTQIMPKLNQFGRKFAASGFTMSQQIKDADTEESKKMDINPSLLIKSKYARTYDKPDGKGQIKEDDTNDGELS
########################################################################################
iron_oxidation	Solent.fasta	contig-100_772103_1	Cyc2_repCluster1	66.4	31.5	14643	1	0	0	VMKSFNKGKMLLIAAALLPLTVLEASPGFSRQMDMECMACHNQTMSQLNSFGRKFAASGFTMTSGNQSMIDGTTIKMGLPSALNAGVLLKARYIKTVQEDDDGA
########################################################################################
iron_oxidation	Solent.fasta	contig-100_447505_1	Cyc2_repCluster3	34.4	27.3	14644	1	0	0	MSYTLYIHGYDGVYVMNNYLSIHKLLLSLILLVFVAVLFPSVSEAIPAFARKTNMACSTCHTAWP
########################################################################################
iron_oxidation	Solent.fasta	contig-100_292849_1	Cyc2_repCluster1	57.1	31.5	14645	0	0	0	MDINPSLLIKSKYAKTWDKPDGKGDIKVDDTNDGELSVVRMATFYVGGRVTENVGGMLNLGTRKEEGGSISGKVVYAQEVEDGYWGTAFYSTATLGPFSGMEFYNTGLYKPLRMFDMRIWSNATQSTKIGAQQATGLQVYYDKDNFINSGDHFYITVG
########################################################################################
iron_oxidation	Solent.fasta	contig-100_112794_1	Cyc2_repCluster1	55.1	31.5	14646	0	0	0	TMIGGQSMIQSDNLSLPIALNASLISKLRYQKTNGDDKTNAKNTGDLQFPDEAALIIGGRANENIGFILEASLKESGNDNNFNSFKTHFNYPVDGTNYGAVVFLTDAGGAPYGFELLNTGAQRFMRVAEERKATAAQQFISGTGSPGASEAEGIALVASQHNFFVNVTFWTPNHGSVALSNPANYLRAAYMPTIDGWDVGIGAQLFTGTARRTNTTTGLSDDVDTDAWFIDGQAQGELGGKPVGF
########################################################################################
iron_oxidation	Solent.fasta	contig-100_148898_1	Cyc2_repCluster1	46	31.5	14647	0	0	0	MPGSQTKIEGDNELSMPGILNASVIMKLRYMLDDQVDENRGEIQWPDEAALLVGGRASENIGFLMELGLGPVGTDGAPVDLDADGNGTVTQAELDAWAASGATSGDTHGTFLSTKFHFKINDEIAIIPFSTDGLGVGYGFELLNTGAQRSQRPIENRTGFS
########################################################################################
iron_oxidation	Solent.fasta	contig-100_464900_1	Cyc2_repCluster1	32.5	31.5	14648	0	0	0	AVVYHADDMFVNYTHWAPTWGNVNANILGGLAHYLRAGYMPNIGGWDVGVGFSLISGTVKTEAQDPAVEVMVDSMGIDAQAQGEVSGMPLGIYFSYASAADNLELVQPEEVGFSSEQLNKIESYFSGRV
########################################################################################
iron_reduction	Solent.fasta	contig-100_43198_1	OmcS	385.1	78.2	16039	5	0	0	MLCNRLQLQSSVLFVVVMMAGSIEVGFCQGFHSGGVGSCNACHSMHSAQAGSQQLLLSSDPSSICLNCHAANGGRNGPSVFSSDGSALTPGGDFYWMTKSFSWLDGQSPDYDHGHNIVAIDFNLYADPILTTSPGGSYPSASLGCTSCHDPHGQVGGGTAQGGLAVSKSGSYRAGTDTGAISGNYRLLGDSSYTSGNYSFSQNAPVARQSNVNKYVETDHSHVDYGSGMSEWCGNCHSAILTNMHDDGSQSFSHPSGNNELLSQEIVNLYDSYLRTGDLSGTAATAFLQFVPFERGTSSMQLLDPNSSQGPDVNSNVMCLSCHRAHASAFPNSGRWDFTATLLDDSHPAVGDVGATTIDV
########################################################################################
iron_reduction	Solent.fasta	contig-100_648243_1	OmcS	78.6	78.2	16040	2	0	0	LDPSSSSGPGSGGDANVMCLTCHRAHASAFPSMGRWDFETSLMAESHPKAGDGGASGTDALHSYYGRNMIAEFGEKQRQLCNKCHLKD*
########################################################################################
probable_iron_reduction	Solent.fasta	contig-100_45471_1	MtrC_TIGR03507	242.6	209.3	16059	5	0	0	VAIQFDGAPGKANPNYDWVPASGATEGVFTMDIATTENCNRCHTALALHGSGRREIEYCVTCHNPGSTDSDSTNTVDMKVMIHKIHMGKNLPSVQAGGEYVIYGFNGSLHDYSNLSYPQDIRNCVNCHVGTGTAPEGTSLVLTAQGDNWSEYPTRAACGSCHEEVNFDRHKGGQEDDSECAGCHSSGWTQSAHTNPVHEARKEMEAIVERVDNSGPGQTPTVTFRVRNPLTDSDYDLKNDPKFNHEDARLEVGMAWSTTDYTNEGNGKTSASQVQTFQAVANSTDNGDGTYSFDPTDPAYDSLAAGATQDIVAEFQVNGDPDGPYTADLTITITGTNDAPTVIDVSDTATEGGAVAAGTVAVTDPDSTLTYALTGAAPA
########################################################################################
probable_iron_reduction	Solent.fasta	contig-100_126305_1	MtrC_TIGR03507	219	209.3	16060	4	0	0	EWQSYVTRSSNDIPNAQATAEKASSGTFVDNGDGTYEYTFAEALTDYAGAPVFDEVKTHRLGIEIRGQAPISSNGIHDFVPAGGALLFERKIVDNDTCNACHDRLEFHGGPRTDVEYCVACHNPSSTDEDTGNTVDMKALIHNIHSGRDGYIIQGYSPEPHDYSDIQWTQDIRNCQTCHEENDANTPQASNWRLMPNRASCGTCHFNDGDAANGEHDYMIQDGEHPFGLPI
########################################################################################
iron_oxidation	U1382A.TP2.PRIMARY.CONTIGS.fasta	scaffold_48838_1	Cyc2_repCluster3	81	27.3	16061	1	0	0	MAGRSAHDMTQGSVFGHIGRMMLPMTFGILAITTSAQAIPAFARKYQTNCSSCHTVYPQLNKAGRQFKEAGYQFPKLKGEESISDFLHWGEHFPISAVLKSRPYDKKSNGDNKVRALHEVELIMGGIIYKNLSGFFELEAEDEDTNSRGFEIGVPHASLTYNHSLALNLDLAWAPLLSDDPYDTYSDARRLTRAHSAPFDQRFGGADDGGRLRDSRQTVSIHGRPLKNVYYSAGISGV
########################################################################################
iron_oxidation	U1382A.TP2.PRIMARY.CONTIGS.fasta	scaffold_13094_1	Cyc2_repCluster3	78.3	27.3	16062	1	0	0	MRRLQNVMAMGVVSIAGMLMMGSVHAVPSFATKYEKNCSYCHNAWPQLNAKGRKFKEQGYRFKEDLKAEANTTPYYEAGDFPISGMFISRPYDNKDSGERQIRAIHEVELFIAGTMGNKISIFTEIEAEDETDFAPEFGSTALSYRFSKEATLQMTYTQANWADGYGFLGGHFRLTRGHVAVIDQAFGGVDGSLRSKRQNVALTGRVAGDKLFYNVSIGGIAGDAEGEEDTSINARVAFDIKKNIMVGGYILSGEAASMDFNRTIIDAQADLEDIRIQAAFAMAEDDTTAGTDKNNAFSLQAYNTMKTKKGMPTWVQLVRFDSYERSYGDSENDGEYRSLTLNLTHYLAQNVKAYVEYWDLFDTPAGVDKDNRLTLQLYVGL*
########################################################################################
iron_oxidation	U1382A.TP2.PRIMARY.CONTIGS.fasta	scaffold_44289_1	Cyc2_repCluster3	71.8	27.3	16063	1	0	0	MKNHTHPAPLLLLGLLAILIVGLWPQPSEAIPAFARKYNLSCVACHAAFPKLNEFGQDFVASNYRLPNWKIDTVETGDEMLALPKSIPLAIRAQAYVQTRQAKAIDVNTGATLAEADVDIQAPYLIKFLSSAPLSEHISYYFYGIFAEKGGNGSTIIEDAWFSHDDVFGTGAGMMLGQFQVSDLMFARETRLTFQDFMVYRMAGLTYD
########################################################################################
iron_oxidation	U1382A.TP2.PRIMARY.CONTIGS.fasta	scaffold_100641_1	Cyc2_repCluster3	63.3	27.3	16064	1	0	0	MKKILYTLSGFAMLAVSSVALVPSEAEAIPVFARKYGMTCNACHTMFPQLSKMGVAFRERGYRFEAGRGDIDSQDDRGKNFDASDNAVFAAAFPFTVRTQVLYSNAAPIEAVTGG
########################################################################################
iron_oxidation	U1382A.TP2.PRIMARY.CONTIGS.fasta	scaffold_69752_1	Cyc2_repCluster3	57.1	27.3	16065	1	0	0	RGIPMKKILYTISGFAMLAVSSVALVPTEAEAIPVLARKYGMTCNACHTMFPQLSKMGVAFRERGYRFEAGRGDIDSQDDRGKNFDTSDNAVFAAAFPFTVRTQVLYSNAAPIEAVTGGAVMPGHRPGMLDGAKDNAKIGNGEFGLISSGSYDNFSWWMDSSLLGGIGMLEGIYYVNDLVKVRFGRVQNNVGYGM
########################################################################################
iron_oxidation	U1382A.TP2.PRIMARY.CONTIGS.fasta	scaffold_35908_1	Cyc2_repCluster1	120.2	31.5	16066	1	0	0	MKKIILSAASLAVAAVASVSVVPTTSEAIPAFARQTGSACLACHFQSFPTLSSYGRSFKMNAFTDVGDQGLIEDDHLSLPNVLNMSIVFRPNLVSTKTTVAGVSTTAEAIVPPADPVILIGGRAGEHTGVFVEYGAGGLFANAQMINSFDMGDMKAGVTLSSTGFGEDAGMQVMSVWGQHGGLLGGKSLSINEAMARQNSVNNGVALWA
########################################################################################
probable_iron_reduction	U1383CSHALLOW.2012.PRIMARY.CONTIGS.fasta	scaffold_2021_4	MtrA	301.4	140	16792	10	0	0	MDIKKNLFTLLITTFLLSIVLVLLVTVSSHVVFAAQAVKKSASPHEIMQIKSQAEYSKKGADTCLACHDEDSEFPVLDIFKTPHGLQSSNKNSQLPFAQEQCETCHGAAGKHSVKRLRKGQQREPMLDFARFSKIPAEDKNQVCASCHVKKAKSHFDGGIHQVNDVACSDCHRVHQVKDPMLVNETQVEGCVDCHQSQKLITRKFSTHPLINGQMGCTSCHAPHGNDNDNILHAETVVGTCTTCHAGKRGPFLFEHQPASEDCSLCHSAHGSNQQGMLTQRSPYLCQNCHSSQGHPSLANDADGLIERRFPPLRTGSVFLLGKACTNCHSKVHGSNHPSGSKLQR*
probable_iron_reduction	U1383CSHALLOW.2012.PRIMARY.CONTIGS.fasta	scaffold_2021_5	MtrB_TIGR03509	254.9	240.05	16792	0	0	0	MKMKVLSQIAASISLSLSLVFGTTVFAYDLENAIKKAPNLAKWQCKYCPVEPEWQVELSANLGWLTDDVYRYGNYTGIEQDQPFFLSGTVRYITQDGDFWLTTFDNIGNNAPKISSEYGKREVYKFKLDFQTIPIRKYGNLSSSFINPNSNTLRLPGDWNKSDNSGDFNEPALFTPFNLGSDWDELSLAFAYTEDKQFDYSFNYQRIAESGIKESSANQFFSASYFPQSIDTVTENIIANIDFISDEWFANATVSFSRFNNKLERTSFANPFSSFDRNANVTTLANDPDNTAMKISVNSRYSYMPRSFARIYLSYEVLKQNDDFLPYTTNQSLNSPLERTSLDGEVANQFISVKLYHYLDKNWSIDAKYDFRDRYNKANSSVFRSVISDLFPAQAVINI…
########################################################################################
iron_oxidation	U1383CSHALLOW.2012.PRIMARY.CONTIGS.fasta	scaffold_5_137	Cyc2_repCluster3	61.1	27.3	16793	1	0	0	MITQTPEAGESYPVILFVFLLILFVLVIPAKSEAMPAFSRTYNMSCITCHAAFPRLNEFGELFAENNFRLPNWKDSAVETGDEMLALPGSVPLAFRTQAFVQAREANTINVETGDTLSADTDFQSPYLIKLLSSAPLSDHISYYFYAIFAEKGDNGSVIVEDAWFSHNDVFGTDISLMLGQFQVSDLMFPREIRLTFQDFMVYRMAGLTYDRGTIFGYTAGPVDLSIGLVNGNGISENHTINSPGYKRPDHLFDNNNGKAVFGRIGGEFAGVNLGLFGYSGTQKNAIGIAGTESGNRDTDKISYGIDLSGKFGHKTYWFAQFLQNDWDEFINNNTKYSWFGSFMGVDYIHNDYWAYSLLYNYADANDLKNTDTVYEGIDINSLTLSVSYYFMRNVKGVI…
########################################################################################
iron_oxidation	U1383CSHALLOW.2012.PRIMARY.CONTIGS.fasta	scaffold_90966_2	Cyc2_repCluster3	55.8	27.3	16794	1	0	0	MKKILYTLSGFAMLAVTSVALIPTEAEALPVSARKYGMTCNACHTMFPQLSKMGVAFRERGYRFEAGRGDLDSQDERGMNFDGSDNTVFAA
########################################################################################
iron_oxidation	U1383CSHALLOW.2012.PRIMARY.CONTIGS.fasta	scaffold_187508_1	Cyc2_repCluster2	85.4	27.8	16795	1	0	0	MMRAYTRYAVEALLTLACVVALLPREAEAVPAFARQTGMACMACHVNFPELTPFGRFFKLTGYTLTNNTTIPVSAMVQVSKTHTRTLDRANYDFLRD
########################################################################################
iron_oxidation	U1383CSHALLOW.2012.PRIMARY.CONTIGS.fasta	scaffold_87499_1	Cyc2_repCluster1	62.5	31.5	16796	1	0	0	MKKIILSAASLAVAAVASVSVVPTNAEAVPAFARQTGAACLNCHFQVIPRLAAMGREFRAGGMVDASIDLI
########################################################################################
iron_oxidation	U1383CSHALLOW.2012.PRIMARY.CONTIGS.fasta	scaffold_345522_1	Cyc2_repCluster1	37.9	31.5	16797	0	0	0	SALRDLASTAATPPVGDAPSTASPPSANDTNDNNNNWDSGNSSAFQYPDEAALLMGGRLGEHTGALAEWAGGPLSYKVVQMFEAGDAMVGVVLASTDALGTAYAFNNP
########################################################################################
iron_oxidation	U1383CSHALLOW.2012.PRIMARY.CONTIGS.fasta	scaffold_20976_2	Cyc2_repCluster2	136.7	27.8	16798	0	0	0	GASAYLFWQRSLYIESGLYRTADQAFSVFRTGQDSNTPGGVARLSGANPYWRVAYNREWGPHSIMAGTFGLIASRYPDNTLPGTPTDRFSDYALDAQYQYLTLPHAFTAQAAWIYEKQDWRASFPSGGIGAGPTPANPTDHLTTFKAKASYIYQRKYGGTLAYFSTTGNADTGLYAPAPVTGSGNGYPDTRGLIFELNYLPHPQVKFAVQYKINDVQAYLFNVANPDMTLRHVVESAIRQVVGKNTMDYILTEGRVSIADDIKEKSQELLSVYQTGLQITTVNMQDAQPPEQVQASFSDAVKAREDKQRLINEAQTYANDILPKSRGKAARMLEESKAYKSEVVSKSEGEASRFGQILAEYEKAPGVTRERLYRETMENVFANTSKVIVDSKANSMMYL…
########################################################################################
iron_oxidation	South_Pacific_Gyre.fasta	NODE_178509_length_619_cov_4.2961_1	sulfocyanin	55.3	45.4	18457	0	0	0	MTIDEASQTVTLDIVAGKDDSNNRWNFNGYSRGNGAIVVPLGYTVTINFRNDDPNIAHSIGVDTRTGDFPATFQDPEPVFAGAISAAATSMQEATQPGESESFSFTADAAGEYSLICYVPAHAATGMWIRFTVSSDGEVGFFSY*
########################################################################################
iron_oxidation	South_Pacific_Gyre.fasta	NODE_349479_length_437_cov_2.49738_1	Cyc2_repCluster3	71.7	27.3	18458	1	0	0	MNTWYRTLMAGMALVVVAVFLFTISQPASAVPSFARKYETSCMTCHVAPPKLNAFGRAFKNNGYRMPEGDEDLVKQKKVSLGSPGWKRV*
########################################################################################
iron_oxidation	South_Pacific_Gyre.fasta	NODE_232026_length_567_cov_2.16992_1	Cyc2_repCluster3	71.1	27.3	18459	1	0	0	MVSLRKNFRVLSCTLPLLGLVWSASANAVPAFARKYDVNCNTCHRAYPELNAAGRQFKELGYLFPAGSSFEEDVTQEISDFLQLENHVPLSLILVSRPYDKKDSGQEKLRALHEVEIIAAGTLGKQWSDRKSGSAGMPRPIS
########################################################################################
iron_oxidation	South_Pacific_Gyre.fasta	NODE_14053_length_1551_cov_9.04211_1	Cyc2_repCluster3	70.6	27.3	18460	1	0	0	RSVSAFLLNRSSDLFCRESGEYKMRKALLLVILCSLLTSSVSAIPYFARKFDQPCQTCHTFPPNLNQTGLDFVARGYRMEALPAHKTVPLAVWATQRLEFNDTQDFTKSFPNRIEIISGGEITDRISYFVEWRVLSYQTTSPDGRLKDRSGRFEDLFSIFQLTDRLSLTAGQFRMLSQWDASRKLSLSTPVAFSASIGGEPASSSRLTSLRSFSLQGRAPALRLSVGNRSSVAPADGWYHEFTVPFAGEFSLPLTDEARDNASFELEGRPKGLFYESYHRRGLNTWGGGVFVGDNRWMANLIGQRELGQNHLYGSIGTARFRNDLQDFRFSLGHYWIPRPWFALGSRFDHLSADGRGPAFVPHVNFHFPGEKYTVMLVVEPFFQERNNGIATELSFVF*
########################################################################################
iron_oxidation	South_Pacific_Gyre.fasta	NODE_190308_length_606_cov_2.51361_1	Cyc2_repCluster3	67.4	27.3	18461	1	0	0	MISKRAGRNPRKFLLLGVIFAGFFATTREAHAIPYYARKHGLSCNACHAIVPKLNANGQAFWNRGYRLPEDMEDPDNDTVPFAAWITARQQEEVDKDFSEGLLTKVELISGGPIGENASYFIEWRIVSLGLRGDGTTKDRAGRFEDMFVNYRFSDRLSGMIGQFRALN
########################################################################################
iron_oxidation	South_Pacific_Gyre.fasta	NODE_195904_length_600_cov_2.93394_1	Cyc2_repCluster3	66.9	27.3	18462	1	0	0	MNARRVFNGRIFVVTPLVVLVAIMMLSLHLQEAHGVPYFARKYDLNCNSCHIMPPALNQRGENFVANGYRFVEPIEEKATWPFALWLTQRGEMQHSNDLEKAFPNKVELISGGPIGDSRASYFLEWRILSLQVRSDGSLKDRSGRFEDLFISYDFSNSVNLKAGQFRLLNQIDDSRKLGLSTPLVIGAK
########################################################################################
iron_oxidation	South_Pacific_Gyre.fasta	NODE_375906_length_418_cov_3.91736_1	Cyc2_repCluster3	66.8	27.3	18463	1	0	0	PRSTLFPYTTLFRSVFLFTISQPASAVPSFARKYETSCMTCHVAPPKLNAFGRAFKNTGYRMSEDDEDLVKQKKVSLGSPGWKRVWPKGVWPADIPGGTMLGFTLEMGYGINPSATVSNEFDGIEEIGLLLGGTVGET
########################################################################################
iron_oxidation	South_Pacific_Gyre.fasta	NODE_180528_length_617_cov_1.98399_1	Cyc2_repCluster3	66.4	27.3	18464	1	0	0	YEIGLGIPAEPLFRSLLVAVFAAFFTASREVQAIPYYARQHGLRCNACHAIVPKLNAFGQAFWNRGYRLPDGMESADNDTVPFAAWITLRQEEQHDKNFSEGFLPKVELISGGPIGDNTSYFVEWRMVSRGLRGDGTLKDRSGRFEDIFINHSFNERFSVMIGQFRALNQEDVSLRLSSSEPLLLSSSLPGRSEERFSRNAETDL
########################################################################################
iron_oxidation	South_Pacific_Gyre.fasta	NODE_522004_length_350_cov_4.15932_1	Cyc2_repCluster3	65	27.3	18465	1	0	0	RSVSAFLLNRSSDLVTILAFVWGATAQAVPSFARKHELNCSACHTAYPQLNATGRDFKENGYRFLTAEEATDMLEVSDFLQLEKHVPMSAILVARPYDKKDSGVRKVRALHEVELI
########################################################################################
iron_oxidation	South_Pacific_Gyre.fasta	NODE_335934_length_448_cov_2.12468_1	Cyc2_repCluster3	64.5	27.3	18466	1	0	0	MFCRRRLPLTSQILVLLALALWAESQAGAIPYYARKYGVNCTQCHVLPPMLNEFGQRFVANGYRLPELQRQTSKFPEAIPIAAWNTYRFEANQEIGRASCRERV*
########################################################################################
iron_oxidation	South_Pacific_Gyre.fasta	NODE_25753_length_1238_cov_9.55706_1	Cyc2_repCluster3	62.7	27.3	18467	1	0	0	RAMRVRLWFCLVLGFFALLWFAVPKSEAVPYFARKYKTRCATCHVIPPKLNQFGEEFLARGYRFADERPTEKTWPFAVWATWRGQWEANQDRGRGLPNRVEIISGGPIANTRAFYFFEWLPVSQQTDSQNQRVERHGRFEDLFVSVPVGNAYLTVGQYRSLSQVDVSRRLSLSTPLAFGTGLAGKPASTSRLTSLRGFSPSGRSPAIRLSYQWQRGPFASDGWYNSLTVPFAGEIVIPLTDRVSRERGFEFEFRPKGAFLESYYRKGLSSFGGHVFLGDDRQLYGLVGSINRGPFFSTLAVGFGHERNGSTDSRVSWENEWVPQPWLALGLRVDDRTGSGRPAALVPYVNVEFPLTSYVVRITTEHQQQRGNRRWLLEMGVIF*
########################################################################################
iron_oxidation	South_Pacific_Gyre.fasta	NODE_49675_length_972_cov_4.60196_1	Cyc2_repCluster3	62.3	27.3	18468	1	0	0	MKGLMLLPRLRFVPSQLSLLVVLATSFTILDEVHAIPMYARKHGLNCNACHQIVPILNKFGLEYWSRGYRLPPGMNDPDNDTTPFAAWYTWRQENQTSRGFSEGFLPKVELISGGPIGEKFSYFVEWRIISQQTRSDGTLRDRSGRFEDAFLNWQPDKVQTITIGQYRALNQVDVSRRVSVSEPLLLSAGLAGDTAPGNSRLTSLRSEERFSRNAETDL
########################################################################################
iron_oxidation	South_Pacific_Gyre.fasta	NODE_65483_length_880_cov_3.78545_1	Cyc2_repCluster3	62.1	27.3	18469	1	0	0	LIFMFGLKTNANATSQWAKKFKTSCVTCHNAFPRLNHYGERFMLNGYQDPDADSPDGSVLAKRKINDNLSLGNLSNLLGVRLNLTPVQIKTDKLVVNGEKQTETTFGNPNWFQLFFAGSISKNVSIFIEAEADGSEFHFSWYHIGFHNLGNTTLANAFIGNISPLDFASYANRLRQIGAIKGDIFGIKSSGGATDNKPEDALNVSGSRPGVMYFGYKGPFVLWAGLSPGSSARDVNNKIHGWTGLKLQVPESAESMFEGSSVTAWIYKGEDAANTATAQITNPYTRLSFQGDL
########################################################################################
iron_oxidation	South_Pacific_Gyre.fasta	NODE_533715_length_346_cov_5.19931_1	Cyc2_repCluster3	57	27.3	18470	1	0	0	MKRNRYVPSGVRAAAMFGLAAISVAYAAPPAHATPQFARTYNTSCTTCHSVPPQLNINGMAFLARGYRMPAALERDRIDTEIGRAVQQECRDRSR
########################################################################################
iron_oxidation	South_Pacific_Gyre.fasta	NODE_147711_length_662_cov_2.1598_1	Cyc2_repCluster3	53.8	27.3	18471	1	0	0	TISVSAFLLNRSSDLFARENNVTCNTCHVIPPKLNQGGENFRANGYKLPDAGSEKRTWPFALWFTYRGEAQTSKDLDKTLPNKVELISGGTIGNTPLSYFLE*
########################################################################################
iron_oxidation	South_Pacific_Gyre.fasta	NODE_353262_length_434_cov_2.84697_1	Cyc2_repCluster3	50.3	27.3	18472	1	0	0	MISGRSAALLGTRIPTGPPVVLLGIVTLLAIATPAQATPQFARTHQVNCTACHVVPPMLNEDGLAFQASGYQLVRSTDSIEDESRPRTIPMAVWISARYEDQGSAGASDLF
########################################################################################
iron_oxidation	South_Pacific_Gyre.fasta	NODE_327329_length_455_cov_2.9675_1	Cyc2_repCluster2	41.5	27.8	18473	1	0	0	MKKLIWITGILCLTHLAYATPQFARQTGNNCITCHVSVPKLNLTGENFRA
########################################################################################
iron_oxidation	South_Pacific_Gyre.fasta	NODE_276887_length_506_cov_2.04878_1	Cyc2_repCluster3	40.3	27.3	18474	1	0	0	HRDLHSFPTRRSSDLPIPIEVEEPIGYFARRLVTGCNTCHVAISKLNTYGRLVKNMGYQLPELDLSELHEPALKKVTRYIPLSFRGVIDVANGDPNDLNAQFDVRALQMLSGGTAWGNRLSWWAHTHIVEEDEFVNPFTNMPHELWAQYNLSFGAERNRLSLRGGMSE
########################################################################################
iron_oxidation	South_Pacific_Gyre.fasta	NODE_36076_length_1092_cov_12.9499_1	Cyc2_repCluster3	38.2	27.3	18475	1	0	0	MNGKMFSFVTLVLGMLFIGHVDIAHSYPWFARRLVDSCNKCHTAFPQNNDYGQYVKYSGYELPQMKIGRASCRERV*
########################################################################################
iron_oxidation	South_Pacific_Gyre.fasta	NODE_444482_length_381_cov_2.34356_1	Cyc2_repCluster2	32.3	27.8	18476	1	0	0	PRSTLFPYTTLFRSALAALVLLATPPDASATPEFAKQWESSCASCHVGAPTSLGEEGVAFKLAGYDQAMTAPNPRPKLFLSLLTDLVTFTSADSADEMATPESAELFTLLRLDRKSGSAGMPRPIS
########################################################################################
iron_reduction	U1383CSHALLOW.TP4.PRIMARY.CONTIGS.fasta	scaffold_1248_1	MtrB_TIGR03509	708.3	240.05	19490	0	0	1	MKFKLNLVTLALLANAGFVSTAMAAGGYGIQDANTDKVKFDKWACKRCVVETGVNGTVGVGMGYNDSDDIRSANAFAAEDEFAYKVDADLKYISESGYRATVEADNLGMENGRLDINAGKVGQYNLNLNYRQIATYKTDSAMTPYQGVGGDQLTLADNWQTAGSSQDMTQLYSSLNPMELSLKRKRAGLGFEYSFDAEPGEQLWTTYLNYQREDKTGLKQASGSFYNQSMMLAEPVDYTTDTLEAGIKLKGDNWFTALSYSGSSFKNQYSQLTFDNAFNPTFGAQTQGTMALDPDNEAHTISLMGRVTADKTILSGRVHYGQMTQDQAFVSSGYGYQMPAESLDGRVDMTGVNLKLVSRLNRSVRIKASYDYSDRDNKTNVEEWTQISIDPTTGQVAYN…
iron_reduction	U1383CSHALLOW.TP4.PRIMARY.CONTIGS.fasta	scaffold_1248_2	MtrA	489.4	140	19490	10	0	0	MKIINTLKSVSLSVLPALLVSAVLSLGMTSVAHASKWDATMTPDEVEATLDKKFAEGKYSPKGADSCLMCHRKSEKVMDLFKGVHGSIDSSKSPMAGLQCEACHGPLGKHNRGGKEPMIAFGPDSTLSAEKQNSVCMSCHLDDKRMDWNGGHHDNADVACASCHSIHTDKDPVLSKNTEMEVCTSCHTKQKADMNKRSSHPMKWGQMVCSDCHNPHGTMSDSDLVKPTVNETCYSCHAEKRGPKLWEHAPVTEDCVACHNPHGSVNEGMLKTRAPQLCQQCHASDGHSSSAYMGNTDQGSTVGGNAFTGGRSCLNCHSQIHGSNHPSGKLFQR*
iron_reduction	U1383CSHALLOW.TP4.PRIMARY.CONTIGS.fasta	scaffold_1248_3	MtrC_TIGR03507	261.3	209.3	19490	10	0	0	MMNVKNNKFALLLAASAVSLALTGCGGDDGTDGNPGDPGGPAADVVNVLNLDVTKVTYQDGMPTIEVFATNEEDIPVVGLQDLGVTAAQLTPMGATGAGNSAQWTRTARVSGTDSYIDNKNGSYTFTLELSEYNADMTQRFNVTAGGKDSTLADGTTSVPRREIVKDFSGEGYQALYTKNIVSHETCTSCHAEGEPITRRHSSYYTQETCATCHSSSMSEEKQWNHLIHNIHNTAKTFEDKKGNEYTGEAAEALIQNNCKSCHVEPDADSGELTEWGNWTRVPTMETCTSCHVDIDFKAGKGHSQQNDNSNCIACHNASWTEEIHTDGFVEKKALIDQYAMEATLTAVATDSGSDTTLSITITGADGAAIDAATLLTNIEQLESITNVGPNFPIMGYNP…
iron_reduction	U1383CSHALLOW.TP4.PRIMARY.CONTIGS.fasta	scaffold_1248_4	MtrC_TIGR03507	370.3	209.3	19490	10	0	0	AASKALLAAGALSIALAGCGGDDGKNGEDGKPGGIGVNIDSAKSVNATFTNATVEAGTVTVDFTLENDNGVAVLGLTKDHDLRFGIAQLTHVTKTFGEGEEAVEFDRGYQWQAYINAEKSPNPDWVPEGESDINPTNQFQANVEKASSCETCFVDNEDGSYTYTYQQNIGSVTTPVEVVYSADYTQRATLELKFANFAANANFDWQPSTGTTDGIQTRDIVSIETCYTCHQPDSLELHGGRRVNIENCASCHTATSGDPESGNSVDFTYMIHAIHKGNSRTTYSPDSPDADKNGNIPAPYKVIGYGGGVHDYGKVMFPQGPAADCTSCHVTGENAPVNANLFEANQNNQACIACHTTMPKAYHDPSNENCISCHIEEGYARSAKEAHGDIMKAYNETQE…
########################################################################################
probable_iron_reduction	U1383CSHALLOW.TP4.PRIMARY.CONTIGS.fasta	scaffold_2935_1	MtrA	475.3	140	19491	10	0	0	MMNMGSAWTKSKALPCLLFLLIVFSLNLAAAPWDDKDPAEVEAILDQKFAEGKYSSKGADTCLMCHRKSAEVMALFDGVHGNTSVKGSPMADLQCEACHGPLGKHNRGGKEPMITFGANSPVPAQKQNSVCMSCHNDDQRMAWSGNHHDNADVSCASCHSVHTGHDPISDRKTEVEVCTSCHTQQKADMHKRSSHPLKWQQMVCSDCHNPHGSLNDSSLKQMSVNENCYSCHAEKRGPKLWEHSPVTDSCANCHNPHGSVNQAMLISKPPQLCQSCHASDGHASNAVFANQQNAFNAGQSCMNCHSQVHGSNHPSGKLLQR*
probable_iron_reduction	U1383CSHALLOW.TP4.PRIMARY.CONTIGS.fasta	scaffold_2935_2	MtrB_TIGR03509	612.4	240.05	19491	0	0	0	MKTHIMNTLAQHTIKMSLVAIAMTSVFSPAIADGYGLAQVNRTSLKLDKWQCKRCKVSTDTRGSIGAGLAYNDGSDPRFGNTSGTDKDGLVGHLDADVTLKNESGYRTEITANKLGYDNGSATLTTGKPGQYEVAFGYRGIANYDTNRALTPYMVKRDAMLLPEDWQTGATTGQMVSLKDSVRQAELMTQRDSLTLDAHYKGDFYKAELDYQHQERSGQGAFSGNLLTNSAMLAQPIDDSIDNLGAKIYFNGDGWLAGIDTMLSQYKNDHDALSWDSAFSPTFGAAYSGQSATAPDNKAYRIAGNAQFSDNGQQILMHTGFSRFTQEQTFLPATINGPSPDLPSANLDGQVDMIEMTIKYSGRITSELSLRASYDYKDRDNKTEIHDYPQVITDSYFSG…
########################################################################################
probable_iron_reduction	U1383CSHALLOW.TP4.PRIMARY.CONTIGS.fasta	scaffold_1128_6	MtrB_TIGR03509	594.3	240.05	19492	0	0	0	MRFKLNIITVSLLAISGSAMATNFGVGNANTDSINMDKYQCKRCVSINGYRGEVTVSAGYNSVDDIHAGNALGTAEDGAIAAVSGDIRYQNETGYQAQMQAYQLGMDNGFANIKVGKSGLYELELDYQSLKSYQAGDVQSQLWHNDGMLTPNAYTNEFDLALKREKSTIGFNYGEGIYNTFIRYSQEDKTGHQSSSLVAPSPVNFGLPVDATTKQLDAGASLAGDNWLTELSYFGSYYSNNITDLSLPQVNDVYSATPDNQAHQVSLSGQYRFNRTVMSGRLVTGRMIQDDALIQMSGNPLQSWDGQIDTLDGRFAVTSMLSNRLRLGGSVDYSKRDNKSSVWEFTQYSYNGLSGAFKQNMPQDIERNTYKVNASYRLASGYRLQAGYDRKEVDRTYSE…
probable_iron_reduction	U1383CSHALLOW.TP4.PRIMARY.CONTIGS.fasta	scaffold_1128_7	MtrA	478.9	140	19492	10	0	0	MIYRVFYHVFCGVVAVLCLSLNAHATPWHNLTGEQLEHKLAEKFSAGEYSSKGADSCLMCHRKNEVVMAIFDGPHGMMNNKQSPMAGLQCEACHGPQGKHNKGGKEPMIAFGKDSKLSASAQNSVCQGCHNDPKQMAWHSSTHNLEEVACSDCHTLHSAKDPALDKLSVNDTCTSCHAKEKSDMNKRSSHPLKWDQMTCIDCHSPHGSMSESALNKPTINDTCYSCHSEKRGPVLWEHAPVTENCVTCHNPHGSVNEGMLKSRAPQLCQQCHAPDGHASRVVQEPGMDAFGGGKSCLNCHSKIHGSNHPSGSLLQR*
########################################################################################
iron_oxidation	U1383CSHALLOW.TP4.PRIMARY.CONTIGS.fasta	scaffold_78608_1	Cyc2_repCluster3	52.3	27.3	19493	1	0	0	MKIKHWISFIGALGFLLVSINANALPRFATKTGKNCSYCHTSFPQLNSKGRAYKEAGYRLPAEVGKDTANFLEEGEFPFSTLLVARPF
########################################################################################
iron_oxidation	U1383CSHALLOW.TP4.PRIMARY.CONTIGS.fasta	scaffold_90033_1	Cyc2_repCluster2	54.1	27.8	19503	0	0	0	YGKLSLYRNTTINGAEGNANIIQGVAPYWRLAYQTDFDNGYLMVGTYGITASVKPAAFATTTGLGGPTSKYTDSAIDFQYERYLSSDNSLVFHGSYTHEKRTDVDSD
########################################################################################
probable_iron_reduction	U1383CSHALLOW.TP4.PRIMARY.CONTIGS.fasta	scaffold_2268_2	MtrC_TIGR03507	419.4	209.3	20148	10	0	0	MFKNLKKVSRIAPLFAAMVLSGCGDGADGADGAPGAPGTPGTPGENSPYTVFTAAELTASIAEASIVDGKLTFSFRAEDQNGTPLVGITGLRVNVIKLVADDNGDAYNWTSFLRKSTDIDPTNYPDVGNVSLATNERDGDADENGELVDNLDGTYQYTFANDVLNAVDPVSGETIAWEEDLTHRIGLEIRNSDNYPVANITFDWVPSGAADVVTRNIVTVESCNECHTEMAFHGGNRIDTDNCVTCHNPDTTDPISGESLDLKVMVHKLHHGIDLPTLANEGNKYSIFTKSGNKEKIFAENDGIWVLNNKGTTDGINYPQDIRNCTNCHADDADLDLNADLAAVVTTDGGNWKTNPTIETCASCHDDIAFNEVMLTVKPDSQQHFTFPVENGTCLTCHG…
########################################################################################
probable_iron_reduction	U1383CSHALLOW.TP4.PRIMARY.CONTIGS.fasta	scaffold_2874_3	MtrC_TIGR03507	312.4	209.3	20149	10	0	0	MMRTYNKSLLAMALIAAIGMVGCSDGDDGQDGAPGAPGTPGTPGNPAGITVDTISSAADFVLTLAPADIVVVGTDAFTIKFTATGKDSKGEAIPFTGLEKVALYVMNQAANATDTGAPILWQNNALANDFGSSMYCTPTGKATARGGAEVEACTLVEDEANPGTYTGTWEHDGNAPVVLAEGDANNLFRVMVRTYGVVDSSGAGISDKLLSTPVDFIPATGELAVSAKDSVSNAACIKCHSQMDGYAVTDIRIANIGAHHNYQKVENCVACHNPAYAGGEDDPEKGFNANWNAMIHTLHAGHHIADGLTGDALAEFGEIGFPSELNECTTCHDNGTQWNDNVYAEACVSCHTDVDLATGENHRGIVPESDAACSGCHGSGSLSPMQAHKVGVRAMATDS…
########################################################################################
probable_iron_reduction	U1383CSHALLOW.TP4.PRIMARY.CONTIGS.fasta	scaffold_7059_1	MtrC_TIGR03507	239.7	209.3	20150	7	0	0	RVPGMEACGSCHTDINFPAGEGHPAQVDNSNCVACHNSDWTMSVHDGGNDEALAQFNAQITAASLSGTTVTFSIKLSNPESGEVYTDSADKLNFISRLGVETNWGTSFDYSSNSAKRLTISSETPDSGADGIYTYQVTGLTIPTGSETDRGAIVVKGSICANGNQLADCEMETSTVLVLQASHQFFDATNITATGRRVVVTNETCSTCHVLTQLKKHSGERNDAEAQCQLCHNNFKTADETAQNPQATSSDYKHLAHTLHAGMRSNYADIKYPGDIGNCAQCHIEDENGVLSAALPLDSAVQPLMLNDGSFTSPTAAICSACHTSDSAKNHMTQQGAVFMGTEEDATSGTESCATCHGQGATADVLTVHPIK*
########################################################################################
possible_iron_oxidation_and_possible_iron_reduction	JdF1362A.fasta	c_000000004861_3	MtrB_TIGR03509	337.9	240.05	20155	0	0	0	MRTISPVQLFLLLFGSTLFSAAYSADIDGELSVGIINFDIDHPNSVVGGYSGVSDNERRVLAEFNLNIHSEGNYLQLGGDRLGLDSRQLGLEWGQHGLFALSFQHRQIQTFSAVDALTPYDGVGSDQLTLPDSFVQGTTPADMNLAEHLKPLDLTTRRRGNRLELVSTPNDNWYAQAAFFREKRSGTESLGGLVGIARRADSYPAIVLPAPVDQTTSNIEAALGHHNQTVQWEMNYQWSQFNNKQSTLSWDNPYNGRTDYPEQALISLDPDNSYYNLGFSGALNFTPQTRLVLSSNIGKMKQESTLLNYTINPDVLITAPLTRETAQAEVETRRLHLKLSSKPLRRLSLNLGYNYDKSRNNTRVELFQRVVNDTGEIGGTEQSAIDSNRAVYNRPYQQT…
possible_iron_oxidation_and_possible_iron_reduction	JdF1362A.fasta	c_000000004861_4	MtoA	242.8	140	20155	10	0	0	MPVSLLVLFLSLLTLSVSAEPANHDVGDKECYLCHKFIKKNSGFLESSHGAIFSNAPRNSLEARGCEACHGQGARHVEIAGDDEYSGPLLTQSFKPNSEDISAINAICSQCHQGGAILHWSGSLHQMSELACTSCHTLHTKQTQVTPRVCENCHTDIRARLQRSSHMPMRKGIISCIDCHNAHGSGTDAALTRPSLNETCYQCHAEKRGPFIWEHAPVQESCTNCHEPHGSSHKGMLKMRTPYLCQSCHQTIFHPSELNEGSGLSGSSISKFMGGKSCVNCHSKIHGSTHPSGAALQR*
########################################################################################
iron_reduction	JdF1362A.fasta	c_000000000304_15	DFE_0461	680.7	40	20156	26	0	0	MRHYLAKLDKRIFIISLIFSGLIVSSCAERAVKTKFKPKPCLSCHKEMLKSLEKRYVHRPMKEKDCESCHARHGRIGIKAFIEKTERRLCLRCHTDMKEKIKGMKNLHTVIKQGGCVPCHDPHASDNQALQSIVGDAQCYKCHKKEEFERGFRHAALDKGCLSCHTPHGSVQPSLLKDRESTICAECHDYKKEGFKNAHGRYPVEDKECTGCHSPHNSDYRPLLRASIHKPVKEITCNKCHNPYQSQDPLGVIARTPVLCYNCHDQKRIEPSGINIHPITEEGKCLICHSPHASDFPALTIRDRVSICTFCHEGEPKIDVSVTHKPVKDGCISCHNPHSSPYKMFLKESKEDLCLSCHKKTSKEMEESFQHKPFIKRQCTGCHDSHGSQYEAMLITSPT…
iron_reduction	JdF1362A.fasta	c_000000000304_16	DFE_0462	310.1	40	20156	16	0	0	MDKRYWILSILISVILALYAVNNTHGYTDLSSTCYECHKELRKELSSAYVHKPVQEGNCMGCHNPHAGRSRALLNQDISMVCIPCHKEIGSGLTLIRVHDPVKKRLCVKCHEPHAGDISALLREKESVVCAECHKEVVEKVFEFSCREFTEGNCSSCHDSHASSLNNLLNLPPERLCSKCHEPTCTMGGTSIVEFVKGLDCTMCHSGHGSDRSGALGPYGHKAFLSGECEKCHLPAKEGRIRVKKQGSALCLECHGIEDGKMIFISDNVHVRDKKNPCVICHSYHASQAKNLTLNESEICMNCHEKTEQSTRIMESLIRTPGCAPVKNRRCFECHIPSHSTDELDLRGGFIITCARCHETEHKISHPVGEDVIDPRNNRPMTCISCHSMHASRADFMLT…
iron_reduction	JdF1362A.fasta	c_000000000304_17	DFE_0464	309.5	25	20156	6	0	0	MRNVLRNMLLLITLIVILITLPSISVSAMSGQCSNCHTMHNSQGGQPMVTYTYGSETNDAKPYLLRGTCLGCHAMGTNNKIESLSGSEVPQVLHTDPTGDLAGGNFAYLLGLKGSGADDKKGHNIVDFGNPDDSLTQPPGRRHDINNISLYFTCAGSLGCHGWRGGAGSGLDSLLGAHHKNAGPVLDTADEIYNSYRFLHGVKGLENNGQNNSLTKWQNYDANNHNEYYGATTPMDYDVTGCSSCHSSPGTNVVPANGTMSGFCATCHGYFHFLDSGGGREGIGDDTVSPFKRHPTDVILPNSGEYTSVSTYSVITPVARTTVPSTISSTVTPGSDVVMCLSCHAAHATDYYKILRWDYKSPTLSTAISGCVNCHTGKN*
iron_reduction	JdF1362A.fasta	c_000000000304_18	DFE_0465	60.3	20	20156	9	0	0	MRMVKVNIVIWLYFSIILITSSYAGVYTSTKHGTDADRSVVTTGFPYTTKGLCAHCHEMHASFEDAEMTPPAAEGPSYYTLFQDNFGASTNELCYSCHETFTLGSMPLGYGRYGIYQGKTKFNNSIHFTSPNMLWSPDPSPPGPPFSPTSSLVDAGNCHNCHNPHGYDDGTGNPIQQMLFAKDSMTGDSPAYELGGCEACHDGTQAGASKNIQAQLNKAYAHPTHSYNNRHTLPETGVSEGGSSFGPTNRHAECVDCHNPHTVNAGTHTPPGNSVSNVLFGVWGVEPTWPSIWTQPTSFTVLKPPTYPDGAQYEYQICFKCHSYYGLGSLTNGVSSIIGPSGTNITDQAWEFNPNNKSAHPVVVSLNNQTGSYSPRALASSQMSSPWDTSVGTQTMYCS…
########################################################################################
iron_reduction	JdF1362A.fasta	c_000000003602_3	DFE_0461	696.6	40	20157	26	0	0	MVFCKENALLKRFILISILVFISGILLLSCVPEQQKRRPRKGFAPKPCLDCHKEKKAEYKKKFVHTPMASKQCESCHRRHGRLAIKSFVDRVERRLCYRCHNKMATEMKALKSIHTIIKDGKCVPCHEPHASDNPALIKNTGNALCFKCHPEEEFKRPTRHKPVEDDCMTCHDPHGSQNDMNLKAEEVQLCQSCHNYNNKFITTHAGYPVQKDGCIDCHDPHGATDVHLLRESVHAPMKALQCEQCHNRPDEEAPFELIGTVEALCYRCHEEQKDEFMAASYVHSPVEKTDCLSCHNPHASDFPAVTILDKNDLCIQCHKKKPNMKASNMHEPIKTMGCTVCHRPHVSEYPFFLITSEDEICISCHEEIKDENIKDYRHEPFTNMRCDECHDPHGTNNP…
iron_reduction	JdF1362A.fasta	c_000000003602_4	DFE_0462	326.7	40	20157	16	0	0	MFSKTDKKFLVALIIIILFLFPVKARGKIQLWKDEASTCFQCHQDMEAKLSDRYVHFPFKEGKCTACHDVHASRYEGLLRNEVNLLCLRCHKGLKKDMRDMKVHGALREGICTDCHTPHSSNNVYILLKPERELCFKCHKALKAEKVYKHAPFNRGECSSCHTAHVSLEENLLKAEPNSICKKCHKPGCKMKEVSIVRYTKDMNCTGCHTGHNTDNQGLLGPYGHPDFLKRNCEACHQVKAKEGKVLTKQEGSSLCYNCHRKLPSLFHEEDIHGTFQDNPCSMCHNHHASNKKNLTVNEKALCISCHGDVDQSINYMTRRLKGIRCVPVKNRECFKCHAPFHTDRPYYFKEDSNIIPTCATCHEREHKVAHPMGEGVTDPRDGSTVTCESCHSMHAARA…
iron_reduction	JdF1362A.fasta	c_000000003602_5	DFE_0464	337.1	25	20157	6	0	0	MARDMHNGGMMQREFIISVVVCFLLLFSVSTVFTKIPDGVPCSNCHTMHYSQNGTIPSGWGVTGPYEFLLVNDCIGCHSSATSNTTVGFTPIVYNTVAPQAPLAGGNFYYLSSSDANGHNVVEIGNPDDVLISPPGAVHIGQIGENELTCAGNNGCHGVRNFSQTVGMISMKGSHHKNLTGKLDVADQLYNSYRLLNGVKGYEAPDWKNTDANNHNEYFGDTTPLDTSTCGACHFGGEIGIKPANQTISGFCATCHGDFHSLSGIGGDAASPFKRHPTDVVLPLTGEYSSYTTYSVTAPVARTTVPNAPSNSVSPGTDVVMCLSCHMAHASPYYKIMRWDYRGWPANGLTNGCNVCHSSKN*
iron_reduction	JdF1362A.fasta	c_000000003602_6	DFE_0465	488.4	20	20157	8	0	0	MNTIARYTVLTVSILIIGLFVYVFTVRAGSYLSSSHGNINYGVNRSSISALGYSRGNCAHCHEQHASIDGSEPAPSSGSPSDYALFYDNYVNQTDGVCFQCHTDTGSYQTGGLVNRSYSYRAGGWILDTLNDILEAFSFTSPGSSHNLDDIRTFIDGRWGYTASSNPCVACHNPHAATGDPANAPNSPKSSANRGYPVSLPSQHSKDTNAWGLWGDDPGEKMSDYTPNYQAPYRYNSTTVYEPDGSTTQNGSNLTDFVTFCTDCHNNVNTIYSTTLGRNLRTIDWSQEKHGQLDGTTEVSTDPPYNSQIGKVLACTDCHEPHGSPNQVLIRNEVNGDVLTATITTITSSDCTAPYNDANKEIGYLCQRCHKDDYDFDTACQPNRWYFIHHSGVSGDPPY…
########################################################################################
iron_oxidation	JdF1362A.fasta	c_000000014182_2	Cyc2_repCluster3	89.8	27.3	20177	1	0	0	MKRQVLLGCILAVSVLTWTLWIPNAEAIPAFARKYKTSCATCHYAFPKLNAFGKAFEHNGFRYPGDDAALSKDEPVSMGSEAYKRVFPDAIWPGDIPGKIPFSLHLIGRVKASTEAGEEEEEEEEGVGEAKLSFEMPHEAEILYGGTLGESFSFVGEFEWEEAAEMGYEFSFQYNYRPYLHLKVGNVEILPVPDGHRLTKEHYGYADFSVPGAKVETRLRKVSGQGFEINGAGNGPGNKGGYTYKIGLINGQHNDENDDVNDAKDIYAHVTYKVGGLGEIGGTEGQASQTSAFWRDDSVRIGAFVYLGKSAFEEGENSTRVIGVDVDAWYDRFNLFGAFLVRNDDNPAGDNKENNATAAFGELDVVIFPWLIGLARLEWIDVNTDNADVAATTTLIPAV…
########################################################################################
iron_oxidation	JdF1362A.fasta	c_000000034159_2	Cyc2_repCluster3	67.8	27.3	20178	1	0	0	MLERLTRWGLLIAILSLVLAESAYSIPAFARKYKMSCTTCHAPIPKLKDFGEEFAANGFVMKGTEPRRATINTGDELLLLQRKMPISFRLDAYARFNPDAEGDHLNNDLQTPYYLKILSGGRVTKKVSYYFYFFFSERGEVAGIEDAFLHFNDLFGIPLDV
########################################################################################
iron_oxidation	JdF1362A.fasta	c_000000008618_1	Cyc2_repCluster3	66.6	27.3	20179	1	0	0	MFLLFFIFAIGLFLFIPQQVSAIPAFARQYKVSCSTCHAAFPRLNSYGEQFADENYRMPNWKDTVLDTGDNMLSLPKYVPLSIRAMAYAQIREGKYIDPVSGDEEKAETDFQAPYMIKILSSTPLSERISFYFYGILAEKGENGTVIVEDAWFSYSSIFDTGIDFMIGQFQISDLMFPRELRLTFQDYMIYRMAGITYDRGVIFSKSLDTLSFDLGLVNGNGIEDNLKINSPGYKRPDHMFDNDRKKTLFGRVGVDIGGVSAGFFGLYGKHKTKRTTNAGTDSGNRYADKKIYGIDISGNIEDRVYYFFQYLYNDWGKYFDDTPGRSYKWGGIFAGVDYIFSDRVVLSALYNFADAGDFDGTSTVYEGIN
########################################################################################
iron_oxidation	JdF1362A.fasta	c_000000001213_5	Cyc2_repCluster3	65.4	27.3	20180	1	0	0	MKKFIIILFCFSLLTVYLFSIPAFARKYKFSCMVCHAPFPHLKDFGEEFAANGYTLPEKEPRRAFRDTGDKLLLLQRQLPVALRIDLYGSYESNKEVNNEFKAPFVMKILSGGNIYKNISYYTYFLFTEEGKIEGLEDAYIAFNNLFGIPLSVIFGQYRVSDPIKPSELRLTFENYMIYKFKVGLSDIALSYDRGIMVNYSTELGPDLNFQIINGNGIDTPGFFDKDKHKSIALRISESIKKVSAGLFFYFGKEGANTTNTVIYYGPDVSFKLQKAEFFLQYLRRKDTNPVFTPEAFEVYTNAFMVEVLYKPHGDSGRTFVNLLYNRIHSDFPGVNYNSFTVNFTYLIARNLKAVIEYTHDLQSTHHRLLAGFVSAF*
########################################################################################
iron_oxidation	JdF1362A.fasta	c_000000027771_1	Cyc2_repCluster3	64.7	27.3	20181	1	0	0	MKRIVFGLALLAIFGGLLAESVYGIPAFARKYRFSCNVCHEFIPKLKDFGEEFAGSGFRLPGQEPKRFFLDVGDANLALMRSLPIAIRFDAFATYEPDTDVETDLKAPYFFKLLSGGQIYKNVGYYFYFYLAERGEVAGIEDAYLHFDNLFGQELDIMVGQFQVSDPLFKRELRPTFEDYQIYRQRFGNSPVNLTYDRGVIVTYSLPTGTDLFLELVNGNGKGEAIGENRTLDNDGLKNTFFRVSQSLFGQRFGGFFYSGKERVRSGETVDENQFLYWGFDATFRIPRVELNLQYIRREDNNILFRGINPLPPVGGARFNKYYVYGGFAELVVNPAPRFFLIALYNRYYTKPSFIE
########################################################################################
iron_oxidation	JdF1362A.fasta	c_000000131917_2	Cyc2_repCluster3	39.7	27.3	20182	1	0	0	MRDAPDTRRTARGLLILAALLLLASPADAGAIPAFARKYRVSCSLCHQPFPRLSA
########################################################################################
iron_reduction	JdF1362A.fasta	c_000000000295_3	DFE_0462	53.3	40	21351	7	0	1	MREKTYRIKLLLVGLLLISFLFIVSPSLFAAMHTTTSTLKDYNPHQFDYNSDIRYACSTCHVAEGAGDPYWRDNYWGGIHNPTVRAAYQDATSGPVGAVAQEGWCTVCHDVHEASSSNKLLPAQLTADFCFLCHDGTAANVDGDLDAGADTDYFGYYVANNVIYGSVQVTGSVSQISRHNVNSNNTQYTYSNATSNIPLGGQVLDYQGNSTPLSCVSCHSPHGTHVVATFNSKTLEPQSNTTSSGWERGFGFDRTMILRNNLQNTTVTQYGAAWCLACHTQAFGGTHPDHPVDTSTEYNYFLENDPGDPRWVWDDYLIGYAFNHSYEATSGAPNPLCQSCHDDTVDPTGTTNGYSLTGRGYTTTFYYTDNFPHEVANRKMLVESGDDLCLNCHSPSILP*
iron_reduction	JdF1362A.fasta	c_000000000295_8	DFE_0462	84.1	40	21351	11	0	0	MSRKSLLRGVFIGLFIYIFFSLTPYFLFAQGFHESFTDESSWCEDCHKALQEYKGRYDEYCLFCHDGAIAPDVKKSFSGKYRHLKNGYQCLSCHSPHASISENPYLLKREGKENNEEYCLTCHFENEATSATYLSMYKRGFHAQKKKEKELSCLNCHTGHSSDAPNLLKIERKANFTASDLCLSCHKEVGSEFRETYAHSLESTVPSKNTPTTVECTDCHNPHFVGRKNPLGSWGVNKNLQPVRISTKEYEVCFKCHSSYAAQPPFQLNLRTLFDPQNPSYHPLLARGKNKGIKKEAFVGKWNEASILTCSDCHGSGKSRSVHGSSNPSLLKSFTDMEKPPQGKEVCFICHNSRAYLTTSTLSRLPSHGLHSKKFSCLICHESHGSDKKALIRESFTYS…
iron_reduction	JdF1362A.fasta	c_000000000295_13	DFE_0461	40.2	40	21351	6	0	0	MRKSLVLVVAGILFFAGVVAVYALGPHGGYSASSDRCSQCHDVHEAPSAFHLLPYNTIWLTCNSCHDGTTARKVYGNIPSPGADHYANEAGANATSTVPGSPPNTIDTTLSCAECHSPHANNVVNYFYNDTAWTFAYTPRLLKRDPNSSATGSYPDYGGGWCADCHQNRHNGTSLANHPVSTSTIWDAVWYWTGTTYATQSLGPITPVNPNPHPRYLMRDRSGIDDPDPICQQCHEDSRDVETTFTVTDYIYVASDNPQYKDFPHETVNPSFKVEAGDDLCLNCHDTSQLP*
iron_reduction	JdF1362A.fasta	c_000000000295_15	DFE_0463	129.9	100	21351	0	0	0	MERVEEKKGVKVETLLRILAVIFLLGIIALLFFYFFMLPRRGGGLVEAVPQKVGAIQVLMVITGPGVPPNPYFNKVNDVAVDRAGNIYITDGQNNRVCVFNRYGRFQFAFGEEGRAFLPPGEKLTWKPGRFWLPYGIDVDDEGNIYVADNLNNRIQVFDSKGNFLRWFPKDGSIHPLGIDVVGDEVYVADAGNGRVAVFTTEGKFVRSIGKRGRKKGFLDGPSDVVVGKDGTVYVSDGLNMTVNAYDKKGKLKWVYGEVAFFKSGERPIGLAAGLAVDNKNRIYLIDAFHFNIQVFNKNGKKIAEVGHRGVNPGEFNFSRGLTIDRRGDLYVADWGNDRVQKIRILKFTFEKG*
iron_reduction	JdF1362A.fasta	c_000000000295_16	DFE_0461	259.6	40	21351	15	0	0	MAEKWGNQLFLKKRESLAVYGEKRKLVFFFRIKKSVELSRLYLFVEDLKGSPPPARVEIVKAENLFYPEGKVVTASSLTPPTPGWHSVALEGSLSAGDYFLAVSNESADEKNHFSLSYLIAEGKTRFPVYLYENGVWRRGKSTEGLFLFEFLDGSVLGNTYTEFFAESVFGEKEVSQVFTLDEDLEANAVSFRVRKKGEGKPEGDLEFILEDIEKGEVLESGVIVQRAKVKGNFTWRKGIFEESRKLEKDVKYRLTLRAPKAKKDCVYEVAGSSSSPLQPLLRGTFKGENSAFSYKDPTELTGFKEEPFKDLCFWIGKEKPFLILPLKFIERRRALILLLVLLLLLLLLGTLFYFTFYRLTPIQREFVRRNRDCLLCHRKMLEKMTMTWVHNPFLKKDC…
########################################################################################
iron_reduction	JdF1362A.fasta	c_000000000912_12	Ndh2	553.9	40	21565	0	0	0	MSNERKIVILGAGYGGVHAAKLLHKKFKKNDDIKITLIDKNPFHTLMTDLHEIAGARVEKEAVQVNLKKIFAGKKVEVITDEIKDVDFQKQKLVSENRVYEYDYLVIGTGAEPAFFGIPGAEEYSLTIWSLEDALKIREHIENMFDKASREKNPKKRREMLTFTVAGAGFTGVEVIGELAEWRKKLCSEYSIDKDEVRLVIIEALPNILPMLESDLQVKAEKQMKKMGIEVITNTPIVEVKKDAVILKDKTVIPTRTLIWTAGVQGNSFIAKLGLTVGKKNRIQANKYMQSVDYANVYLIGDNGYFEQEEKKGYPQIVESALQTAETAVHNIIADIENTPKKPFKPNYHGFMVSIGSKYAVANVVGMKLSGFFAMALKHMVNLHYLFGVGGFALCMKYL…
iron_reduction	JdF1362A.fasta	c_000000000912_13	PplA	61.5	32	21565	0	0	0	MKKFLSLCVILVLLLSLLTGCGSKPATTEQPESKEQSQQTKYQDGIYFAQEDNFNEKTGWKYVVTLEVKDGKIVKADWNGANRDGGPDKKTRSKNGQYPMVEQGGAQAPWHEQAAKVEAYLLETQDPTAIEYKDEEGHTDAITGVSIHVKEFFDLAQKALEKGPVGRGKYKDGHYHAEEKQFDEKTGWKNTVDLTVINGYIVAANWNAVHKDGGDDKETRSINGQYPMVEQGGAKAPWHEQATKVEAYLLETQDPTAIEYKDEEGHTDAISGVSIHVKEFFELAQEALADAK*
iron_reduction	JdF1362A.fasta	c_000000000912_14	FmnB	361.4	33	21565	0	0	0	MPKFKRYFNTLFILISVMLLLSSCSKNQIKENNEPVSQNRFLLGTIVTIKIYDNVSGKLFDEIFNRLQEIENRMTINEKNSEVIQVNSNAGKKFTKVSDDTFYVVEKGKYFSELSGGKFDISIGPLVKLWNIGTEEAKVPEQWQIDEKKSLVDYNSVLLDSKGKSIMLKKKGMMLDLGGIAKGYAADEVTKILKENNVKHAIINLGGNILAYGNKPGGSKWRIGIQKPFSSKGNYVGVVSVINKAVVTSGIYERYFKEKGKTYHHILDPETGYPVENNLMSVTIITDKAIDADSLSTSAFAMGLEEGFSLIEKLDNTEAIFITKDSKIYLTSGLKNSFKLTDNSFSIAD*
iron_reduction	JdF1362A.fasta	c_000000000912_15	DmkB	308.9	25	21565	0	0	0	MNSFWNKYPDIQEELYKIIRIMKENVKCSQKTIETALLNLIDSGGKLLRPAFVLLSGRFGKYDSEKLCRLGAVIEMIHMATLIHDDIIDDADLRRGNITIQSKYGKNYAVFMGDFLFARCFNLLSDDISFENIRNVSKVVSRICIGEIEQFSSRYILNISVKNYLRRISAKTAALFSLSCYIGASESNCDERLCKQLARVGYNIGMAFQIIDDILDYRGDQSIVGKPVGNDLKQGIFTLPLIYALKMGNKKLISILSKKDYNDDDVFRIIELTKELKGIDKAKDLAKNYTKRAFDHIFKLPDNKSKFVFMDVAEKLLKREY*
iron_reduction	JdF1362A.fasta	c_000000000912_16	DmkA	297.7	17	21565	0	0	0	MPPQKTSEKVFQHEKECYIILEHRKESFKVSIKSFLKLVEIQTKIASVIPFALGSLYAYYRFNKFNFTNFIIMFISLLTIDMATTAINNYYDYKNARKTYGYNYESHNAIVRDNLKESTVITAIFGLLGIAITFGILLFLNTNIVILILGILSFSVGILYSFGPVPISRTPFGELFSGLFMGFIIIFLSVYIHVYDGNILSLVYDNGLLNISINLTEIIYIFLISIPTINGIANIMLANNICDIEDDIENKRYTLPTYIGKEMALKLFKILYYIIYADFIVLCLLGIFPAIMMLTILTFIPVNNNIKVFFQEQSKKDTFIVSIKNFVLISLVYMLIIVVLVISNKS*
########################################################################################
iron_reduction	JdF1362A.fasta	c_000000000101_140	GACE_1845	75.1	56.1	21578	9	0	0	MKTKHKVLLLGIIAIGYYMFTLSVAEFRGQHSFIAGVQVNCTSCHENAASNLSASAYHSSKSCTFCHSVTFVNNSAHGATTTIACTDSLCHANVTANLTSPYEAHRDLYLKAEDYFTGTYTYGPNEACIFCHTKYRKEITFYHPEYINFTITTNHTSNSSCDSGTVKTFNITRFVVGPQATRPPELFTDTGNLHYFINVTQISCSASPCHKPIQDALTYSIQYRAHISDVEDEGTDVGHATSSYDDSYCKDCHYNTAYAFLYPGFVHADEVHAAEKIKCTSCHSANLSAPFPASNQDNNGTEHGCSTLYYDIEKIPIHYQADVCIACHYRYVHLDTNTDTSACDACHVNSNNTAFNLTVVYYSEYSSDPGYVTISVVNLSGP*
iron_reduction	JdF1362A.fasta	c_000000000101_142	GACE_1846	101	52.7	21578	4	0	0	MRRVLLLVGVLALMMLVMPTAMAKFQNQHSFLNGSSVDCTKCHSDVNTELQGSDVSVHKNLDCKDCHIALGPQAAGKGYHAAELVECLYCHDTNAGQNTTWTNRPIPSNNVTAEITQTTAAHKPFYEAMLTETTLQGANEACIGCHTNVQVDVAITEQTGYNISATYDGTGWTVSLTGTF*
iron_reduction	JdF1362A.fasta	c_000000000101_143	GACE_1846	106.9	52.7	21578	4	0	0	MSGLRMMVLTLGLMALLTLVMPTAMAKFSGQHQFVNGSEVDCAKCHIDVYDELTANPDAPHANRSCKFCHTWGNESAPGFWKDPLGLDLKFHAAATIACDNEYCHGKAGANVTAEITNTSAAHTPFYESMHNEPYLQGGNEACVGCHTQVKVNVTISEAKGFNITATSNGTDWNITFSIVP*
iron_reduction	JdF1362A.fasta	c_000000000101_144	GACE_1847	1617.2	140.2	21578	73	0	2	MRRGLVLVFALAVLFSVSPVHAKVTNWNVNIEFRDTANNIITSIQPGQTFYINATISATSDTGSTFPLAKLSMPPGFTIIPNKVNDGTYDIEEHSVHFYSLEADGDWYVTGSSLADGTNWNTGWVVKADDYLIPGKNYTFFIAMYDEDTTGGTKTSYYKNFPAYYQGWGNKFYKDIYVQPTISTLTVSVNSTTYDIGGGVTVEGFKIGDTVLISGTTEPNANVNITIWKPQYTIGAKITTTADGSGNFQATYTLTENWDRRGIYTVEVIAYKAPNLIARTKINFYVGDNIAQNDKAFRSKRVSPPDISYSCGDCHTAVFFNYSVMSQADQINPGSEGTPDPHKEHPYRSPPTENCDWIHWIHDPLPEFNESRLASGVLLKQDRVTAGRSYTQPGEITHL…
########################################################################################
iron_reduction	JdF1362A.fasta	c_000000004191_3	t4ap	112.2	102	21579	0	0	0	MLKKLSEKKNQKGFTLIELLVVVAIIAILAAIAIPQFAAYRTRAYNSAAESDLRNFKTGAEAYYADNQQYPW*
########################################################################################
iron_reduction	JdF1362A.fasta	c_000000002871_1	DFE_0461	140.5	40	21580	6	0	0	FRSMPLEEGTCTVCHNPHGTKIEYNLRGKPKVLCITCHKNLVKKSEYKGHLDRDTVDCLSCHNSHYGTKTNLLKGDDPSICLKCHSTDTEILLAAHKESLNEIKSCLNCHEPHMTESKGLLKDVQHRPFSQKNCIACHKW*
iron_reduction	JdF1362A.fasta	c_000000002871_2	DFE_0462	330.1	40	21580	16	0	0	MIKRYGFVIFQSLLLLMVLLFTYSEVSHAKVNLRAQEPDLCYSCHKKLKGELTATSVHRPFREGSCSVCHNVHASKHKGLVREDINNLCYKCHADLKKRIKETKMHGAIRDGKCTDCHKAHSSKNRFLLVNAEKEICFNCHKDLKGQIDKITIHSPFNNGECSSCHNAHASKEDNLLSAPSNKVCQTCHPPKCNVGGVSITDKTSKMECVSCHTGHNSNTKGLLGRYGHPDFLDEKCINCHKPFRQGKAVETVVEGKELCFKCHVKDPARFHDEDIHATFQENSCIMCHDYHASNKPNMTVNETSLCLQCHGDIDMRIARMTKKLKGIRCAPVKSRRCFECHVPMHSLRPWYFKEDADVIKTCVRCHTKQHRVTHPLGDGVIDPRNGEVITCKTCHSMH…
iron_reduction	JdF1362A.fasta	c_000000002871_3	DFE_0464	368.1	25	21580	6	0	0	MISLGNSRISVYLMILFTALFYSLLGHFTHLEAKVLGPCSNCHTMHYSQDAAQLPQWGSSGPYEMLLVNDCIGCHSSSTANTIVNNIPIVYNSVAPTTPLAGGNFYYISTSDANGHNIVELGNPDDTLTEPPGAQHAGQVGQNELTCAGNNGCHGVRNFSASVGMVSMKGSHHNNVNGQLDVADQLYNSYRFLNGVKGYESSDWKNTDANNHNEYFGATTPMDTSDCSVCHSGGTIGIKPSSQTISGFCATCHGNFHSLSGVGGDTSSPFTRHPTDVILPSSGEYSAYTTYNVTAPVARTTVPASASSTITPGTDVVMCLSCHQAHASPYYKMMRWDYKSSVLSEALSGCNVCHTSKN*
iron_reduction	JdF1362A.fasta	c_000000002871_4	DFE_0465	96.9	20	21580	9	0	0	MTKRMNRLTKNVNRADRLLYRWVNKHPVMLLLSIFLMFIPASSFSGTYTSTAHGNSTTGVDRSVVTGSSYPDAAPYAKGHCGHCHEMHASVGGVEPTPPTAEDATDFALFRSDFGADKNELCFACHENFTFPSQPAGYGRHGVYEGRTNYEASIHNTSSSMVWPDGSPPGPSVSDYGNCLNCHNPHGYVDLNGLIPSMLFSREEGLCNACHDGSPVTEDVKTIITTKTYRHPVDNYTGIHLPGLSSGEEDRTYLSSNKHVECVDCHNPHAVDSTNPTAHAPGVTPTNGGFWSAPTSFTETKINGGVDDEYKICFRCHSSYNTSLTTWNASWTDVSLEFNVNNYSYHYVEGDITTASALPSNGSGCSSYGPNAGSTQIPRASTTTGNFNSTYIGVMEPSL…
iron_reduction	JdF1362A.fasta	c_000000002871_9	DFE_0465	474.7	20	21580	8	0	0	MVKLIIRKGYYGLNVIFFIFLSFTNFLISSAYAGTYLNSAHGSSTYGVNRTSTSTLGYPQGHCVHCHEPHASIEGSEPAPASGNPSNYALFYDNYVSQTDGVCFQCHTDTGSYQSGGLVNRSYSYRAGGWTFDTLNDILEAFSFSSPGSSHNLDDIKTFITGKWNYTADSNPCVACHNPHAATGDPANLPNNPKSSSNRGYPLSRPSQHDKDNNLWGVWGDGTGEKMSDYTANYQAPYRYNSTTTYEPDGSSTQDGSNLTDMVSFCTDCHNTTNTIYSTTLGRNLKYIDWNNEKHGLGDATNTISMDNPYGSVIGKVLACTDCHEPHGSSNQVLLRNEVNGDILTSNITTITSSDCTAPYSDNNKEIGYLCQRCHKDDYDFNTSCQKNRWYYIHHSSSS…
########################################################################################
iron_reduction	JdF1362A.fasta	c_000000001144_5	DFE_0462	86.1	40	21581	11	0	0	MSRKSLLSGVFIWLFIYIFFSLTPYLLFAQGFHESFTEESSWCEDCHKALQEYKGRYDEYCLFCHDGAIAPDVKKSFSGKYRHLKKNGYQCLSCHSPHVSISENPYLLKRKGKENNEEYCLTCHFENETTSATYLSMYKRGFHAQKKKGKELSCLNCHTGHSSDAPNLLKIEKKTNFTTSDLCLSCHKEVGSDFKENYTHSLKSAALSKNTSTAVECTDCHNPHFVGRRNPLGSWGVNENLQPVRISTKEYEVCFKCHSSYAAQPPFQLNLKTLFDPQNPSYHPLLAAGKNKGIKKEAFVGKWSETSILTCSDCHGNGKGRNVHGSSNPFLLKSFTDVEKPPEGKEVCFICHNSRAYLTTSTLSRLPSHGLHSKKFSCLICHESHGSNKKALIRESFTY…
iron_reduction	JdF1362A.fasta	c_000000001144_7	DFE_0463	112.5	100	21581	0	0	0	MISLSIKQKKVIILIMLILVILLLIMYFYLPEPEREIKVKSAAHLENSFLKPLFSLRGVSSNEKTLNFEMPYDVTLDDLGNLYITDIQGNRIFVFTREGKFVRTFGSFGITSPPEGAEATWRKGSFANPAGVDVDAEGNIYVVDTGNKRVNVYNSKGKYLFYFPKESSLVNPTMIKVKGNKIYLSDREGIKVFSKKGKILKVIGEGKVLNPAGLAVDREGRIYVAEPLLSRLICFSSKGTILWEKGGGKSREIGIPFDLAVDNVARLLFVTDAFRHQIVVYTLDGKELGRAGKLGREEGEFAFPRGICFSPNGVLYVADSNNRRVQAFKINVESLLSPEIFLKR*
iron_reduction	JdF1362A.fasta	c_000000001144_10	DFE_0461	40.3	40	21581	6	0	0	MRKSLVLLIAGILFFAGVAAVYALGPHGGYSASSDRCSQCHDVHEAPSDFHLLPYNTIWLTCNSCHDGSTARKVYGNIPSPGANHYANEAGAGATSTVPGSPPNTIDTTLSCAECHSPHANNVVNYFYNDTAWTYAYTPRLLKRDPNSSATGSYPNYGGGWCADCHQNRHNGTSLANHPVSTSTIWDAVWYWTGTTYTTQSLGPITPVNPNPHPRYLMRDRSGVDDPDPICQQCHEDSRDVETTFTVTNFIYVASDNPQYKDFPHETVNPSFKVETGDDLCLNCHDTSQLP*
iron_reduction	JdF1362A.fasta	c_000000001144_12	DFE_0463	169.4	100	21581	0	0	0	MERVEEKKGVKVETLLRILAVIFLLGIIALLFFYFFMLPKRGGGLVEAVPQKVGAIQVLMVITGPGVPPNPYFNKVNDVAVDRAGNIYITDGQNNRVCVFNRYGRFQFAFGEEGRAFLPPGEKLTWKPGRFWLPYGIDVDDEGNIYVADNLNNRIQVFDSKGNFLRWFPKDGSIHPLGIDVVGDEVYVADAGNGRVAVFTKEGKFVRSIGKRGRKKGFLDGPSDVVVGEDGTVYVSDGLNMTVNAYDKKGKLKWVYGEVAFFGSRERPIGLAAGLAIDGKNRLYLIDAFHFNIQVFNKNGKKIAEVGHRGVNPGEFNFSRGLTIDGRGDLYVADWGNDRVQKIRILKFTFEKG*
iron_reduction	JdF1362A.fasta	c_000000001144_13	DFE_0461	260.4	40	21581	15	0	0	MAEKWGNQLFLKKRESLAVYGKKRKLVFFFRIKNSVELSRLYLFVEDLKGSPPPARVEIVKAENLFYPEGKVVTASSLTPPTPGWHSVALEGSLSAGDYFLAVSNESADEENHFSLSYLIAEGKTRFPVYLYENGVWRRGKSTEGLFLFEFLDGSVLGNTYTEFFAESVFGEKEVSQVFTLDEDLEANAVSFCVRKKGEGKPKGDLEFILEDVEKGEVLESGVIVQRAKVKGNFTWRRGIFEKPRKLEKNVKYRLTLKAPEAKEDCVYEVAGSSSSPLQPLLRGTFKGENSAFSYKDPTELTGFKEEPFKDLCFWIGKEKPFLILPLKFIERRRALILLLVLLLLLLLLGTLFYFTFYRLTPIQREFVRRNRDCLLCHREMLEKMTMTWVHNPFLKKDC…
########################################################################################
iron_reduction	JdF1362A.fasta	c_000000001016_5	DFE_0462	86.8	40	21582	11	0	0	MRKKSLLRGVFIWLFIYIFFSITPYLLFAQGFHESFTEESSWCEDCHKALQEYKGRYDEYCLFCHDGAIATDVKKSFSGKYRHLKKNGYQCLSCHSPHASISENPYLLKRKGKENSEEYCLTCHFEDETSSANYLSMYREGFHAQKKKGKKLSCLNCHTGHSSDAPNLLKMERKANFTASDLCLSCHKKVGSDFKEPYSHPLERVVSSGSTSATVECTDCHNPHFVGTKNPLGSWGVNKNLQPVRVSTKEYEVCFKCHSSYAAQPPFQLNLRTLFDPQNPSYHPLLTTGKNKGIKKEAFVGKWNETSILTCSDCHGDKKGRNVHGSSNPFLLKSFTDVEKPPKGKEVCFICHNSRAYLATSTLSRLPSHGLHSKKFSCLICHESHGSNKEALIRESFTY…
iron_reduction	JdF1362A.fasta	c_000000001016_7	DFE_0463	126.7	100	21582	0	0	0	MISLSIKQKKVIILIMLILVILLLVLYFYLPKPKKEIKIKATAQLENSFLKPLFSLRGISNDEETFNFEMPYDVTLDDLGNLYITDIQGNHIFVFTREGKFIRIFGSFGMARPLEGTKATWKEGSFANPAGIDVDVGGNIYVVDTGNKRVNVYNSKGEYLFNFPKENSLVNPTMIKVKGEKVYLSDRGGIKVFSKKGKILKVIGKGKVLNPTGLAVDREGRIYVAEPLLSRLICFSSRGTILWEKGGNKSRKIGIPFDLAVDNVARLLFVTDAFRHQIVVYTLDGKELGRAGKLGREEGEFAFPRGICFSPNGVLYVADSNNQRVQAFKINVETLLSPEIFLKR*
iron_reduction	JdF1362A.fasta	c_000000001016_10	DFE_0461	41.8	40	21582	6	0	0	MKKGLVLLVAGIVFFAGVTVVYALGPHGGYSASSDKCSQCHDVHEAPSDFHLLPYNTIWLTCNSCHDGTTARKVYGNISSPGADHYANETGAGATSTVPGSPPNTIDTTLSCAECHSPHANNVVNYFYNDTAWTFAYTPRLLKRDPNSSATGSYPDYGGGWCADCHQNRHNGTSLANHPVSTSTIWDAVWYWSGTTYTTQSLGPNSPSANPHPRYLMRDRSGVDDPDPICQQCHEDSRDVETTFTVTNYIYVASDNPQYKDFPHETVNSSLRVESGDDLCLNCHDTSQLP*
iron_reduction	JdF1362A.fasta	c_000000001016_13	DFE_0463	127.2	100	21582	0	0	0	MERVEERKGVKVETLLRILAVIFLLGIIALLFFYFFMLPRRGGGLVEAVPQKVGAIQVLMVITGPGVPPNPYFNKVNDVAVDRAGNIYITDGQNNRVCVFNRYGRFQFAFGEEGRAFLPPREKLTWKPGRFWLPYGIDVDDEGNIYVADNLNNRIQVFDSKGGFLRWFPKEGASVHPLGIDVVGDEVYVADAGNGRVAVFTKEGKFVRSIGKKGRKKGFLDGPSDVVVADDGTVYVSDGLNMTLNAYDEKGKLKWVYGEVAFFGSGERPIGLASGLALDNKNRLYLIDTFHFNVQVFNKNGKKIAEVGHRGVNPGEFNFSRGLTIDRRGDLYVADWGNNRVQKIRILKFTFEKG*
iron_reduction	JdF1362A.fasta	c_000000001016_14	DFE_0461	253.7	40	21582	15	0	0	MAEKWGNQLFLKKRESLAIYGKKRKLVFFFRIKNSVELSRLYLFVEDLKGSPPPARVEIVKAENLFYPEGEVITASSLTPPTPGWHPVALEGSLSAGDYFLAVSNESADEENHFSLSYLIVEGEIKFLVYLYENGVWRRRKNTEGLFLFEFLDGSVLGNTYTEFFVESVFGEKEVSQVFTLDEELEVNAVSFRVRKKGERKPKGDLEFILEDVQRGEVLESGVIVQKAKAKKSFAWRKGIFEKARKLERNVKYRLTLKAPEAKEDCVYEVAGSFSSPLQPLLRGTFKGENSAFSYRDPAELTGFKEEPFKDLCFWIGKEKPFLILPLKFIERMRALILLLVLLLLLLLLGTLFYFTFYRLTPIQREFVRRNRDCLLCHRKMLEKMTMTWVHNPFLKKDC…
########################################################################################
iron_reduction	JdF1362A.fasta	c_000000001871_1	DFE_0463	127.3	100	21583	0	0	0	MKFLILFMLISGSTESDKKQYVWPPPPEEARIRFNKFLLLKEDITGEGNVFKRFVNKMLGVRKTRLLKYPFGIYVDEKERIFVADPGFGAIVVIDEKNKKVKWYIGAGRFKFIRPTGVAFSTSKNMLFIADPGAKGVFGVTFPEFEGVMFIKKGLGKPVNLAVDDYRKKIYVLDDSLMAIQVFDLDGRFLYTIGKRGNKPGEFIYPTGINLDKDGNIYVCEWGNFRVQILSPRGEIINTFGRPGNAPGAFVRPKGVAVDEKGYIYVTDAFLHRIQIFDKYGNVYLAIEGLGWDPGQFRLPAGIFIRNKKIYIVEQLNSRIQIFDILY*
iron_reduction	JdF1362A.fasta	c_000000001871_2	DFE_0462	53.4	40	21583	7	0	0	MNLMLFISLFQFVHDFRNFEGQRVCKFCHIPHNSRNPALINLVPFEEIKKKFRNFDYISLTCMNCHTNKNYLLLLYPEVQKFYNIPDTSSIFLGDSYENHHPIGDYISIEGIYIKCTTCHDPHKKNTRYLLREKSPQLCEKCHRDIEIFSGKHAVLNCIDCHKLHKGENESLEKKRVCNSCHGTDIDKSVSRVVPLDQKHFKGTGCKKCHNPHKPEVIR*
iron_reduction	JdF1362A.fasta	c_000000001871_3	DFE_0462	121.4	40	21583	8	0	0	MWARMSRKGGILVYLFFLSILIPPSYVLVKDKFIRIVVDADKAWLLKSGNIYDIVSMGNIHHFIVELKPGKNEITVYYEKEGKTKSKNLTIYSYPSENFKVKAKLYKFHKTDREKICRECHSIEYKSVSKKEELDCYTCHKEKFKAGINYHPPFEELSCDNCHDKVFNRPKVSDICQGCHDMEIGFYLHSPYAKGECIICHDPHFSIEDKFLKNKVNTLCYLCHEKKYYGMHHPVAMHPGEEKGITCNKCHNSHGTRYNYHLRWPNKPVCNVCHKK*
iron_reduction	JdF1362A.fasta	c_000000001871_4	DFE_0461	118.7	40	21583	11	0	0	MKVIFFLVIFQTKNCLEKGCHDLLIEERIVHPPAEEDCSNCHELVGEHPFKKIENVFKLCTTCHDDKQSVQHPPAQEDCTSCHNPHSSPLNSLLKEKLPYICSNCHENIIKGPVSIHKPVKEGKCKECHDVHGNETNFFLLKEGNISCFKCHIEMGTKFKTAKLKHSPVHDCKNCHNSHSSGFNKLFNAMYPRESYNFFTQLQYELCFNCHDLESIFSLESGFKKNEKNLHEVHVKRDKGRLCTFCHNPHFSNNPKFVEGRKSFGPNNYILKIDFKKKNGGGICGPACHGKAEY*
iron_reduction	JdF1362A.fasta	c_000000001871_8	DFE_0462	54.4	40	21583	14	0	0	MKAKSFLILFSLFLLFLATDYPHNNNSPIKDWDVRCKSCHDPHNAWGPYLGVVNGNYNMCYTLCHNPSGDAKNFVIDENKKANPGTGGIHHSFDVPGDNSGYDASTSSATYKNYYMTEGIDAYKIVCSTCHEQHNHQNGKPFLIAEPETLCRDCHSPRNQNTAPFTSHPVGVTIPNDPNYQTPQDLPLVNGNEVGCITCHDVHFAYSDTSYYGTSSSGSTTSLTDTTKNWIPDKFVGWIVKIYPAGADSGNWFQIRTISSNTSNILYWNEPLYGTGIVSGNKYVIRKTGSGDGCLLNQPFKNICTQCHSFNNELGSHFTSSNALWPGGQHGTDYAYTDTNGNLLPPARASEATTHSALPTSLTGSCFNCHWPHGWPDGSGNKYSHLLVDKEEFLCFTCH…
iron_reduction	JdF1362A.fasta	c_000000001871_11	DFE_0461	56.3	40	21583	9	0	0	MIEFFILFSVILDSTGCFLCHSEIRAKYKLSIHYSESVSCSGCHGGNETVLDVKKAHLRDFRGRFTKRDIIEICSKCHSLAEKMAPYGIPFNQKELYMMSTHGKLLFKNKNVPVCSDCHGYHEIYKTQDKMSPVNKTKVSYLCGNCHKTQLENYTKSIHYALVKEGKKNSPTCVDCHGSHGAYPPGYRDIDKICGKCHEEARENFLESPHYRAFLEMGFKECETCHDNHKVEKVNINLWDDKCSSCHSQKEKGFKVKEEIKSLLIETENSYKFAWKWVSKIEKIPLETKDLAERLKEAKEGIINEKGILHTLNVEKIKEIINQYKGVYDDVAHEAINKYKLFQTRYLLIPALWFLIIVTIFVIQEYRKRISKS*
########################################################################################
iron_reduction	JdF1362A.fasta	c_000000025629_1	OmcZ	76.5	76.9	21603	4	0	0	NRDFSVVSTAGESPGSCAFCHNTKTGTSLNPDGSGGTAEPVRLGDDSFVMIDIFTNKDNHHGTGFANEGKCAWCHSMNPDVEGAVIFDANSIRTCQNCHDRATLHNIEYDAVGDGFQPGREEPYFGHIGNTKNCWGCHGNNNTVQNEDGEWVDPITLKVIVNSNIGGVTAADISGAIIPILTSLDVQSVGNATDSIITMTGKGFVNTGIVQHCVKCPKEEYTWKSKVMLTDQAGVVTIIQPNVQSYSSLEFTLPASIALGYYDVQIKKSYQYSDIVGLLVTPESVSQQSFLFEKYGPLVVLVGQGFTEGLAVSKMVDSINLTNQNGERAQQIYIWRENLIVALFAENPESVTIKTLYGEQTITDIRTISP*
########################################################################################
iron_oxidation	U1382A.TP7.PRIMARY.CONTIGS.fasta	scaffold_4000_1	Cyc2_repCluster3	94.4	27.3	21636	1	0	0	MSTHSKWRINRYSVTLLIAATIMIVLDIGQAEAVPAFGRKYEVNCVLCHTNEPRLSLFGQQFKENGYQMPGSADGSSTRKIVLEGEQGPVTLDTLSNIMAVRIRGDIFQPSFNETTAAIISTDTRDGTDVRLPTIINLFFAGTARKDISYFLEGEYNEFEEDPGFGFERAFLQFSNLGGQSVANIQVGNFDPSGLFSFPTHRQQLNPIPAVADTTAFPPAIGRIPLLPLAFSSKFFGLTRGGSFAGEEGFAILPFEPLLYNAPSQNGIAIHGRPFGLGSGFMYQFGVAQNDKATALGDRRDNRYDTYVMGRYDWYAKGGAAMQVSAFYYNAPDAAFATLNPGAGAVFALSPTDIDRYGIGARAQWGKFDVYATYIVDEIDQPVFAAAPLNTSQWDTTGS…
########################################################################################
iron_oxidation	U1382A.TP7.PRIMARY.CONTIGS.fasta	scaffold_24324_1	Cyc2_repCluster3	81.6	27.3	21637	1	0	0	MSFRNLILYLTIFGILAITTSAQAIPAFARKYQTNCSSCHTVYPQLNKAGRQFKEAGYRFPKLKGEESISDFLHWGEHFPISAVLKSRPYDKKSNGDNKVRALHEVELIMGGIIYKNLSGFFELEAEDEDTNSRGFEIGVPHASLTYNHSLALNLDLAWAPLLSDDPYDTYSDARRLTRAHSAPFDQRFGGADDGGRLRD
########################################################################################
iron_oxidation	U1382A.TP7.PRIMARY.CONTIGS.fasta	scaffold_1778_2	Cyc2_repCluster3	77.6	27.3	21638	1	0	0	MRRLQNVMAMGVVSIAGMLMMGSVHAVPSFATKYEKNCSYCHNAWPQLNAKGRKFKEQGYRFKEDLKAEANTTPYYEAGDFPISGMFISRPYDNKDSGERQIRAIHEVELFIAGTMGNKISIFTEIEAEDETDFAPEFGSTALSYRFSKEATLQMTYTQANWADGYGFLGGHFRLTRGHVAVIDQAFGGVDGSLRSKRQNVALTGRVAGDKLFYNVSIGVIAGDAEGEEDTSINARVAFDIKKNIMVGGYILSGEAASMDFNRTIIDAQADLEDISIQAAFAMAEDDTTAGTDKNNAFSLQAYNTMKTKKGMPTWVQLVRFDSYERSYGDSENDGEYRSLTLNLTHYLAQNVKAYVEYWDLFDTPAGVDKDNRLTLQLYVGL*
########################################################################################
iron_oxidation	U1382A.TP7.PRIMARY.CONTIGS.fasta	scaffold_7170_1	Cyc2_repCluster3	70	27.3	21639	1	0	0	MKNHTHPAPLLLLGLLAILIVGLWPQPSEAIPAFARKYNLSCVACHAAFPKLNEFGQDFVASNYRLPNWKIDTVETGDEMLALPKSIPLAIRAQAYVQTRQAKAIDVNTGATLAEADVDIQAPYLIKFLSSAPLSEHISYYFYGIFAEKGGNGSTIIEDAWFSHDDVFGTGAGMMLGQFQVSDLMFARETRLTFQDFMVYRMAGLTYDRGVVVDYTVGPVDLALGWVNGNGIEADRKINSPGYNRPDHLFDTDNNKALFGRVGSELGPVSAGLFAYSGSQKNALAPDQSGGRDTDKNAWGIDMSGKIGDKIGWFSQAIWNEWDGFIDANQKYRWFGAFVGIDYIHSPRWAYSALYNYADANDLKDTDTIYEGIEMNSMTFTASYYFMRNVKAIIEANVD…
########################################################################################
iron_oxidation	U1382A.TP7.PRIMARY.CONTIGS.fasta	scaffold_320_11	Cyc2_repCluster3	63	27.3	21640	1	0	0	MKKILFSASAFAFVAVSSVALVPTEAEAIPVFARKYGMACSSCHTMFPKLTKMGVAFRERGFRFSAGRDDIDSQDDRGANFDAGDHSVFASSFPFTVRTQILATSAGPTVDSAGTPVMPGHRPGMLDGAAPGTFKVGSGEFGLISAGSYDNFSWWMDSSLLGGVAMLEGVYYVNDLLKIRFGRVQNNVGYGMTMMSKRSLGYGWNDSAQMAGGTMLMMADGISIHGTTNGDSGVGTYYDFTVGTYGKDSKTGSNSSSLYGRVAQEIADNYIIGAYAYKATNYTSNVFGATSPMQMAMGAVGATTATDMSFKDVSRYGVDFALNYGEPLQFWGAYTTGKQTSYANQNLNVMALTLSSEWKFAESDLIGVKYDASRADLQMIMANGMAGSVATPSTTSNMT…
########################################################################################
iron_oxidation	U1382A.TP7.PRIMARY.CONTIGS.fasta	scaffold_186919_1	Cyc2_repCluster3	63	27.3	21641	1	0	0	YTYLLVKQIDNSSQTPHQLEPISNLPTLTLKLYPTILKFSFVSMITVGVILSLLILPTKLGAIPAFARKHGKPCQTCHVSEPKLNAFGELFRANGYQLPGTIEDTPPWSMRQI
########################################################################################
iron_oxidation	U1382A.TP7.PRIMARY.CONTIGS.fasta	scaffold_51004_1	Cyc2_repCluster3	61.5	27.3	21642	1	0	0	MNKIIMTMVVGAFTLVGTLAFWAKDADAIPVFARKYGMSCNSCHTMFPKLTKMGVAFRERGFRFAEGKDEVFITLNKSGSGPVVAGDITHDGDVEIANPEHVICHLTDDKAEIAMRIKVERGRGYVPASARAQTEDDDRPIGRLLVDASFSPVARIAYNVEAARVEQRTDLDKLVIDMTTNGTLDPEEAIRRAATILAEQLDAFV
########################################################################################
iron_oxidation	U1382A.TP7.PRIMARY.CONTIGS.fasta	scaffold_1723_1	Cyc2_repCluster1	125.7	31.5	21643	1	0	0	MKKTLLSAAAFATVAVSAVAIAPTTSEAIPAFARQTGAACLSCHFQSFPTLNAFGRAFKKGSFTDMGDQALIEDDELGIPAQLNITAMIRPQFVKTSVAGVTTNAINATADQVLMIAGRVGEHTGAFAEVSFGGGAGTAAAPGGAGGFGNVQLMNSWDMGDLKVGANFYNTGFGEDAGLQLMSVWGQHAGLMGGGALSINGSMAMAQGTAGVSAWVANDTVAVTLGLVDPSAGVGASWKLAPMVRVQSFFDVGDMEIGAGAIVVSGQNQIAAIGTKQDAKRYGVDFQIQGEAADMQYGVYADYASASAGTLATANVYNASTVSSRTGYSLRATIKPTHNMVFLAGMGQDKTGAAKTDKILVGAEYEMYQNGVIALTYGADKAGAVTTKTTKLDFEFLM*
########################################################################################
iron_oxidation	U1382A.TP7.PRIMARY.CONTIGS.fasta	scaffold_82571_1	Cyc2_repCluster1	95.7	31.5	21644	1	0	0	MKKIILSAASLAVAAVASVSVVPTNAEAVPAFARQTGAACLACHFQSFPTLNAYGRTFKMSALTDVGDQALIEDDGLSIPAVINWTVMVRPQFNSTD
########################################################################################
iron_oxidation	U1382A.TP7.PRIMARY.CONTIGS.fasta	scaffold_167417_1	Cyc2_repCluster1	43.5	31.5	21645	1	0	0	MMFILLVFGGVVLAPQSGMAIPAFSSQTGASCRLCHFQGMHALSKYGSDFLRNGFRETAAMKKRRAQKQQK
########################################################################################
iron_oxidation	U1382A.TP7.PRIMARY.CONTIGS.fasta	scaffold_17549_1	Cyc2_repCluster1	32.7	31.5	21646	0	0	0	SMDMGDYKIGLNMFNGGFGWTWGLETSSVFAQHGGLHQGKNISAENLVMANANGNQGVTAFIGNELFTVSGVLTTEGGGGLNGANVLTTLLPGLRVWFTPEVADWNLGMGFGILKGSKAVASTGTGVANTLVKANNVFFDFQAMGEVGDTSVGVFADYATAKSAAAIAGQLSHDMSNLADGTKFTGYSIRTTVEPIHNAIFSIGYGKQTLKNFVALGAVDQDTTFLTVGASYSFYQNLELALTHQIQTITNTGNVAGNATKIKTTMLQFEAVM*
########################################################################################
iron_reduction	U1382A.TP1.PRIMARY.CONTIGS.fasta	scaffold_1150_1	MtrC_TIGR03507	371	209.3	22301	10	0	0	MKKFNFSAASKALLAAGALSIALAGCGGDDGKKGEDGKPGGIGVNIDSAMSVNATFTNATVEAGTVTVDFTLENDNGVAVLGLTKDHDLRFGIAQLTHVTKTFGEGEEAVEFDRGYQWQAYINAEKSPNPDWVPEGESDINPTNQFQANVEKASSCETCFVDNEDGSYTYTYQQNIGSVTTPVEVVYSADYTQRATLELKFANFAANANFDWQPSTGTTDGIQTRDIVSIETCYTCHQPDSLELHGGRRVNIENCASCHTATSGDPESGNSVDFTYMIHAIHKGNSRTTYSPDSPDADKNGNIPAPYKVIGYGGGVHDYGKVMFPQGPAADCTSCHVTGENAPVNANLFEANQNNQACIACHTTMPKAYHDPSNENCISCHIEEGYARSAKEAHGDIMK…
iron_reduction	U1382A.TP1.PRIMARY.CONTIGS.fasta	scaffold_1150_2	MtrC_TIGR03507	261.4	209.3	22301	10	0	0	MMNVKNNKFALLLAASAVSLALTGCGGDDGTDGNPGDPGGPAADVVNVLNLDVTKVTYQNGMPTIEVFATNEEDIPVVGLQDLGVTAAQLTPMGATGAGNSAQWTRTARVSGTDSYIDNKNGSYTFTLELSEYNADMTQRFNVTAGGKDSTLADGTTSVPRREIVKDFSGEGYQALYTKNIVSHETCTSCHAEGEPITRRHSSYYTQETCATCHSSSMSEEKQWNHLIHNIHNTAKTFEDKKGNEYTGEAAEALIQNNCKSCHVEPDADSGELTEWGNWTRVPTMETCTSCHVDIDFKAGKGHSQQNDNSNCIACHNASWTEEIHTDGFVEKKALIDQYAMEATLTAVATDSGSDTTLSITITGADGAAIDAATLLTNIEQLESITNVGPNFPIMGYNP…
iron_reduction	U1382A.TP1.PRIMARY.CONTIGS.fasta	scaffold_1150_3	MtrA	489.4	140	22301	10	0	0	MKIINTLKSVSLSVLPALLVSAVLSLGMTSVAHASKWDATMTPDEVEATLDKKFAEGKYSPKGADSCLMCHRKSEKVMDLFKGVHGSIDSSKSPMAGLQCEACHGPLGKHNRGGKEPMIAFGPDSTLSAEKQNSVCMSCHLDDKRMDWNGGHHDNADVACASCHSIHTDKDPVLSKNTEMEVCTSCHTKQKADMNKRSSHPMKWGQMVCSDCHNPHGTMSDSDLVKPTVNETCYSCHAEKRGPKLWEHAPVTEDCVACHNPHGSVNEGMLKTRAPQLCQQCHASDGHSSSAYMGNTDQGSTVGGNAFTGGRSCLNCHSQIHGSNHPSGKLFQR*
iron_reduction	U1382A.TP1.PRIMARY.CONTIGS.fasta	scaffold_1150_4	MtrB_TIGR03509	680.3	240.05	22301	0	0	1	MKFKLNLVTLALLANAGFVSTAMAAGGYGIQDANTDKVKFDKWACKRCVVETGVNGTVGVGMGYNDSDDIRSANAFAAEDEFAYKVDADLKYISESGYRATVEADNLGMENGRLDINAGKVGQYNLNLNYRQIATYKTDSAMTPYQGVGGDQLTLADNWQTAGSSQDMTQLYSSLNPMELSLKRKRAGLGFEYSFDAEPGEQLWTTYLNYQREDKTGLKQASGSFYNQSMMLAEPVDYTTDTLEAGIKLKGDNWFTALSYSGSSFKNQYSQLTFDNAFNPTFGAQTQGTMALDPDNEAHTISLMGRVTADKTILSGRVHYGQMTQDQAFVSSGYGYQMPADSLDGRVDMTGVNLKLVSRLNRSVRIKASYDYSDRDNKTNVEEWTQISIDPTTGQVAYN…
########################################################################################
probable_iron_reduction	U1382A.TP1.PRIMARY.CONTIGS.fasta	scaffold_2929_2	MtrA	478.9	140	22302	10	0	0	MIYRVFYHVFCGVVAVLCLSLSAHATPWHNLTGEQLEHKLAEKFSAGEYSSKGADSCLMCHRKNEVVMAIFDGPHGMMNNKQSPMAGLQCEACHGPQGKHNKGGKEPMIAFGKDSKLSASAQNSVCQGCHNDPKQMAWHSSTHNLEEVACSDCHTLHSAKDPALDKLSVNDTCTSCHAKEKSDMNKRSSHPLKWDQMTCIDCHSPHGSMSESALNKPTINDTCYSCHSEKRGPVLWEHAPVTENCVTCHNPHGSVNEGMLKSRAPQLCQQCHAPDGHASRVVQEPGMDAFGGGKSCLNCHSKIHGSNHPSGSLLQR*
probable_iron_reduction	U1382A.TP1.PRIMARY.CONTIGS.fasta	scaffold_2929_3	MtrB_TIGR03509	415.8	240.05	22302	0	0	0	MRFKLNIITVSLLAISGSAMATNFGVGNANTDSINMDKYQCKRCVSINGYRGEVTVSAGYNSVDDIHAGNALGTAEDGAIAAVSGDIRYQNETGYQAQMQAYQLGMDNGFANIKVGKSGLYELELDYQSLKSYQAGDVQSQLWHNDGMLTPNAYTNEFDLALKREKSTIGFNYGEGIYNTFIRYSQEDKTGHQSSSLVAPSPVNFGLPVDATTKQLDAGASLAGDNWLTELSYFGSYYSNNITDLSLPQVNDVYSATPDNQAHQVSLSGQYRFNRTVMSGRLVTGRMIQDDALIQMSGNPLQSWDGQIDTLDGRFAVTSMLSNRLRLGGSVDYSKRDNKSSVWEFTQYSYNGLSGAFKQNMPQDIERNTYKVNASYRLASGYRLQAGYDRKEVDRTYSE…
########################################################################################
iron_oxidation	U1382A.TP1.PRIMARY.CONTIGS.fasta	scaffold_28768_1	Cyc2_repCluster1	137.4	31.5	22303	1	0	0	MKKIILSAASLAVAAVASVSVVPTNAEAVPAFARQTGAACLNCHFQVIPRLAAMGREFRANGMVDASIDLIEDDHLSLPATFGASVLFKARMGTNDNNNNWDSGNSSAFQYPDEAALLMGGRLGEHTGALAEWAGGPLSYKVVQMFEAGDAMVGVVLASTDALGTAYAFNNPSNALVRNIRGSQFRPGFLKNSSVQQGVTGYGAYYSSDMIHVGVAQFINNF
########################################################################################
iron_oxidation	U1382A.TP1.PRIMARY.CONTIGS.fasta	scaffold_528_16	Cyc2_repCluster2	275.4	27.8	22304	1	0	0	MKTFKSLLTGVVALTSIVVSMNANAVPSFARQTNLACSACHNGNFLALNRFGRSFKLQGYVLSATKNINKESSKNSKARLSLSGLPELSAMVQVSTTHNNTGTSGQQNNDVRLPQQLSLFLAGKISDKIGMFSQFTYANGDSGFAIDNTDFRYADSTMVSGKSFNYGFTLDNNPTVGDLWNSTPAWGYPYSGSDVAAESSAGDFLSSLGGGVGGVGAYGMFNDHFYGKISLYRNTNVNGAEGNANIIQGVAPYWRLAYQTDFDNGYLMVGTYGITASVKPAAFATLTGLGGPTSKYTDNAIDFQYERYLSGDNSLVFHGSYTHEKRTDVDSEGAYLQGKNTNWNFSKLDAQYNLNGRWRPGISFFNADTGNDNLDTTGYSVELSYFLWENVQLQAVYTG…
########################################################################################
probable_iron_reduction	U1382A.TP1.PRIMARY.CONTIGS.fasta	scaffold_5195_2	MtrC_TIGR03507	257.3	209.3	23114	11	0	0	MKRINIKVAILAAFIGAALTGCSGDDGANGKDGDPGQPSIPVATDAKVLNVEMGKISIGTQSEITFTVTNEKELPVVGLDKFGFILSGLEEGSEGDASNWSLLSSEACPASKYSVCGTLIDNQDGSYKYSFDKDVTTEPAFKITDEKTLRLVLRTGGEAVGSTEISYANTHYDFRAQGEEALYSKNVVNNQNCAGCHDDFAIHGGKYTQVETCVSCHTDNKMSEANKVFPMLAHEVHIGVISAPVGGCDNCHSENEQATDFANWREVPTAETCVTCHTEVDFKEGINHWPYADNSQCANCHTPDVIESLHLGTYQGQNERRNNLHLTVTDAKMVSQPQAEENQGKEGSFVQITIDILDKNGVSRNEQLDKVNYLYYAEFYINWGDHDQGLGFGEGVADG…
########################################################################################
probable_iron_reduction	U1382A.TP1.PRIMARY.CONTIGS.fasta	scaffold_1190_3	MtrC_TIGR03507	418.5	209.3	23115	10	0	0	MFKNLKKVSRIAPLFAAMVLSGCGDGADGATGAPGTPGAPGENSPYTVFTAAELTASIAEASIVDGKLTFSFRAEDQNGTPLVGITGLRVNVIKLVADDNGDAYNWTSFLRKSTDIDPTNYPDVGNVSLATNERDGDADENGDLVDNLDGTYQYTFANDVLNAVDPVSGETIAWEEDLTHRIGLEIRNSDNYPVANITFDWVPSGAADVVTRNIVTVESCNECHTEMAFHGGNRIDTDNCVTCHNPDTTDPISGESLDLKVMVHKLHHGIDLPTLANEGNKYSIFTKSGNKEKIFAENDGIWVLNNKGTTDGINYPQDIRNCTNCHADDADLDLNADLAAVVTTDGGNWKTNPTIETCASCHDDIAFNEVMLTVKPDSQQHFTFPVENGTCLTCHGKNS…
########################################################################################
probable_iron_reduction	U1382A.TP1.PRIMARY.CONTIGS.fasta	scaffold_9410_1	MtrC_TIGR03507	251.4	209.3	23116	10	0	1	CLRCHSDNYGHAWAPKLIMHGSKRYAIENCQMCHTSYAGDPETGAPIDMGYMIHKIHKSEYFMVGYGGSVHDYQDVTFPADIYDCRTCHIEGETAPADAANFRYHRALACGSCHSDSSDPAVIKSEMHEKYQPDHACSTCHADQGQEGAGHHMTDAIAKDNAKTSYSASLVPGSVSIASGMLNFDVEFTDSALTSAVMSPDADARISLSNLYLGFGNEIDFGSGTQKVDLRSMTPTSVSNGVYRYTTATSLTPDASQAATGVVSTKMCVDRDSLMGVICGTGTDESINPAVITGELVAFNLNGDTNVMARRVVISNDTCANCHDEKFLGKFGIGFKHNGSYSNFEGECQMCHNPTRSGADSKAIQDHIDFKVRIHAHHANKRSSQDPVTFPEHYGNCAV…
########################################################################################
probable_iron_reduction	U1382A.TP1.PRIMARY.CONTIGS.fasta	scaffold_8397_1	MtrC_TIGR03507	239.7	209.3	23117	7	0	0	RVPGMEACGSCHTDINFPAGEGHPAQVDNSNCVACHNSDWTMSVHDGGNDEALAQFNAQITAASLSGTTVTFSIKLSNPESGEVYTDSADKLNFISRLGVETNWGTSFDYSSNSAKRLTISSETPDSGADGIYTYQVTGLTIPTGSETDRGAIVVKGSICANGNQLADCEMETSTVLVLQASHQFFDATNITATGRRVVVTNETCSTCHVLTQLKKHSGERNDAEAQCQLCHNNFKTADETAQNPQATSSDYKHLAHTLHAGMRSNYADIKYPGDIGNCAQCHIEDENGVLSAALPLDSAVQPLMLNDGSFTSPTAAICSACHTSDSAKNHMTQQGAVFMGTEEDATSGTESCATCHGQGATADVLTVHPIK*
########################################################################################
probable_iron_reduction	U1382A.TP1.PRIMARY.CONTIGS.fasta	scaffold_15029_1	MtrC_TIGR03507	235.1	209.3	23118	9	0	1	SKRYAIENCQMCHTSYAGDPETGAPIDMGYMVHKIHKSEYFMVGYGGSVHDYQDVTFPADIYDCRTCHIEGETAPADAANFKHHRALACGSCHSDSSDPAVIKSEMHDKYQPDHSCSTCHADQGQEGAGHHMTDAIAKDNAKDSYSASLVPGSVSIASGMLSFDVEFTDSSLTSAVMSPDADARISLSNLYFGFGNEIDFGSGTQKVDLRSMTPTSVSNGVYRYATTTSLTPDASQAATGVVSTKMCVDRDSLMGVICGTGTDESINPAVITGELVAFNLDGDTSVMARRVVISNNTCANCHDEKFIGKFGIGFKHNGSYSNFEGECQMCHNPTRSGADSKAIQDHIDFKVRIHAHHASKRSSQDPVTFPEHYGNCAVCHDKGQLKMDGLSAMVATPST…
########################################################################################
probable_iron_reduction	U1382A.TP1.PRIMARY.CONTIGS.fasta	scaffold_11960_2	MtrC_TIGR03507	210.1	209.3	23119	5	0	0	MLNTKKNKLWLLLAAAMTMGVAGCSDGEDGKNGADGQPGGGGEPGTSGIHIDMAAEAVANISNATYADGIITVDFDLENKQNIGLYGLSAENEFHDFRFSLAQLETNEGSELKQWISLLNETTNDAGTTFEQGFEQIKNCAECLVDHKDGTYTYTFDTNLTTTVDAAGVVFDPALTQRIAIEMQFEYASGHELAENAHYDWIPSTNGTEGVETRELVTLETCYTCHQPDSLKAHGGRRLDLENCQSCHNGIVSDPNEVSVELGHMIHAIHMGPEREGKDAEGNVVPMPYTIAGYGGDHAFDYPAFPTKPFMDCAVCHVQDEELADKDLWLANANANACTGCHTDSPAQHKSDKNPEFTCTDCHSVEVHSEAAKPYQA
########################################################################################
iron_oxidation	U1382A.TP8.PRIMARY.CONTIGS.fasta	scaffold_63200_1	Cyc2_repCluster3	82.3	27.3	23730	1	0	0	MSFRNLVLYLTTFGILAITTSAQAIPAFARKYQTNCSSCHTVYPQLNKAGRQFKEAGYRFPKLKGEESISDFLHWGEHFPISAVLKSRPYDKKSNGDNKVRALHEVELIMGGIIYKNLSGFFELE
########################################################################################
iron_oxidation	U1382A.TP8.PRIMARY.CONTIGS.fasta	scaffold_7013_1	Cyc2_repCluster3	70	27.3	23731	1	0	0	MKNHTHPAPLLLLGLLAILIVGLWPQPSEAIPAFARKYNLSCVACHAAFPKLNEFGQDFVASNYRLPNWKIDTVETGDEMLALPKSIPLAIRAQAYVQTRQAKAIDVNTGATLAEADVDIQAPYLIKFLSSAPLSEHISYYFYGIFAEKGGNGSTIIEDAWFSHDDVFGTGAGMMLGQFQVSDLMFARETRLTFQDFMVYRMAGLTYDRGVVVDYTVGPVDLALGWVNGNGIEADRKINSPGYNRPDHLFDTDNNKALFGRVGSELGPVSAGLFAYSGSQKNALAPDQSGGRDTDKNAWGIDMSGKIGDKIGWFSQAIWNEWDGFIDANQKYRWFGAFVGIDYIHSPRWAYSALYNYADANDLKDTDTIYEGIEMNSMTFTASYYFMRNVKAIIEANVD…
########################################################################################
iron_oxidation	U1382A.TP8.PRIMARY.CONTIGS.fasta	scaffold_19207_2	Cyc2_repCluster3	63.6	27.3	23732	1	0	0	MKKILFSASAFAFVAVSSVALVPTEAEAIPVFARKYGMACSSCHTMFPKLTKMGVAFRERGFRFSAGR
########################################################################################
iron_oxidation	U1382A.TP8.PRIMARY.CONTIGS.fasta	scaffold_68473_1	Cyc2_repCluster3	62.9	27.3	23733	1	0	0	MNKIIMTMVVGAFTLVGTLAFWAKDADAIPVFARKYGMSCNSCHTMFPKLTKMGVAFRERGFRFAEGKDDFDMQNDMGKNMDAEESPSAVWASSFPFTVRTQVLYSGAGPVTDGADVPVMPGHRFGMLDGALTQNAAGQWQSN
########################################################################################
iron_oxidation	U1382A.TP8.PRIMARY.CONTIGS.fasta	scaffold_112429_1	Cyc2_repCluster3	62.7	27.3	23734	1	0	0	MKKILYTLSGFAMLAVTSVALIPTEAEALPVFARKYGMTCNACHTMFPQLSKMGVAFRERGYRFEAGRGDLDSQDERGMNFDGSDNTVFAAAFPFTVRTQILYSD
########################################################################################
iron_oxidation	U1382A.TP8.PRIMARY.CONTIGS.fasta	scaffold_31973_1	Cyc2_repCluster1	105.6	31.5	23735	1	0	0	MKKTLLSAAAFATVAVSAVAIAPTTSEAIPAFARQTGAACLSCHFQSFPTLNAFGRAFKKGSFTDMGDQALIEDDELGIPAQLNITAMIRPQFVKTSVAGVTTNAINATADQVLMIAGRVGEHTGAFAEVSFGGGAGTAAAPGGAGGFGNVQLMNSWDMGDLKVGANFYNTGFGEDAGMQLMSVWGQHGGMMGGKGLSINQVMSKVNGDVAGFSAQVGNETWMASLGLIDPTANRGTTFSLA
########################################################################################
iron_oxidation	U1382A.TP8.PRIMARY.CONTIGS.fasta	scaffold_20055_1	Cyc2_repCluster3	30.4	27.3	23736	0	0	0	PYDNKDSGERQIRAIHEVELFIAGTMGNKISIFTEIEAEDETDFAPEFGSTALSYRFSKEATLQMTYTQANWADGYGFLGGHFRLTRGHVAVIDQAFGGVDGSLRSKRQNVALTGRVAGDKLFYNVSIGGIAGDAEGEEDTSINARVAFDIKKNIMVGGYILSGEAASMDFNRTIIDAQADLEDIRIQAAFAMAEDDTTAGTDKNNAFSLQAYNTMKTKKGMPTWVQLVRFDSYERSYGDSENDGEYRSLTLNLTHYLAQNVKAYVEYWDLFDTPAGVDKDNRLTLQLYVGL*
########################################################################################
iron_oxidation	U1382A.TP8.PRIMARY.CONTIGS.fasta	scaffold_85066_2	Cyc2_repCluster1	37.5	31.5	23737	1	0	0	MKKTIFSAAAFAVVAVSAIAAAPTTSEAIPAFARQTGAACLACHFQSFP
########################################################################################
iron_oxidation	U1382A.TP8.PRIMARY.CONTIGS.fasta	scaffold_47953_1	Cyc2_repCluster1	37.1	31.5	23738	0	0	0	FGIGDQVLMFGGRVGSNTGTFVEYDGTFANFQLLSSWDFDDFKAGVDFWAAGFGETSGMEVGSTFGQHGGALNGKNVSASNIISGTVAGTMGGVTFFFANDMVNASITALTDQADGATNVSWKFAPSARVFFHQEVGDFELGFGGGLTQGTTGTGLTAKDMKKWMIDAQAQGTLGDMQVGIYADYAKAGASATN
########################################################################################
probable_iron_reduction	U1382A.TP6.PRIMARY.CONTIGS.fasta	scaffold_1091_4	MtrA	272	140	24288	10	0	0	MEIKRLVAIGVGLFVVVAFSLGIGLLASIEPASAQTTQNTQDQQSATPATNVCLACHNNPVVTSVFETAHGNSSIPGSQPAIRGCASCHGASTAHTGAMQAPSVVFGDGSSRFPASNVQTQNQACLTCHQTRETVHWTASVHQSADLSCASCHTVHAGHNAVLNQLNDSSICLSCHLEQRSQLNRRSHHPVTEGLMSCNDCHNPHGSDTVALLSRSTVNETCTGCHAEKRGPFLWEHQPVSEDCTTCHNPHGSTQASMLATRQPFLCQTCHAEAFHPSTLYSGTGLPPAGAQQNLLGASCTNCHLAVHGSNHPSGSRLTR*
probable_iron_reduction	U1382A.TP6.PRIMARY.CONTIGS.fasta	scaffold_1091_5	MtrB_TIGR03509	451.2	240.05	24288	0	0	0	MNSNFNLGIRHTIWLLAALLMSGLLWPKNAIAQTSSIELGLGYNSDDSYQLGQYSGLTQTGGFSVAGFSLQSPTDRSGETNKPYWRASGKNLGLESGSLDATYGRWGSFSLSVNYAQLPHYQFNDGRTPFNGSGSPNQTLPANWTGASSTAGFTELTSSLKQVNIDTQRDRFTSGFEWQLNQTWQLMSEFRHETKQGNRALGAIFGTAGGNPRGSIVSRPIDYQTDELTVGLSYANQSSQYNISYGVMQFSNNNKTLRFQNPFNHPQWTQGANFSDGAIGQIALEPDNNSSQFSFSGTRSFSSATRLSGSVISTKLEQNDSFLPYSSVIAAATPLPRAGLSGRVDSLTANLNFSTRLSSRSTLRLRYNYRDRDNKTPQETYLRIAGDAGPQGSLLSSQA…
########################################################################################
iron_oxidation	U1383CDEEP.TP4.PRIMARY.CONTIGS.fasta	scaffold_37832_2	FoxE	302.3	37	26036	2	0	0	MGKSQFNPVRGKIKPRTLNGWAMALFVASSLTLLAAQSSAQDTSSAQDSGISRAMADQAAPITPSPSVTHQMYLDMKLGKLNIHGDNVVVEALVLQRDIPITYNYIATLMRTPNAFGDGPACVVCHGSNDLSKSYRGMDLSSCEGILRGATESPARQIIHPGEPGRSLLTKMIRNNRMPLGVPFFAPVDSDSILAIKDWINAGAANDDSFTTKILPLFSDPEAFGSENACVECHKSFRDPPSFNEVNLTSHEAIIKGAFSKTRNKRGLPGLPIVVPFDAEASPLYQRLTMNRMPPGIDPGAPADHPNTLLLMRWIEQGAWCK*
########################################################################################
iron_oxidation	U1383CDEEP.TP4.PRIMARY.CONTIGS.fasta	scaffold_65389_2	FoxE	205.2	37	26037	2	0	0	METLHTFSTAKHWGFAALAGTIAIGMAITASSVMAQDGEELDQHVQAVFDTVINANVPISYERIATLMRTDNAFGEGAACVVCHNSAKAYNGLDLSSCDGILKGGVNGTFVTPGKGKGGTMRRSLRDNRMPLGISPSYPSSTKNHLIVLDWIDNGIKNDANFKKNVLPLFSTAGAFGGETKCTDCHMSNEEPPSFHELDLSSWAGIVEKGADSIARAAEGLPPVMSRTPESMIRSATVKNSVRALTLSGLVTGTCRLFT*
########################################################################################
iron_oxidation	U1383CDEEP.TP4.PRIMARY.CONTIGS.fasta	scaffold_1997_14	FoxE	159.1	37	26039	2	0	0	MKKELSLKGMLMGAVLATAVSMPAMAEVTESTPGAIKGVDLMAAWVGAGAPNGAFSYKDMSGNSTSASFDADILPLFTKDDIWGDDTASCASCHSGNTEESLHEMDLTSYAGIMLGGDVLAKPPGVPLFGQSKIGATDYDWGHSKMKERLRNNRMPPNVEFDITEENRDGPCKVNADKGCEVGMMAEWVGAGAKDDASFKANILPMFTQDDYWGEDTASCASCHSGNTEESLHEMDLTSYAGIMLGGDVLAKPPGVPLFGQSTIGGTDYDWGHSKMKGRLRNNRMPPNVEFDITEENRDGQIVAHGSR*
########################################################################################
iron_oxidation	U1383CDEEP.TP4.PRIMARY.CONTIGS.fasta	scaffold_1147_20	FoxE	130.8	37	26041	2	0	0	MKKQLSLKATLMGAVLATAVSMPAMAEVTESTAGAIKAVDLMAAWVGAGAPNGAFSYKDMSGNSTSASFDADILPLMTKDGMWGAEGDGTETASCASCHSGNTEESLHEMDLTSYAGIMLGGDVLAKPPGVPLFGQSKIGATDYDWGHSKMKERLRNNRMPPNVEFDITEENRDGPCKINADNGCEVGAMAAWVDSGAKDDDNFKKNILPMFTQDGYWGAEADGTETASCASCHSGNTEESLHEMDLTSYAGIMRGGDVLAKPPGVPLFGQSKIGGTDYDWGHSKMKERMRNNRMPPNVEFDITEENRDGPIVAHGMR*
########################################################################################
iron_oxidation	U1383CDEEP.TP4.PRIMARY.CONTIGS.fasta	scaffold_61850_1	FoxE	98.1	37	26042	1	0	0	KMKGRLRNNRMPPNIEFDITEENRDGPTGKEVGLMEAWVKDGAKNDANFKKNIFPMFTQEGYWGKTADGEDTAACASCHTGNTEDSLHEMDLTSYAGIMLGGDVLAKPPGVPLFGQSKVGATDYNWGHSKMKGRLRNNRMPPNIEFDITEENRDGPLVAHGKN*
########################################################################################
iron_oxidation	U1383CDEEP.TP4.PRIMARY.CONTIGS.fasta	scaffold_343194_2	FoxE	47.2	37	26043	0	0	0	GKPEKSKLWLRISENRMPLGIASDADRDPYNLHILMNWVDQGAKCK*
########################################################################################
iron_oxidation	U1383CDEEP.TP4.PRIMARY.CONTIGS.fasta	scaffold_166153_1	FoxE	45.2	37	26044	1	0	0	MTKLTFKGMLMGAVLATAVSMPAMAEVTESTPGAIKAVDLMAAWVGTGAPNGAFSYKDISGNATSATFDADILPLFTVEGIWGKTADGEDTAPCASCHTGNTEDSLHEMDLTSYAGIMLGGD
########################################################################################
iron_oxidation	U1383CDEEP.TP4.PRIMARY.CONTIGS.fasta	scaffold_1672_6	Cyc2_repCluster3	86.5	27.3	26045	1	0	0	MKQNYGKLTISFLATVTFSFILVMLSQTKADAIPSFARKYETSCQTCHTAFPKLNAFGEAYKRNGYQWTGGQEEEMTKQEKVSLGNERYEKLWPKKAIWPADLAPMPQAAFYLKGNYKRTESKERDGAKSHTDKIKMPSALEIPIFGTIGKDMSYNVTLGFDQEDDGDIKTEIEHGYLTYNDIFKKMLGGEDRLNLKVGKFDPDYSMNINNMRRLTALPWANLTSFEPIHENGGKTMAGGDGHGSGAQTALPLMITGTELSGIYNSRLSYSAGVNAGAGSNHAAGNASHLDFYGHTSYKFGGQGLDGRVFKEQTEPFDRSLEIGALGYWGDQRDVIVWDDGEMITGGDFTRTGLDLRLNWDRASLTGVYLVGTDEIINRADATGAVLSEQKFTYKSWGA…
########################################################################################
iron_oxidation	U1383CDEEP.TP4.PRIMARY.CONTIGS.fasta	scaffold_52284_1	Cyc2_repCluster3	67.9	27.3	26046	1	0	0	MPFQSRVLIAVTSLLLLAALAPRAEASPAFARRYRTSCVTCHTAFPALNDFGRAFKLNGLQLPGGDDEFFIREEPVELGAEAWKEAWPEGIWPNSIPGSMPLAIQTQFRVTRSAGATGSDGPLVDFEFPTGVGLFAAGVLGTDIAYWGRVQIEDGGIEIERAYAAFSNIKLNLEGLISKEGGLWGGLPDHFLNIRLGRMEPGALAFSNHFGRITLTPYNLNGFSVGLNEFQFEPALTSFEAYGSVKGRFLYTLGVSTGTEGRDNNSNKDLYGRVAFKVFGLRFDGEVGDDDDDDDDDDDD
########################################################################################
iron_oxidation	U1383CDEEP.TP4.PRIMARY.CONTIGS.fasta	scaffold_247221_1	Cyc2_repCluster3	67.2	27.3	26047	1	0	0	FSRKYRTSCITCHTVFPKLNDTGEAFRRNGYQFPTGDDILVKEEPIPFGREMDKDSWPDSLWPSTLPALPPVFIRAQLRNIVNTDPAAGGVKWDMQLPHELAIGGAGTFGKDISAWWQFALEPEEDEVGVERVFVQFSNLFAGSDEDDEDG
########################################################################################
iron_oxidation	U1383CDEEP.TP4.PRIMARY.CONTIGS.fasta	scaffold_263986_2	Cyc2_repCluster3	65.1	27.3	26048	1	0	0	MITQTPEAGESYPVILFVFLLILFVLVIPAKSEAMPAFSRTYNMSCITCHAAFPRLNEFGELFAENNFRLPNWKDSAVKTGDEMLALPGSVPLAFRTQAFVQAREANTINVETGDTLSADT
########################################################################################
iron_oxidation	U1383CDEEP.TP4.PRIMARY.CONTIGS.fasta	scaffold_8041_2	Cyc2_repCluster3	64	27.3	26049	1	0	0	MKKILFTMSALALLVVTSVALIPTEAEAIPVFARKYDMSCNACHTMFPKLSKMGVAFRERGFRFAEGKEDLDMQSDGGKNVDTGDASPAAVFASNFPFTIRTQVLFSGAGPITDAADVPVMPGHRFGMLDGALVPDGAGNFTPNQKIGFGEFGMISSGSYDNLFWWLDANTVGGIGMLEVGYYVNDLFKVRVGRVQNNVGYGMTMMSQRPLGFGTLDSAQMTAATMLMMGDGISIHGTTNGDSGIGTYYNFSLFTYGKVPGEVTGNLPVNAAIAGKQSYGVYGRLAQEINDNHIIGVFGYSAKNWVSDILGGEAAMLMAMNMPVGAGGNGIDTATAMQFSTVTRYGVDFAINYGEPMQIFGAITLGKNKNPITGQSLKVRAATVVGEWNVTDSTLFGVK…
########################################################################################
iron_oxidation	U1383CDEEP.TP4.PRIMARY.CONTIGS.fasta	scaffold_63926_2	Cyc2_repCluster3	63.3	27.3	26050	1	0	0	MKKILFTVSALALLVVTSVALIPTEAEAIPVFARKYDMSCNSCHTMFPKLSKMGVAFRERGFRFAEGKEDLDMQSEGGKNVDTGDASPAAVFASNFPFTIRTQVLFSGAGPITDAADVPVMPGHRFGMLDGALVNDGAGNFTPNQKIGFGEFGMISSGSYDNLFWWLD
########################################################################################
iron_oxidation	U1383CDEEP.TP4.PRIMARY.CONTIGS.fasta	scaffold_2954_5	Cyc2_repCluster3	63	27.3	26051	1	0	0	MKKILFSASAFAFVAVSSVALVPTEAEAIPVFARKYGMACSSCHTMFPKLTKMGVAFRERGFRFSAGRDDIDSQDDRGANFDAGDHSVFASSFPFTVRTQILATSAGPTVDSAGTPVMPGHRPGMLDGAAPGTFKVGSGEFGLISAGSYDNFSWWMDSSLLGGVAMLEGVYYVNDLLKIRFGRVQNNVGYGMTMMSKRSLGYGWNDSAQMAGGTMLMMADGISIHGTTNGDSGVGTYYDFTVGTYGKDSKTGSNSSSLYGRVAQEIADNYIIGAYAYKATNYTSNVFGATSPMQMAMGAVGATTATDMSFKDVSRYGVDFALNYGEPLQFWGAYTTGKQTSYANQNLNVMALTLSSEWKFAESDLIGVKYDASRADLQMIMANGMAGSVATPSTTSNMT…
########################################################################################
iron_oxidation	U1383CDEEP.TP4.PRIMARY.CONTIGS.fasta	scaffold_7803_6	Cyc2_repCluster3	62.8	27.3	26052	1	0	0	MKKILYTLSGFAMLAVTSVALIPTEAEALPVFARKYGMTCNACHTMFPQLSKMGVAFRERGYRFEAGRGDLDSQDERGMNFDGSDNTVFAAAFPFTVRTQILYSDASPIEADAGGAVMPGHRPGMLDESKDNAKIGFGEFGLISSGSYDNFSWWMDASLGGGIGMLEGIYYVSDLVKIRFGRVQNNVGYGMTMMSKRPIGYGWADAAQMAGGTMLMMVDGISVHGTTNGDSGVGTYYNLSYGLAGEDSTSGNKTSTVYGRVAQELMDNHIVGAYVYSAKNYTSNVFGGESAMLMAMGAPGATNANPMAFETVSRAGIDFAWNYGEPLQAWGAYTVGDQVNPISGDTLNVTAITLSAEWIAQESWMLGAKYNSSEVDLQMLGNTVLKPDATTHTTLYG
########################################################################################
iron_oxidation	U1383CDEEP.TP4.PRIMARY.CONTIGS.fasta	scaffold_43773_1	Cyc2_repCluster3	61.3	27.3	26053	1	0	0	MKKILYTLSGFAMLAVSSVALVPSEAEAIPVFARKYGMTCNACHTMFPQLSKMGVAFRERGYRFEAGRGDIDSQDDRGKNFDASDNAVFAAAFPFTVRTQVLYSNAAPIEAVTGGAVMPGHRPGMLDGAKDNAKIGNGEFGLISSGSYDNFSWWMDSSLLGGIGMLEGIYYVNDLVKVRFGRVQNNVGYGMTMMSKRPMGYGWADAAQMAGATMLMMVDGVSIHGTTNGDSGVGTYYNVSYGLAGNDST
########################################################################################
iron_oxidation	U1383CDEEP.TP4.PRIMARY.CONTIGS.fasta	scaffold_4270_11	Cyc2_repCluster3	60.3	27.3	26054	1	0	0	MKKILFAASAFVFVAVGSAALIPTNAEAIPVFARKYGMACASCHTMFPKLTKMGVAFRERGFRFSAGRDDIDSQDDRGKNFDAGENAVFAAAFPFTVRSQILYTSAGPTVDALGTPVMPGHRPGMLDGAARGSNKVGFGEFGLISSGSYDNFSWWLDASLAGGIAMLEGIYYADDLLKIRFGRVQNNVGYGMTMMSKRPLAYGWNDAAQMAGGTMLMMADGISIHGTTNGDSGVGTYYDLTFGTYGKDAKSKLASTSIYGRVAQEIMDNHIVGVYAYSAKNYTSNIFGGDAAMLMGMNANATVAAAKNVNVGDPIATAMSFKDVTRYGVDFVLNYGEPFQVWGAYTAGSQTSYANQKLDVMAVTLSAEWKFTDADLIGVKYDASRTDLQMMSAAVLRPK…
########################################################################################
iron_oxidation	U1383CDEEP.TP4.PRIMARY.CONTIGS.fasta	scaffold_1391_12	Cyc2_repCluster3	58	27.3	26055	1	0	0	MKKILFAASAFVFVAVGSAALIPTNAEAIPVFARKYGMACSSCHTMFPKLTKMGVAFRERGFRFAAGRDDIDSQDDRGKNFDAGENSVFAAAFPFTVRTQILYTSAGPNESTLANGDLAAGTPLMPGHRPGMLAGAGPGSYKIGFGEFGLISSGSYDNFSWWLDSSLAGGIAMLEGIYYVDDLLKVRFGRVQNNVGYGMTMMSKRPLAYGWADAAQMAGGTMLMMADGISVHGTTNGDSGVGTYYDLTIGTLGNNSNFTGNPGSTSIYGRVAQEINDNSIIGVYAYQAKNYSSDGFGGDAAMYMGGSGMAVPTATNVKANVMSFDKVSRYGVDFAYNYGEPFQIWGAYTVGYQTSTAVTKDKLKTTAFTLASEWKFTDKDLLGVKYDSSNTELKMLTNK…
########################################################################################
iron_oxidation	U1383CDEEP.TP4.PRIMARY.CONTIGS.fasta	scaffold_4485_3	Cyc2_repCluster3	53.9	27.3	26056	1	0	0	MKKLIDSLAILLLFTLFVGAAQSYAIPAFTRKEGIQCSGCHSAFPALNSLGRTYKTQGYHFREGQSPGRDITSDLSLDEMFPVSAGIISRPYDKKDSGETKNRAIHEVEIMIAGHFGNGISGFIELEAEDEDDFNTSASIVQGTYNVNRSVNIQVSRAPAFYFDPYNSYTSSRRSTINRNVVIDQSFGGADNGSSLRKKRQNITVFGRPFNNLFYGVSYSGTANDNEGVDADTYLGRVAYNLTPSLMIGGMALSGTCSMHGAGGADIGDPCNLAERDYTRYAIDTQWTTLNNRLILNAVYMQADDDLAGGFGDESNTAFYVQGFYNFLKDGRPLFTPVLRYDSYEANDGRNKIKAWTAGLSHYLRENIKIRAELSTRDGDGTILDDDRFTIQIDAFF*
########################################################################################
iron_oxidation	U1383CDEEP.TP4.PRIMARY.CONTIGS.fasta	scaffold_194879_1	Cyc2_repCluster2	116	27.8	26057	1	0	0	MKIFKFLLTGVAALLSIAVSMNANAVPSFARQTNLACSACHNGNFLALNKFGRSFKLQGYVLSATKNISKESSKSSNARLSLSGLPELSAMVQVSTTHNNTGTSGQQNNDIRLPQQLSLFLAGKISDKIGMFSQFTYANGDSGFAIDNTDFRYADSTTVSDKSFIYMPMQ
########################################################################################
iron_oxidation	U1383CDEEP.TP4.PRIMARY.CONTIGS.fasta	scaffold_311_36	Cyc2_repCluster1	125.7	31.5	26058	1	0	0	MKKTLLSAAAFATVAVSAVAIAPTTSEAIPAFARQTGAACLSCHFQSFPTLNAFGRAFKKGSFTDMGDQALIEDDELGIPAQLNITAMIRPQFVKTSVAGVTTNAINATADQVLMIAGRVGEHTGAFAEVSFGGGAGTAAAPGGAGGFGNVQLMNSWDMGDLKVGANFYNTGFGEDAGLQLMSVWGQHAGLMGGGALSINGSMAMAQGTAGVSAWVANDTVAVTLGLVDPSAGVGASWKLAPMVRVQSFFDVGDMEIGAGAIVVSGQNQIAAIGTKQDAKRYGVDFQIQGEAADMQYGVYADYASASAGTLATANVYNASTVSSRTGYSLRATIKPTHNMVFLAGMGQDKTGAAKTDKILVGAEYEMYQNGVIALTYGADKAGAVTTKTTKLDFEFLM*
########################################################################################
iron_oxidation	U1383CDEEP.TP4.PRIMARY.CONTIGS.fasta	scaffold_13792_1	Cyc2_repCluster1	134.1	31.5	26059	1	0	0	MKKIILSAASLAVAAVASVSVVPTNAEAVPAFARQTGAACLNCHFQVIPRLAAMGREFRAGGMVDASIDLIEDDHLSLPATFGASVLFKARMGTNDNNNNWDSGNSSAFQYPDEAALLMGGRLGEHTGALAEWAGGPLSYKVVQMFEAGDAMVGVVLASTDALGTAYAFNNPSNALVRNIRGSQFRPGFLKNSSVQQGVTGYGAYYSSDMIHVGVAQFINNFEFNPSGPAGNAAMQLGQGLISFDLAWIGDVAGFDTVASLYSITGTQKHKAEDAANPGTNAGGAVEEYSESTTGVALQMQGEVGDTLAGLYVVVQVAGEQKDNTGAVTADLTGFNLLGTYSINPSSLVKVGYSSTTDAAGATDVTDNTVVIGAIYDLVQNFSLDLEYASTTGDSVDNS…
########################################################################################
iron_oxidation	U1383CDEEP.TP4.PRIMARY.CONTIGS.fasta	scaffold_60700_1	Cyc2_repCluster1	125.3	31.5	26060	1	0	0	MKKIILSAASLAVAAVASVSVVPTTSEAIPAFARQTGSACLACHFQSFPTLSSYGRSFKMNAFTDVGDQGLIEDDHLSLPNVLNMSIVFRPNLVSTDTTVAGVTTTAEALVVPADPVILIGGRAGENTGFFVEIDTLGGGFANTQLLNQYDMGDLKVGWSYFNSGFGEDAGMQLMSVWGQHGGMMGGKGLSINQVMSKVNGDVAGFSAQVGNETWMASLGLIDPTANRGTTFSLAPVVRANYFLDVADFELGFGVIAVSGSTGGSVPVGVSDSVGCQQQYNQGAIEAGIDPLKLAGCQDPGMFGPDTAACS
########################################################################################
iron_oxidation	U1383CDEEP.TP4.PRIMARY.CONTIGS.fasta	scaffold_70055_1	Cyc2_repCluster1	95.3	31.5	26061	1	0	0	MKKMIFSAAAFAVVAVSTAVVAPTTSEAIPAFARQTGAACLSCHFQSFPTLAPMGRSFKEGAFTDMGEQGLIEDDMLSITNAVNITMVLRPQFTSTTTTGAASTKVASIADQVIMFGGRVGTNTGTFVEYDGTFANFQLLSSMDLGDAKVGIDFFNAGFGVTSGMEVGSTYGQHGG
########################################################################################
iron_oxidation	U1383CDEEP.TP4.PRIMARY.CONTIGS.fasta	scaffold_14889_1	Cyc2_repCluster1	115.7	31.5	26062	1	0	0	HMKKTLLSAAAFAVVAVSAVSIAPTTSEAIPAFARQTGAACLSCHFQTFPAINSFGRAFKMGAFTDVGEQALIEDDNLSLPAVLNSSFVLRAQYQNDQVNNATTGAAILGSTKTTWNIPADAVLLMAGRVGSNTGAFIEFAGGAANWQLMNSIDFDSVKAGLNIAMTGFGVTSALEISNVYGQHGGKLNGKALSSVENIIGSVGDTTSVAGWVGNETFLVQVAGVALANASTVASPSFVPLLRGTYIADLGAAELMIGGGILSGTQTVGGGVTGTGVNAIWVDAQVQGEMGDMSYGIYADFTNTKAKGVNGAVASNVFAGGVGAGTNSKVDGYSFRAEISPIHKVMLGLGVGQVKTTTAGVATKRQLTQFAFTYEVYQNMEINTYYLNDDDKTANTKTK…
########################################################################################
iron_oxidation	U1383CDEEP.TP4.PRIMARY.CONTIGS.fasta	scaffold_19423_1	Cyc2_repCluster1	110.9	31.5	26063	1	0	0	MKKMIFSAAAFAVVAVSTAVVAPTTSEAIPAFARQTGAACLSCHFQTFPTLSAMGRAFKEGAFTDVGEQGLIEDELLSITDSVNLTMVLRPQFNSTTNAAGITTKTFGIGDQVLMFGGRVGSNTGTFVEYDGTFANFQLLSSWDFDDFKAGVDFWAAGFGETSGMEVGSTFGQHGGALNGKNVSASNIISGTVAGTMGGVTFFFANDMVNASITALTDQADGATNVSWKFAPSARVFFHQEVGDFELGFGGGLTQGTTGTGLTAKDMKKWMIDAQAQGTLGDMQVGIYADYAKAGASATNAFLGANTGQSDGFSIRANATVVHGVILGAGYGVMNTNTLAGIGNVASKLTQWQISGEYEIYQNFVIFATYNNSKTVTGALTATVKKTTIDIEALL*
########################################################################################
iron_oxidation	U1383CDEEP.TP4.PRIMARY.CONTIGS.fasta	scaffold_16051_1	Cyc2_repCluster1	125.6	31.5	26064	1	0	0	HMKKTLLSAAAFAVVAVSAVSIAPTTSEAIPAFARQTGAACLSCHFQSFPTISSFGRSFKMGAFTDVGEQALIEDDNLSIPSTLNMTLMFRPQFNYQKVTNTVGTKAIVATADQVLMFGGRIGSNTGAFVEYDGTFANQQLLHSIDVGDGKVILSYWNAGFGEDSGLQLMSVWGQHGGLLGGKGLSINNAMGAAGNSVGISIAYANEMGAISLGGINNDASVGTNWTLAPTLRAQGFFDMGGAELGLGAIVVNGAVSPTVLGAKNVAKRIGIDVQIQGEMGDTQYGIYADYANASASTAADTNVYNASQLNKRDGYSIRATVKPTHNIVLMAGAGQDKTGIVKTQKVATGIEYELYQNAVINLTYGTSKTGAITTTDYGLDFEFLM*
########################################################################################
iron_oxidation	U1383CDEEP.TP4.PRIMARY.CONTIGS.fasta	scaffold_102367_1	Cyc2_repCluster1	38.1	31.5	26065	0	0	1	YGGSYANVQMFNSWDMGDMKVGVTVWQDGFGEDSGLQLMNVWGQHGGMLGGKSLSINNKMGATDAHGVTGWAASDEWAAQLALVNIVTPAIGGGVSADQTLSPTLRGNYFLGAGDWEIGLGLIAVTGSAGENAAKMDTKRTGFDIQALGEVGDMQIGVFADYATAPASGTTLNFYNQGSTVDDRTGYSVRVSVKPTHNIILLAGIGQDKTGAVKTDDSKVGIEWEAYQNFAVQLVYGTSKKGAVTTKTTSFDFELLI*
########################################################################################
iron_oxidation	U1383CDEEP.TP4.PRIMARY.CONTIGS.fasta	scaffold_426627_1	Cyc2_repCluster2	54.5	27.8	26070	0	0	0	NANIIQGVAPYWRLAYQTDFDNGYLMVGTYGITASVKPAAFATTTGLGGPTSKYTDSAIDFQYERYLSSDNSLVFHGSYTHEKRTDVDSDGAYLQGKNTNW
########################################################################################
iron_reduction	U1383CDEEP.TP4.PRIMARY.CONTIGS.fasta	scaffold_378_19	DFE_0465	21.7	20	28063	4	0	0	MKLRTLLFSGTFAALLASPALGQSMVGEAHDFSGTGWAGGEICKPCHTPHNAVVDESGEPVGWLWNHTLTTAVYTMYDGNTYDAGPDDGDAAFDKLSRLCMSCHDGTIALDAYGGSVGSIFINGDEKIGTDLADDHPIGRDAVYLEEGSSRWQPADANHKLGPNGELKLREMNVDGTLDYVVGCMTCHTPHYKGYDHQLRMTNNSSALCLSCHIK*
iron_reduction	U1383CDEEP.TP4.PRIMARY.CONTIGS.fasta	scaffold_378_21	DFE_0461	73.9	40	28063	5	0	0	MSKGKSAIRKEVDKFLRKIQPFILVALAAGTLLLWWGGCSVEKNYKMLSFFFDGVPDPNAPDRFGGLAVAQSPTYSEHQPFTQEACLECHADPSDMTLAKNDSSMCSKCHVGVAYEYSYMHGAVLGEACLMCHNPHYSALANLLRDDGPGMCTQCHEVKDDGLNLSHSDLERNCIDCHAGHGGDSPFFLLSVSKLDSDPTDKSGTEQSDLQESGQSGSSILQPEGDHGS*
iron_reduction	U1383CDEEP.TP4.PRIMARY.CONTIGS.fasta	scaffold_378_24	DFE_0462	54.1	40	28063	12	0	0	MKSIHQLGVLFVVCFSSAMAMGQGQSILDTPHNLSAGGSGPVRAATEAQVCIFCHTSHNASLIQPLWNRYLPVSAYSVYTSSSLDANPGQPTGSSKMCLSCHDGTIAVGSVISRDQNIQMSAGITTLPPGSSNLGTDLSDDHPISFPYDTLLLPNNPHLIDPNLLPPEVKLDANSELQCTTCHDVHDNSFGDFLVMDNTDSALCYTCHQMPITSVAAHNECSSCHQPHTSPSGPYLLTADGITATCLTCHNFLLSESNIQADIQKFSTHNITGSVLDTLSSGPSGGQVSCTDCHDPHSMMPGTAEAPVIHPSLGQVSGINASGAWITKASAEYEVCFKCHGDQPAGIPPYVSRQITQSNTRLEFASSAVSSHPIVGPGYNSNVPSLKPGWTESSVMHCS…
iron_reduction	U1383CDEEP.TP4.PRIMARY.CONTIGS.fasta	scaffold_378_28	DFE_0462	237.1	40	28063	15	0	0	MRITSSYRSMRNTNWTAFGQGVVPLVLCLMSSTSVAQLQDGKPTGIVNSCITSGCHTNIINQPVMHAPTAEAKCLECHEYAVPEEHLFVLNKPDKQLCIECHKPSHLDRVIHQPVAEGQCLSCHDPHGSEHITMLRKDPAKDLCMDCHDDDYSKHEFVHGPVAVGACIVCHDSHSSSFPALLIDRPDQLCFNCHDELKPSPMEARNLHKPMEDGCISCHNPHASDEKFQLNESVPNLCIECHDWFDEMFQESPVIHAPAQAKGGCTDCHNPHFSVLPKLQKQTQPDLCLSCHDKPMITSDGRTLIDMKTFLEENTNHHGPIRDGSCTMCHHPHASQEQNLLIQAYPKEFYAPFGIKQYQLCFTCHQSDLVMEESGTGLTRFRQGDQNLHWLHVNQEKGR…
########################################################################################
probable_iron_reduction	U1383CDEEP.TP4.PRIMARY.CONTIGS.fasta	scaffold_30194_1	MtrC_TIGR03507	295.7	209.3	28074	10	0	0	RFSLAQLETNEGSELKQWISLLNETTNDAGTTFEQGFEQIKNCAECLVDHKDGTYTYTFDTNLTTTVDAAGVVFDPALTQRIAIEMQFEYASGHELAENAHYDWIPSTNGTEGVETRELVTLETCYTCHQPDSLKAHGGRRLDLENCQSCHNGIVSDPNEVSVELGHMIHAIHMGPEREGKDAEGNVVPMPYTIAGYGGDHAFDYPAFPTKPFMDCAVCHVQDEELADKDLWLANANANACTGCHTDSPAQHKSDKNPEFTCTDCHSVEVHSEAAKPYHAAKEYSVEVSNVTIDAANLIKFDMKIMDANGDLVAKDEVYKQGYSKPYMVVSWDVEKDYPDYNQAPYSERRIDIKDGAKATWNADNTVSVAVTINFPADIASRSLEVLPVLKVCFEEGTD…
########################################################################################
probable_iron_reduction	U1383CDEEP.TP4.PRIMARY.CONTIGS.fasta	scaffold_14772_1	MtrC_TIGR03507	258.1	209.3	28075	10	0	1	PSSGEMVSAENTRTVEFLEDSCLRCHSDNYGHAWAPKLIMHGSKRYAIENCQMCHTSYAGDPETGAPIDMGYMVHKIHKSEYFMVGYGGSVHDYQDVTFPADIYDCRTCHIEGEAAPADAANFKHHRALACGSCHSDSSDPAVIKSEMHEKYQPDHACSTCHADQGQEGAGHHMTDAIAKDNAKTSYSASLVPGSVSIASGMLNFDVEFTDSALTSAVMSPDADARISLSNLYLGFGNDIDFGSGTQKVDLRSMTPTSVSNGVYRYTTATSLTPDASQAATGVVSTKMCVDRDSLMGVICGTGTDESINPAVITGELVAFNLNGDTSVMARRVVISNDTCANCHDEKFIGKFGIGFKHNGSYSNFEGECQMCHNPTRSGADSKAIQDHIDFKVRIHAHH…
########################################################################################
probable_iron_reduction	U1383CDEEP.TP4.PRIMARY.CONTIGS.fasta	scaffold_14790_1	MtrC_TIGR03507	241.6	209.3	28076	8	0	0	YAGGEDDPEKGFNANWNAMIHTLHAGHHIADGLTGDALAEFGEIGFPSELNECTTCHDNGTQWNDNVYAEACVSCHTDVDLATGENHRGIVPESDAACSGCHGSGSLSPMQAHKVGVRAMATDSIEISVSQVNYTEDAQIVTIPEKVSYGTIIPEHDEIHDEIVVTFDVTIDGAPVADGFEFTKFTKYDEMKTGWIDTDGTYYGSASVNLNGSVAAGGKLVVTQLDNYDLDGKSIAITPRFSVCTDSKGMLIECLDASGEAQYDIGYVAITMAPTYWNLANADGSDATISRLSDPERVTADEAKCNTCHTSLGIAKHYGNERFDQCVGCHNDTWGGSYHVQPEYKTDEVDADGNPIFKAIEGLNYNTRDLFAVAHRFHTGLWDDNRGFPAIHLNADMET…
########################################################################################
iron_oxidation	JdF-biofilm.fasta	k127_142161_1	Cyc2_repCluster2	36.4	27.8	28077	0	0	0	LEAFWMPLQYVRIGAQYTMYSRYNGAASNYDGFGRNASDNNSLFLYMWMAY*
iron_oxidation	JdF-biofilm.fasta	k127_142161_2	Cyc1	110.4	98	28077	2	0	0	MTPTRLTIALAAWTALALAAGCANPERSRDLSNPAVSGQVLAQQVCSMCHGLNGTAVSPNFPNLAGQSDTYLAGQLKNFRGQHRRDPAGFEYMWGLSRSLTDAQIDGLADYFAHAAPQRQPVEGEPARIAAGQQIFEQGLPAKSIPACAGCHGDKG
########################################################################################
probable_iron_reduction	JdF-biofilm.fasta	k127_70268_1	MtrC_TIGR03507	281.2	209.3	28078	8	0	0	HNTGSSEPISGETIDFKVMIHKIHRGAALPGIAAGDVGTKYSIFGYGNREHTYAKNTVDGVSGVHFPQDIRQCTNCHVGESDKLANPEIKAVATTNGDNWKTMPTLEACSSCHDDLAFNDDMLSANPTLRKHEGLFPASNEDCATCHGDGQLYAVEKYHTQAIIDNKVAAASFSFSALSIAQANNGLDITIEISNAGVPVAAISDLTENMHSGEKVYLLANWDNGDGYLAAYNAAVSAVDNHITLDTCIAADVGKFVCHWNTSGLNNGAPLDTGTLAITFAAATVCVDSHTNQVADCSDESLSIERVPAPLFKAYFDMTTLDVTQDYVEKFGADINACNSCHGALTIHTGESNTHAATDFAQCTSCHNASRVAFYNGRPADLKYQVHKLHANNAPAGNG…
probable_iron_reduction	JdF-biofilm.fasta	k127_70268_2	MtrA	398.7	140	28078	10	0	0	MKNLQRYCLIVLSINLLAVSFITLGASQQSSVLSAIQQQQNKLSDKFQQAKYSKKGADTCLKCHDQGADLDASKIFTGRHGRLNDPNSPMAILQCETCHGPVGKHAKRPRKGKVRESMLSFNRDSALSASEKNSVCLSCHDDYNRMGWSSSEHQANDLACSDCHTLHVEKDPILQQATQNRLCTSCHKKQRIEIHKRSAHPLKYDRQVCSDCHNPHDSLNEGSLKTVTINENCYSCHAEKRGPKLWEHEPVIDDCTSCHSPHGANNAMLLKRRAPGLCQECHSASGHSSSAYVNASGNKVLGKSCLNCHSQIHGSNHPRGDLFLR*
########################################################################################
iron_oxidation	JdF-biofilm.fasta	k127_59804_1	Cyc2_repCluster3	78.3	27.3	28085	1	0	0	MKKMRKTKWLATLLVVGVAVLFLLTNVPSGKAIPAFSRKYGTSCTTCHNNYPELNDFGEAFKKNGFKFPKDDETFVKQEPVMLGSKAQKEAFPGAVYPGEIPGAIPISFRYEGNFIYNAHQPLPVEANGYVPRTDLFAPNTFTIIAAGSFGPNLSFWIDNDISAG
########################################################################################
iron_oxidation	JdF-biofilm.fasta	k127_97781_11	Cyc2_repCluster2	240.4	27.8	28086	1	0	0	MRRIMAALSALVWLLLGGLLAASGEAGAVPAFARQTGMACMACHVSFPELTPFGRFFKMTGYTLKNNDTIPLSGMVQISRTNTRTIDQQDFDFVRNGDTVLQQASLFYAGRIYGPVGAFAQWTYDGIGHHSALDNTDIRAAWHLTREDIDFIYGVTVNNNPTVSDVWNTSPAFGYPYAAPNIGVPPLAGTLIDGGLAQQAVGASAYVFWQRRIYAEFGAYRTADQLFSVFRAGQDTATPGGV
########################################################################################
iron_oxidation	JdF-biofilm.fasta	k127_106303_9	Cyc2_repCluster2	333.7	27.8	28087	1	0	0	MTTGRALFKPAAALWLAFTCLLLPTAHANPLFARQTGLNCASCHTIYPELTPFGRKFKLTGYTMGEREKVPLALMTVVSRNSIADDTNKSNGTPLFAKNKDFVLEAISIFSGGKFTDNAGAFVQWTYNNITTADNLNFAGHGALDNTDLRLVKKFGSEEKPTVIGLTVHNNPTVQDVYNTAPAWSFPYWSPSVAAPGRGTPTFLERGVRVAGIGAYTYLFDSLYLEGTSYQTAKGWLSALQLGNPDNQRVLLTGANPYWRIAYTLGDEHQNLSLGHFGTIADVATPESGLPADQFHDLGFDAQFQYISPDDHHIISAQATYIDERTKWRTGFPNGLNDNPTSKLRSARAKATYVYDHTYGVTAGVFKVTGDPDFLRFGSTTGTPDTTGYIVELDWWPKF…
########################################################################################
iron_oxidation	JdF-biofilm.fasta	k127_43919_1	Cyc2_repCluster3	47.1	27.3	28088	1	0	0	MQKERISWIPLIVSFVFISICSVLVMPRKSEALPQFARRFNLKCSACHTIVPVLNEQGILFQRLGYHLPPSLPPGQVTPRFSEMHEGGDWTLANN
########################################################################################
iron_oxidation	JdF-biofilm.fasta	k127_41314_30	Cyc2_repCluster3	39.6	27.3	28089	1	0	0	MTSARKERRLGKGRLVEVAVLILAVGFMNLVRADQALANAKLFQQIPEGFEKNCNLCHVQPPALNEFGKEFEANGFKFPPLQTEEEKVLAEEIQETGTVQEPLGQETGGTADGKEPVEKLGETEIPVFQGRETVGEVAGGEVKAPEKQQEQAPQVELILPGQATRGEKISLQARVTLGGEPVKGKEVQFFEETDLFGRAEMKLGEASTDALGLAVISYWPRAAEEVWLVARVSGDGQTEAAETRASLALIGSGPLVEKPEGLEVPFLGAWAVLLALVLVWGTYGYVVYSMMQIRRLGEVVEEVRVEEEKKITA*
########################################################################################
iron_oxidation	JdF-biofilm.fasta	k127_51723_1	Cyc2_repCluster2	152.8	27.8	28090	0	0	0	WRVAYNQEWGAHSIMFGTFGLLANRYPDNTISGTPTDRFRDVALDGQYQYLTMTHAFTAQVAWIHEQQDWRASFPSGGIGAGPTPANATDHLDTFKAKASYYYQRKYGATLAYFSTTGSADPGLYAPAPVTGSANGRPDTQGVILELDYLPHPQVKLALQYTWYLKFNGARSNYDGNGRNALDNNTIYLLGWFMF*
########################################################################################
iron_oxidation	JdF-biofilm.fasta	k127_9202_1	Cyc2_repCluster2	102.5	27.8	28091	0	0	1	VANTSKSLSPSSDFQKDKDLILATASLFAGGKITDNVGAFVQVTYDPYAVTNADGSFSGHTNADNMDIRWADRFIGADRDLIVGVSLNNNPSVSDPWNTAAAWMQYVPVPSPTSYQFIDGTTPYPGYSSGGNIAGLNVYGFLNRTWYGEVGLYGTARGPLSFMTRGV
########################################################################################
iron_reduction	JdF-biofilm.fasta	k127_16363_2	GACE_1844	245.8	59.6	28776	4	0	0	MNGRFILGVIVFLAVVAVVLPPTVSLFVGQHNWYDIDATGNQIPCQKCHADVYEELNQSPYHLGWGTAGVADEDDCRGCHQANASITYAKGDGTGATAGLEAHAASTIQCMYCHGDQASGAPVAGGFGLSNLANDTGAFAAHKDFVDSAALNSTLLLDENEACIACHTHVAVKINFTHYGAMEFDVNWNSALGQYQTTNYKINTSTAVTNVIWGNASGSGWVNQYPGSNNWPGQ*
iron_reduction	JdF-biofilm.fasta	k127_16363_3	GACE_1844	216.7	59.6	28776	4	0	2	MSPTKFLLFLAVLLAVGLIILPETLSIFIGKHNWYNLENPAADVPCQKCHADVYEELNLSTLHKRWGDPAKADTADCEACHRGNASITYANASSGQPGLEAHASTKATCSYCHFNTSNMWNAVHGNLSKVLGYDASGCRCHNIHGTDSYGIAGGFGLSNLANDTGSSSTHYELIAGTIFQSDVYPEESEACIFCHTDVNVKMTVTTYSGYRITVINSFSPTSSSWGISSISPSSYVTYTEVK*
iron_reduction	JdF-biofilm.fasta	k127_16363_4	GACE_1845	535.3	56.1	28776	11	0	0	MTYKTIALLVVVLGIAVYILPNTYSVLLRTHNIADISSPSNDIPCTQCHSKIASELNNSAYHRSLSCEDCHRNPNLGQTVAYDDGTIISGEEAHAAVKPRCLDCHSQTSITLANGTAVTVRKADAFGDAGYGTSYSAHRKFVTDSNSFSIGVGENEACLACHTNFSINLRFSYFWNISYTKSADWNISSFSYNGTREYALSILGSGAKHEWIPVSEIDCIRCHKNIYDALVNGTPGTPYNQYTHAPIEIDDATGHNWETGNYWGNSRYHYIPDADRPTSVNTNYCYECHNVAKYATINPTAATTYSLSSVAADTNSSVVHAAERLKCVTCHGIGKTKDPTSVMATSGNSASYAALNISIDHRNIMGKIQGYANTFNGDMCMGCHQAADHSGSTGGMCGS…
iron_reduction	JdF-biofilm.fasta	k127_16363_5	GACE_1846	63.3	52.7	28776	1	0	0	MKTISVIMIITVLLAVGLIILPETLSIFIGKHNWYNLENPAADVPCQKCH
########################################################################################
iron_reduction	JdF-biofilm.fasta	k127_170_1	GACE_1843	270.1	64.1	28780	4	0	0	MNARHIFLLTALTGALLYAMYPSTYSVLQNTHNIGNVSSPANDIPCTSCHSKIAAELSSSAYHTSLSCEDCHRNPYMQTIAYDDGTMFAGEEAHAAVKPRCLDCHSNTSITLANGSVIAVPFANAFGDVGYGSDYSAHKKFVQDSLNFNIGVRENEACLSCH
iron_reduction	JdF-biofilm.fasta	k127_170_2	GACE_1844	226.4	59.6	28780	4	0	0	MAIEKGLLAFIITAAIGIIVLPSTVSLFSGQHDWYYLDNPTSDVPCQKCHADIYAELNLSSLHIKWGDSAKADTADCEACHRGNSSVTYTNASAGQPGLEAHAATRAECSYCHFNTSNMWNAVHGNLSKTLGYDASGCRCHNPHGSDAYGIAGGFGLSNLATDTGLNSTHFELLTGTAFESNVYPDESEACIFCHADVGVKFNFTTYTEYSLSVRNSVTTTSSEWSVTDISATNFTTYTEVK*
iron_reduction	JdF-biofilm.fasta	k127_170_3	GACE_1846	248	52.7	28780	4	0	0	MNGKIALIVVLLLAIGVLVLPSTVSLFAGQHYWYDIDPSGNQIPCQKCHADVFEELNNSPYHLGQGTPGVADEQDCTYCHQANTSITYASGDGTSAQAGLEAHAASTIACMYCHGQQAIGAPIAGGFGLSDLTNDTGAYAAHKDFVDSASLLSDILLDENEACVACHTHVAVKINFTHYKAMDFDVNWDETLGMYATSNYTINTSTKVINVIWGNTTGSGFTSYPGSTLWPGQ*
########################################################################################
iron_reduction	JdF-biofilm.fasta	k127_149_1	t4ap	107.1	102	28789	0	0	0	MMLKKTKNQKGFTLIELLIVVAIIGILAAIAIPQFASYRQKAFNSAAQSDLKTTRTSLEGFYSDKFYYPW*
########################################################################################
iron_reduction	JdF-biofilm.fasta	k127_29872_2	OmcS	279.7	78.2	28798	6	0	0	IMKVCVFTFAFLLAMSSTSIAFHGGGVAHCDGCHSMHAGSGNGRFVSQGPSLTNGSDASSTCLNCHNGAGRYHVNSADGSNTNEGGDFHWTQDNGYTYYRHGWRPIVDFNNKGHNILAADFGLANDANLTNAPGGGAPSAGFGCTSCHDPHGQVNGGTANGMAPISVSGSYGAVPAAGTIAGNYRLLYDSSRIGFSADAPIARANSYDGASVQYGQGMSLWCSNCHSGFYAQSPSGGMHPTDVPVPTTYNNYIATGNFEGNQSSAYDPLVPIERGGVSLSSELPNPTDFASAGFGTSSTTRVMCLTCHRAHASAFDNALRFDYTTSEFIAESWFSLNRADCSAAGYVDDDGVAGCSAGDTGAVFTNLPPATVATYYKHGIKIDVSVAGAPWDGGYGLYQ…
########################################################################################
iron_reduction	JdF-biofilm.fasta	k127_32850_2	OmcS	271.3	78.2	28799	6	0	0	MARIGKEAITEISGHEEGKDRVSAAGGNRTSSEKSKPGAIQGHKATGPATGWLGCRRQPNFWEEEEMKKLFVIATAILFSFCLSGVALAFHGGGVAHCDGCHSMHAGSGNSRFLSQGPSLTNASDPSSVCLNCHDGAGRYHVNSADGSNTNEGGDFHWTQDNGYTFYNRAVRTVDPNQKGHNMLAADFGLINDTNLTVSPGGGYPAAGMGCTACHDPHGQVQGGGSGAISVSGSYGATPEPGTIAGNYRILFDSAKVGFSEDAPIARANSYDGASVQYGAGMSGWCANCHLGFYAQNTNGGMHPTDVAPPATYNSYIASGNFGGNQAAAYDPLVPIERGGVTASSELPNPTDQLTAGVGTNGTTQVMCLTCHRAHASAIDNALRFDYTTSEFIAESWFT…
########################################################################################
iron_reduction	JdF-biofilm.fasta	k127_43513_1	OmcS	191.5	78.2	28800	2	0	0	AYTPGGDFYWLNKTFSWSGGSSPGQRHGHNVVASDFGLVADPDKLTAPGGSYPSALLSCVSCHDPHGRSQEGTANGGLPVSTSGSYGQVIAPMTTSGSFRMLAGAGYSYAGYTFSTDAPVARQNGARPFGETDASHVDYGAGMSEWCGNCHQG
########################################################################################
iron_reduction	JdF-biofilm.fasta	k127_10413_1	OmcS	150.3	78.2	28801	2	0	0	GNCHQGLLSGEHNVGGPFEHPSGSTSLLSSEMVATYNSYINSGDNSGTVDSAYLQFVPFERGIADVTLLDPTSTRGPVGNANVSCLTCHRAHASAFLYAGRWDFSAAQLVDSHPAVGDGGATATDVANSYYGRDIAVAFGATQGPFCEKCHAGSPP*
########################################################################################
iron_oxidation	GS10_PC15_940.fasta	SDBV01218951.1_1	Cyc2_repCluster2	78.3	27.8	28817	0	0	0	QQDWRASFPSGGIGAGPTPANATDHLDTFKAKASYYYQRKYGATLAYFSTTGSADPGLYAPAPVTGSANGRPDTQGVILELDYLPHPQVKLALQYTWYLKFNGARSNYDGNGRNALDNNTIYLLGWFMF*
iron_oxidation	GS10_PC15_940.fasta	SDBV01218951.1_2	Cyc1	175.3	98	28817	2	0	0	MNRLHKPRWACVAALMAMAAAGWSTTTAGAQDGEKLAAQLCSSCHGVHGKSESPMFPRLDAQVPHYLEAQLKGFRNRGRGETDAQAFMWGIASRLDDATIGSLAEYYARQSAPAGPAGDPALMARGKEIFEHGLAAEGVPACASCHGAHAEGNDTFPRLAGQHAAYLLRQIGVFKNGTRANAPVMSAVAHTLTDEQAKAVAAFLQAQ*
########################################################################################
possible_iron_oxidation_and_possible_iron_reduction	GS10_PC15_940.fasta	SDBV01000135.1_40	MtoA	267.3	140	28819	10	0	0	MGIEQVCPFRRLLFISAFFLFLLSGWADAYVGMERCRECHEDQFEAIAQTKIGKALIFNPQDEVQKRVCEGCHGPGDEHSAAWEEGDEEKALGSIINFKKDSKTPTAEKNAACMQCHEKEEVRYFWPGSTHDINGIACVDCHIPIKPGNLVETARNVRRSLPKRVPLDVAVCFTCHELRRAELQRSSHMPMREGKVKCTDCHNPHGGPGPKLLKTASINETCYSCHAEKRGPMLWEHAPVRENCVTCHDPHGSNHKRLLKTKGPYLCQECHSSGLHSSEMYDATRIATGRFPSARLLGNYCLNCHSRIHGSNHPSGAKFQR*
possible_iron_oxidation_and_possible_iron_reduction	GS10_PC15_940.fasta	SDBV01000135.1_42	MtrB_TIGR03509	350.4	240.05	28819	0	0	0	MRISSVVAPLSFLLALAVLITPAWFTAGNLALAAEDKAPAEEVEASAVEEEEEAEEEIKVSSLNGTITVGVGTVGIAAESSDDESAKYGEYIGITEKGGYFIGDADLLYDWKDKYYLEVKAKDIGLENKSVNVETGRWGGYKVFVNHQTKPHYFSKNSQVIHDGSGSAALTLPFDRTTDGGSDPASMANTLSANIKNTELKLDRNSTGIGFSIPYGKLSVGMSVNREEKEGTKPLGSVVGTFSGDRRAIVLPEPIDYTTDEFTATLDYRAKNASVSFRYYLSNFKSGNDSFTWANPYSGASYPDTARTSLAPDNQHQRISVSGNLLGLPYSTRISILAESGVMKQDERLLDYSNNPSAVITTARPRANADTEIATTHFFLNISSRPVPKLGLNVKYRQY…
########################################################################################
iron_reduction	GS10_PC15_940.fasta	SDBV01004898.1_6	DFE_0461	671.4	40	28820	26	0	0	MLRVLSNRCRTLVGAGAGFLCFCIALSCFTTASDAKKRKFKRKECLDCHEEYVEKYSSMANVHEAAEDRQCENCHLRHGVVGKLLLKKEGNQVCYECHSVEDLGLDTPGAHTALERGTCASCHNPHASDSPYLLKAEGNAICFECHEEEGFANEVRHSVIEDDGCMACHRAHASPEQNLLTKAPTELCVSCHESDDGSFRTAHAGYPVEEKSCMVCHNPHSSNLPTLLKASVHDPVLGGECEACHNAAGADDAFETTAEDGDLCADCHDSEDLFVASNVQHEPFADGACLDCHDPHAAEAAMLLADSVNQLCFSCHEDTSTGLKNAHDPVESDDGCLSCHAPHAARHDQLLNAVGGELCFSCHEEVKQAGLQLATRHEPYEEQQCADCHNPHGSNVPAI…
iron_reduction	GS10_PC15_940.fasta	SDBV01004898.1_7	DFE_0462	422	40	28820	16	0	0	MAVAFFATVVGAPVDAANDFRLKPGAITKVCVECHDEFAEILKRPFLHTPIKKGDCAGCHNPHTSKHAMLLAAESGEICQSCHEEMFEGETKSTHQVFVEGKCSSCHDPHGAKNKMNLIRSGSDLCIECHRDLTERIATNEFEHDPVTDSCVECHNPHSSKKSVKLLVDAQPSLCLDCHEANDASFRQVHKNYPVQKARCTSCHDPHGSNTAGLLFDNVHEPVGERACGECHAKPTSSSPFALKDVGLKLCEGCHYDLVVDALNKSTVHWPMLDDKGCVNCHAPHASAEDSLLREPQREVCGRCHADTVARQARSQTEHPPIAEGACNECHAPHSSDNPFLAQEATTIELCAKCHEWQSHSTHPIGEKIVDPRNANVTLQCLSCHRTHGTEYEHFLYFE…
iron_reduction	GS10_PC15_940.fasta	SDBV01004898.1_8	DFE_0463	125.6	100	28820	0	0	0	MRRTTVVIAALAIFLWAPQVVGAGANSFKWVTSIYADANGVGLKRPEGVACGEKFVVVADTGNHRLVRYGYDGPVVTAEAEFPLGKSNPILLQLSSKGDLYYLDGRERRIVVLKASGERVGFLNPKSTPSSKEIVPKSFRIDADDNIYILDIFSQRVIVLDSDWQFSKKIPLPESDGFFSDLAVDGQGKIYVLDSVEAVVHSVAKGAETFTPLTGSMKEIVNFPARLTVDDRGFLYLVDQNGSGLGLVAPDGSLLGRRLGLGWNKSGLYYPSQICISGSTVFIADRNNNRVQMFTVDTD*
########################################################################################
possible_iron_oxidation_and_possible_iron_reduction	GS10_PC15_940.fasta	SDBV01004447.1_17	MtrB_TIGR03509	384	240.05	28821	0	0	0	MAYLNFWLNIRRHFAVLVVFFFAALAYPSWTPALAQDEPEAKADAEEEEEASSDGIEGAITLGGAVIGLDRNDPANNNKGSFKFGEYSGVKDNGYLIGDVKVSFDKKGFFYDLRAEDIGRDSRSVNFEAGRYAGYRFFLDYDQIPHLISDNSKTIHDGAGGGTLTLPSTFTGATNTALMLSDLNTHKKDVVLELDRKRISVGFSIPWGSLDFGIKLKKEIKEGTKSVGSVIGDFSGNRQSIVLPEPVDYETDEFTASLGYTGKRGNVEIKYFLSNFKNNIAYLTWDNPYTGAGPQTVAARTALPPDNEHRRFTVSGGVNIGETTRISAVAKWGNMEQNETLIPYTTQDTTLLPARNSAQAKIDTTSFMFNITSRPVIKLSLTAKYNHYETDNNTPMDTF…
possible_iron_oxidation_and_possible_iron_reduction	GS10_PC15_940.fasta	SDBV01004447.1_18	MtoA	253.3	140	28821	8	0	0	MGSTVGTIMRPVSVMVVVLVTGMVAAVALAQNTRPPENAESVAAGKAIFDGMDQKINSFSKQSPLTNTKKNAICLQCHQADYNRKSWRGSIHETQNVACVNCHRIMVKVSDKKQLKKKTVMKTCSQCHAQKRAQMWRSSHMPMREGKVVCTDCHNPHGGDGPTLLKHATVNETCYQCHQEKRGPLLWEHAPVRENCANCHEPHGSNHANLLKTKLPYLCQSCHMALLHVSEVYDARSTAIGVRPVGRLLGKACLNCHSRIHGSNHPSGGRFQR*
iron_oxidation	GS10_PC15_940.fasta	SDBV01004447.1_20	sulfocyanin	69.6	45.4	28821	0	0	0	MKKNVFYLLVAGLVVSLTAFGCGGGSSSSTPATTNPTTSSGWVSAADWDSATTVTLAMKENSDGTYAFDPSTLTFTAGQPYILKISSGVGNEEKHYFATEGAAAFVTGSDFYQAIATRKVQTVDAEYKAPYFKAIEMLVPTTTAKELEIYFVAVLPGTYAFYCSITGHEAAGMTGTITIATPSDSTSSDFALDLEVDTDYATALAADDRLSGSDDVWTTVVNLSENLTGTSSTSYSFSPATLALTKGQGYKLTLNNTSTNTDSKHYWYDEGDIGTTNPFFQNVVFRKAQDSQAEIKPYYLKAVELRDPSSADLSTDLYFVPTVSGSYENNCTVSGHKAAGMTGDIIVSDATTDASPALSSALVSAADWDSATDITLDMVENSDSTYAFDPSTLTLAAGQ…
########################################################################################
iron_reduction	GS10_PC15_940.fasta	SDBV01002881.1_5	DFE_0461	90.1	40	28822	8	0	0	MKLPVRVLGFAFACFLASSLSAEGREHIIKVEYPVDKTVMKFGLINISLSLPHGMADLIEIRVNNKTRASRVPGREIECFSVPLALGINKINLIAKKKGLIVDRVSLDVFRRSDLIGKYATPPAGFQKDYFHQEDRPRCAGCHHRLEPTKVDEKPINIDTFADEISKYNANVSSESTCYSCHRRMTAYRFVHGPDFVWSCLSCHDPEATPRYFIKYPDPELCYKCHFREKQIRSTKKYYHTPFTTGRCGICHNPHASENPLSLVKPIWDLCRSCHTDKGSGRHVVAGYLMGDKHPTRGVPDPRRKEQELSCASCHDPHASDSRKFSTLNPERGFDFCRKCHFPIERKLKFPVQSP*
iron_reduction	GS10_PC15_940.fasta	SDBV01002881.1_11	OmcS	409.6	78.2	28822	6	0	0	MKAFKFGLVVMAAALITFGLGGTATAFHDGGVATCDGCHTMHNSVDGQPNAEGGSVGTGVSTWLTVGTDPSSTCLTCHDGTGRYHINSDDGSAATPGGDFYWLTKTFTWESHGAKTSEGDDHGHNVIAADFGLTQDATLATAPGGTYSSASLGCNSCHDPHAVKNGGTKGGYGAIEVSGSYGADPTAQVTGNYRLLGDIGYDGGQDAGANFTNDVPIATTKKYALDADDAHTDFGVGMSEWCANCHTGFTADSSNPMRHPASNDAHLGTGLAINYNLYVKTGDFTGTSADSYLALVPFERGETDPTALDGSDTTGPDATSNVMCLTCHRAHASAFQNATRWDMTTEFPTTDSHPASGDGGVTGDDVANSYYGRDMVAQFGEFQRSLCNKCHVQD*
iron_reduction	GS10_PC15_940.fasta	SDBV01002881.1_14	DFE_0461	642.1	40	28822	26	0	0	MIRSLKINRFVIGGIFLFVGVLIFLTACAPPAPKRKVSKFVRKPCLECHDEYKAKYLSMKNIHVVVKEQKCEDCHLRHGIVPKLLLKRIGNQTCYKCHEKEKIGMEKAVVHTALTKGKCIDCHNPHASQEKALLKAKDRDLCYLCHKKETFQKKVVHKPVETETCATCHLSHSADHPDLLKTEAVSLCMSCHEKKQERFKTAHRGYPVETASCRSCHNPHSSVQAKLLKTSAHPTTVKPDCRKCHNPPTSSEPFVTAKKGRDLCYQCHKGADLKAGGNIEHLPFQEGKCASCHNPHASENKILLAKAGNTLCFACHKDKKMQVTTPHKAVTEKRGCLSCHVKHAAKHEKLLFAKEETVCVSCHEKTKEAQRTHIQHKPFAEGTCSVCHNSHGSGFYGML…
iron_reduction	GS10_PC15_940.fasta	SDBV01002881.1_15	DFE_0462	384.6	40	28822	16	0	0	MKIAFKNTPRTIVFSACLIGLLMIAGLAISQDKFKLKPGAQGKLCLKCHETFQKTLTSISVHPLLKTGKCSECHNPHTSSHKKLLNADITELCLGCHKEVLPEKALSSHQVVKEGKCITCHGSHASDNKFILTKRGNDLCVECHKEIGDNAKAVRFQHEPLTKDKGCLNCHDPHASVKSKFLLRNNVPDLCNGCHDPKKLTFKRRHMQYPVAKSDCGACHNTHGSNKRGILYDEVHAPVAENKCTECHGTPGSPNALKTKKQGIALCRDCHKDMVNQTFSKNRVHWPLVDKTGCLNCHRPHGSKQKKLLQGTVADTCGKCHADTVKLQEWSIKNPKNKGLCEPIKTGNCIACHNPHAADNVLLIAQSDITKDLCGKCHEWQTHSTHPLGEKVIDPRNKN…
iron_reduction	GS10_PC15_940.fasta	SDBV01002881.1_16	DFE_0463	139.5	100	28822	0	0	0	MHAFIKTFFIIPGLLMIGLLPVASFGGEALKFKHITSIYTEYTDDQNLALKQPEGVACSDKPFIVVADTGNNRLLRYIFKNQTIGPVTKEIELPQLLYPIRVQINSNNEIFALDGKQRRIVRLTPEGAFKNFLNLESASSPTPLVPRSFDIDRDDNMYVLDVRSERVLVFDPEGKYKKQIKFPTDYGFFSDVTVDFRGTVLLIDSINARLFSATRGSTTFSPLSKSLKQYVRFPTNMTTDKRGRIYLVDRNGSKVIILGQEGSLIGRMSGMGWKEARLNYPSQLCINNKEEIFIADTLNNRVQIFSRIE*
iron_reduction	GS10_PC15_940.fasta	SDBV01002881.1_17	OmcS	389.8	78.2	28822	6	0	0	MFKPNLIVVILIFLTVGIGMSADQVGVFHRGGVGVCDGCHSMHGTSSSKADPKGLVPAVASAFLLKTSDASSICLNCHAGAGDPDNPHVASADGSAMTPGGDFYWLNKDFNWSGGESPGDRHGHNIIAKDFGFHETGSNNVAPGGSYRASDLGCTSCHNPHGKINGRDSPSISGSGSYGGSPESGTTLGNYRLLGDSGYNGGAHVHNFNFRNNAPVARQNRNRKYGETDGSHVAYGSNMSEWCANCHNDFLDREHDTSEDFEHPVGNDEEIESEMVDNYNRYIKTGDMTGNASTSYLQFVPFEHGESNPNNLNPTSTEGPDNNSNIMCLTCHRAHASAFQSIGRWDFYTSTDLLADSHPAYGDAGVTGNDVLFSYYGRDIEDEFGSWQRVFCEKCHRVR…
iron_reduction	GS10_PC15_940.fasta	SDBV01002881.1_19	DFE_0462	151.3	40	28822	11	0	0	MNLLKHIKAYRIRSKDHICAQTMISRGIVFLFLLSMAGCITGTSGTAGSTPAPTKPVQKASEPAQAKPKAQPPAPKRAIPILPPAQVASASPAKVSPAPAASKPTPAPTAPIKIAKKITTKEVQPAPEPAKRPEPLSFHLKQEMPEEATKPAPASSTASIVLYTLPENKKFHGLHQPIDKEVSCVSGKCHAKKVKENKYVHAPVATGACVLCHGDTNANPPYGLIRTGQNLCLSCHKDMIPILAQAKSIHQPVKKNCTGCHNPHSADSKVLLREPAKTLCITCHEKATPDFMARITKAGLVSHKPVAEGRCAECHAAHVSNFPNLLKKGPKEGDLCFSCHKEMGANIKKATFKHGPVQDGLCNACHNPHVSPNAKMLKYFYVKKFYNPFDPEVYSLCFK…
########################################################################################
iron_reduction	GS10_PC15_940.fasta	SDBV01000533.1_24	DFE_0464	118.6	25	28824	6	0	0	MNTYCRNSDKRNAEKSQLRLSMMVALVVIATGVFLLFLVAPAEAVHKGAGDLTCGACHTMHNSQGGGANELGGATGGSMILLRASLTGREEIHKLCLDCHSDDGSQAGVNQAPQTVPAPIVHNTATTYVDGGGLETIGSGGDFYPEMALSTSSTASTADFLGYGHSLGATAITPPGGDAAISEFSCTNCHDPHGTASTTGTINLFRNLRVIPSESGGSGITLTAADHTSWVGGVEGSNYTGTNSSDTGSKVWGMIQSVNTGTPATDAGTSNSYGGGATGISNWCAECHDDWHEIGTAGNYAAGGQAGAGDWNRHPVDNILDEGVTNGKSGAGVDIFDDTQYDATTAGQWLPIAATNAADRIAYIQTATTDKVMCLSCHFAHGGPYFDALRWDYASAVGA…
iron_reduction	GS10_PC15_940.fasta	SDBV01000533.1_27	DFE_0465	69.7	20	28824	9	0	0	MGETRRVLYLLIIVLLVIALYPSSKKLNATGGAFTSTKHGGATTDSETPYGSGVDRKYGDDYGGTDPYPSTSEGTYDAGECGHCHEMHASFAGAEPLPDDTGDGATAYLLMKDYDTGSPGANSEICFYCHDNFSNISSSGSTAGEGRWEFYQGNANYTAASHYQSSDFAWPGNVDLETPGDIWPRKNARTIAASIGSCINCHTPHGVSGTYDAALAPSSSNYSATSTTPSGAGLLIPRQLIAREEALCLNCHDGSPASAGGVISAGTGDIKTQVDNYFATSGSGHPVRNSSSYGIHDLANESNISPPSIGWLNTAGSHAECTDCHNPHMAEGYGTGMSAPARGTVFQWSGTTSFHSNRSTSTYGVLIGQVNTGVWGASFNQSTGAFSSTIENLDPASNY…
iron_reduction	GS10_PC15_940.fasta	SDBV01000533.1_35	DFE_0463	348.1	100	28824	0	0	0	MSENMTPQKQLKGESMLPHNKVLAVSKNTGSLIYMVSASKIIVAVFFLLLTVFGLGSANASAQLMQLELTLTLNHAGMLTPSTNQMPLVIALSRSQLMGALKKPSAIFYDETKKRLYVADTDNDRLVSFDSEFNFLADFDAGGQLKKPTGVIRNSKGEFYILSGVENGLFIIDIPNKIFKKQELTGIPAKGNPVVLQSIAVDMNDNLYLIDKGNGRILVLNSKAQFMREITLKNGPVDFSDIRLDGSGNIYTLSAMERKVYIFNSKGEIISSFGKRGNRPEEFWFPVSLTIDKNGLIYVLDRHKGSVAVFNSEGEFQSHFFRYGWVPGELYRPSYIHIDSSGTLYIVDQGNNRIQIFNAEKM*
iron_reduction	GS10_PC15_940.fasta	SDBV01000533.1_36	DFE_0462	429.8	40	28824	16	0	0	MKVSNVQLSSDLIKKFIKSPASPVVILFICLILSLPAYAASDKGKDCIDCHPKIKDKISVEKAHEPVEKNNCIACHDPHASNHKGLLNKSLNKLCYKCHQKDKPGIFDRKVLHEPIRTGDCSSCHDPHSSKNDKLLVSKGGELCYKCHTKKNLTGGKESHRLAKQGKCGACHDPHSSQNKGMLLKNIGDLCSACHDPSKGTFVRAHSNYSVGESDCGQCHNVHSSENTKLLKASIHKPMEEKKCADCHNSADSKNPLALKSSGVDLCYKCHEKTRMSFKKVNNHITGDRANFCMNCHNAHASDSRSLLENRENDVCFTCHQDTQTRMAGDDAKFKHPKSDDCSMCHTAHGSDNELFLIAEEGKLCGTGKCHQAELAFSHPVGDDILDPRNNKAMNCITC…
iron_reduction	GS10_PC15_940.fasta	SDBV01000533.1_37	DFE_0461	774.5	40	28824	27	0	1	MYFTDNKGQNVFTRTPLYLKVVFCLFLFSVVAIVLGSCASPSKSKIVRKSCVECHEKSYKEYSEGKELHTPLKQKLCEGCHRPHGLIGALYLKKKGSDLCYDCHEKQRKDIEKKYLHDPLKKKDCLSCHDPHSSESVKLTRVQGNALCFKCHAKDSFTRAKVHKPLEEKGCLECHDPHSSENRHVLVTPADQLCAGCHKNNDKFQKSHKNYPVEKSDCSKCHAPHSSTNANLMRENVHKPFDELKCDSCHNSSDSKNPLAVKAKGDALCYSCHSKQQEAFKKTHIHSPIEKGECLSCHDPHASDHKNELKSDENTLCYSCHEKSKKLHQKEFVHTALKENKCSDCHDAHASEIKNILKYTGSELCYTCHKETKFQKQVPHSPIEKGECIYCHAPHASDL…
########################################################################################
iron_oxidation	GS10_PC15_940.fasta	SDBV01005065.1_13	sulfocyanin	48.9	45.4	28828	0	0	0	MHRKTFLSTVAALVMLSTIACSQVPPAQKEAVTPPLVESLYKAGTYLVNDSDFASKKAADWSSAETVRVELGEYYFEPGNLTFEAGKPYKVEMVNIGDIKHEFTSEDFFASVAWRKAESAESEVKVPFFTEIEVFAGKQVDLYFVPITPGTYELVCEIEGHYEAGMFGTITVTGQAPTSPEPIYASISSGPWITDGTAIVKAADWGSMETIEIELGEFFFKPDDIQLRVGQPYKIILDNHYGDVKHEATAGDFFNTVAFRKVQDASGEFKTPAPLEIETFAGMETELFLIPTKAGTYELVCEIEGHYEAGMFGTITVTGS*
########################################################################################
iron_oxidation	GS10_PC15_940.fasta	SDBV01000859.1_16	Cyc2_repCluster3	98	27.3	28829	1	0	0	MGTIHPRTKKILLIGILCGLFASEANAIPPFARKYGTSCMTCHTAFPKLNAFGEAFRRNGYQMPGDDEIYVKVEPVKLGAEAYKRVWPESVWPGQIPGLPPISFRVPMTINFLPGRRVDTDFSTPDSLSLLLGGTIGQNLSFYGDIGLVEDGEFGGIGRLFFQWSNILSSRIGENHLNLRVGQFEPLAVPFSSHRRLGLADYALNAYTVRTLSVPFGPNQIDPRPIFPVGGGHHGGGLALSRSQKGIEIDGIWRHRLYYGAGLVNGSGDDSRVRGTLDTNSDKDYYFRLLYKFGGLGLDGWTGDDTDEELALGGMSTGSLYGDNSLQVGAFAYFGNPKSATNRTGRIQDEFLPVFRIEKYQRYGLDLQWNWRNLEIFGAYMHAEDDTEFQIPNQLGGGI…
########################################################################################
iron_oxidation	GS10_PC15_940.fasta	SDBV01000939.1_19	Cyc2_repCluster3	97.1	27.3	28830	1	0	0	MRLLAAGKSLSTATKGSGTSQSLPNGMRKVPPVQSQERRRLVVVLAALMVSLSVLTCAEPALAIPAFARKYQMSCTVCHVVFPKLTQQGEAFRRNGYQFPVEDELFVKSEPLALGSEAWKDMWPNSVWPSEIPGMPPLFLRSKIRMYFHTDPANAGDKRWDMDFPHDLYFGGAGTLRKDVSFWAEVEWEPKDHDAATVKRVFLQFSNLFAWDEEDDEDGMRMGHRWLTLPPHAMNLKIGKFDTGVIMPVLSQNRRVGIQQAVPIRQRMFANRFRFEPVQSAAVELNGIIRQYNSYAVGFANGGIVSGEQLDDNTNKDVYFRVARKWFGYPLDGEIGSLEPVGEVPSARPPSAGEFAPPGLDFWRELGFETGVFGWWGKAEIPAETREVLGSAPVVGDPL…
iron_aquisition-siderophore_transport_potential	GS10_PC15_940.fasta	SDBV01000939.1_22	PirA-family-siderophore-receptor	62.6	21.1	28830	0	0	0	MDVRTSVQAEHRRPAAVLGWLILATGLMAAKDPAWAQQLRPSSTARRVSFVSQDVSSDDPADDDVDDADDILKLADESLESLSNRQVVAPALDVEVTSVTRTESTVGRSPAAIFVITPEMIRRSGATSVPEALRMAPGLEVARVNSNEWAVSSRGFNSRFANKLLVQIDGRSIYSPVFSGTFWEANHVMLEDVERIEVIRGPGATVWGANAVNGVINIITKSAKDTQGLLFSGGAGTEERGFTNLRYGGTTQSGVNWRVYGMQFDRDGGTLPGGDAVDDWRFEQGGFRADWQPTCCDTVTFQGDYFNGDTGNDFLQQFPAAPFTRRIAEDTSFRGGNVLMRWSRDLGQDRGWAVQCYYDRFEHHLSPTRDDTDTIDFDFQREFPLGWRHKLLWGCGYRY…
iron_aquisition-siderophore_transport_potential	GS10_PC15_940.fasta	SDBV01000939.1_26	ExbD-family	80.5	32.7	28830	0	0	0	MTETLLSAEAETPDETEAFTFRRRESEEDELDMTPMVDVTFLLLIFFMVTAAFSLQKSIEQPTPDQQESATQSQTIEDLEDDYVIVRIDREDEIWVEDSVAQSEQDLLERLREATGGLPGSDSKGPSSLLVLADSDCHHEVVIRVLDAGSAVGMESIRLHTADQSEY*
iron_aquisition-siderophore_transport_potential	GS10_PC15_940.fasta	SDBV01000939.1_27	ExbD-family	62.4	32.7	28830	0	0	0	MAEDKVPPEKSTDEEENGRPAIVRRRVKDTAELDITPMIDITFLLLIFFLVASTPDPSKSVELPPARYGQGVSERNSQVITIAKPDESRPALVYLGDRATGEPLPEDPAEQEARIVAAVEAANKPNVLIKAAKRVLHHEVARVAAAAGRVEGIKLHCAVFETK*
########################################################################################
iron_oxidation	GS10_PC15_940.fasta	SDBV01093683.1_2	Cyc2_repCluster3	95.3	27.3	28831	1	0	0	MLLAKRVKRSVRSAPLFGLFVMMLFLALAEHAWSIPPFGRKYRTSCQTCHVAYPKLTAFGEAFRLNGYQISEDDDVYVKEDPVSLGAEAYKRVFPDAVWPGAIPAQAPVGFRVSSRFEYRQGDEDGGAKSDFIAPDSLSMLLGGTLGEDISFYGDIGLFEEGEGETDVGRLFVQFNSLFDETLGREALNLKIGRFEPSATPFSSHRRLGLSNYGVNAFTLTQDNMGFVEALEEAGDGHDDEAEHSPGGSFTDEEGHEEEASLYELRKDFVSSLPDAALFGSGGHHGSGLSLGRSQSGIELNGVLMDRLFYAGGLVNGNGVETSGKGYDNNTNKDYYGRLAYKFGGMPLTGESSELDLGDSGKNWRDDSLRLGVFAYLGDAQGTTLSGIVPASNAFIEAE…
########################################################################################
iron_oxidation	GS10_PC15_940.fasta	SDBV01189299.1_1	Cyc2_repCluster3	92.3	27.3	28832	1	0	0	MKQKDFRWKGCLLGVILVCVVLAICTEDAQAIPVFARKYKTSCATCHEAFPRLNGAGEAFRLNGFQFADDELYIKDEPVELGDEAYKRLWPQAIWPSDIPGMPPIALRVINDFPSDIGGNDRSRTNFDFPHEIELFAAGAFGESLSYFVELEWEGGVTSTDAWLGFNDLFGTENTFNLKAGNIMGSDAGLFTHRDGRRFTRNDYLYADWRLPYPTQFTDNTDNVRNTYRVRSGQAGVELNGFNRSWYYAVGVLNGDSSLSEKDFYGQLAYKIGGVGFDGSAANLGDELGGTVESWQDDSVTLSGWVHSGKRLVSDDGSSANEQTDDFWRAGFGALWRTGDLQLGGGFFAGENDNPYGTLTDGVSEGVDSHGWFVEATHFTKPWLIPSLRYEVRNLDMPS…
########################################################################################
iron_oxidation	GS10_PC15_940.fasta	SDBV01000393.1_43	Cyc2_repCluster3	90.7	27.3	28833	1	0	0	MEYLYRIGSRRLILAGILVAALLVTATDSEAIPVFSRKYETSCTTCHVAFPKLNAFGEAFRLNGFQFPEDVEEEMKKEQDVSLGAESYKRVWPDATWPGAIPGNPPLAIRAISGFSYQKDAQVDKNFLAPSLNLLIAGTLGENISFYTGAHLFEEGQSGSIDRAYLQINNIFSSVLPSMKLNLRLGQFIPYVVPFSNHRSITLTPFAMNAYSPVMGSQLPGGHAHGTEGFALENFQLGGELMGIIRGRFRFAAGLVNGNGPGGDNNSAKDGYLRAAFKIGGLAFDGTGGEGTGAMSTGDNWKENSIRIGGFGYWGGMKNTAVSGPQDLEFHRYGLDVSLYVSSLNLFGGFITGTDQLMTSDVLTKPDYNLWFLQADMVTYPWLIGALRYERVSADGMES…
########################################################################################
iron_oxidation	GS10_PC15_940.fasta	SDBV01007551.1_8	Cyc2_repCluster3	88.7	27.3	28834	1	0	0	MHGNESRTLGRTATIGLGAAAAWFSLLVFAQPALAIPVFARKYRTSCTTCHAGFPKLNSDGEAFRRNGYQFPADEDLLVKDEPIPMGNEAYRDLWPNSIWPSDIPNLPPVAFRARMGYKQFLNTPAGDPSGDFQFPMDYSLLTAGTFGENISWYAGFVLAGRGGHGGGGGGHDAEEAAGLEPELERLFVQFSNLFAWSPYEDDDGMRAGNRWMILPPRFLNLRVGQFEPQVVAPWGSIHRQLGITGRLPNVATLGSNGFMLEPAQRGFELHGLWRQYNSYAVGMVNGNNAMTAWDNNTHKDFYFRVARKWWGAPIDGVLGVADSGENGEGEVADPGDALAPSLDFWREVSGETGFFGYFGRNTVAAEEEEEIIFHGVEHGHVEHMHMRLNDFDRIGFDA…
########################################################################################
iron_oxidation	GS10_PC15_940.fasta	SDBV01009006.1_1	Cyc2_repCluster3	84.1	27.3	28835	1	0	0	MKRTIFWVLILTVSFLFVELFPGKAEAIPTFARKYKTSCTTCHIAIPKRNAFGDAFRRLGYRIPGGDESYVKEKPVSLGAKAWEQVWPEAVWPGMLPATVPISFYGHQRFVWKEDADAETTFDAPHELEMLIGGNWGKRISFFGEWIVFEGDKAGRSRLGALYVQFNDLLGATPGMVNLKFGQFETGASRGFKDNNRLTPSHPIPFDYTVSGGGDDKKLRQKQAGLELNGIINSRFEYAFGIVNGNGSTADNNSEKDLFYRVAYKFGGMGFDGGGGEPGEQLVLMDNWRDDSVTIGTFGYFGQPSDEDSPDEDYQRLGVDLRVQYNRFDIGGAIVFGEDEVDGGDDIESTSFFVDAQYLFYPWLIGNVRYGAKEFDSTQDDVEIVVANLTILQRANLRW…
iron_oxidation	GS10_PC15_940.fasta	SDBV01009006.1_6	Cyc2_repCluster3	87.6	27.3	28835	1	0	0	MKRIKLWTLVIAVISFLFVEFFPGNAEAIPAFARKYKTSCITCHGTFPRLTALGEAVRLNGFKMPDGDELYVKDQPTVMGVEAYKKVFPQAVWPSDIPGMPPIAIRVIQDVVFDTGGTKDSSVTFNTPEAKILSAGSLGQDMSFFTEIEFEDEDTALSAWFMWEDWFSGAIGDNHLNFRIGSIGMQDLALPNTRNHNRITREGYLYADELQLHAHGSSSIGIELNGFDKWWRYNAGIMQGDSASDKKDFYGALSFKIGGLGYDGSGGTSEEGGLKTTPSGYWRDDSVLFGIFGMKSYIGDEDEEFDRIGVDGRINYKDVSIAAGYIRGIDVQEAGHGGDAHEEEGEEHEEEGEEHEEEGEAHEESDIDKDLWFVELEYFVYPWLQPYVRYEHLSVDDSD…
########################################################################################
iron_oxidation	GS10_PC15_940.fasta	SDBV01032060.1_6	Cyc2_repCluster3	86.8	27.3	28836	1	0	0	MRAHKSVVFGRITPIILGGLTAWLSILCFADRAQAIPVFARKYATSCITCHAGFPKLNGVGEAFRRNGYQFPQDDDLLVKDEPILMGNEAYKDMWPNAIWPSDIPHLPPVSLRARLGYKQFLNTPPGGHGEAAPPSTDFQFPMDYSLLSAGTLGENISWYAGMVLAGKGGHGGGGHGGGDEGLEPELERMFVQFSNLFAWSRYDDDDGMREGNRWISLPQHALNLRVGQFEPGVIAPWASIHRQWGITGRLPNVVSLSDAGFDGEIQNTNMFSFEPAQRGFELHGTLRQYNSYAVGLVNGNGSMGAWDNNTDVDFYFRVARKWFGFPLDGVLGEAQSDENGEGEDEDVGGGLDPGMDFWREIQFETGFFGYTGRNSVMVDQEFEYEVTDEDAVDHHLEL…
########################################################################################
iron_oxidation	GS10_PC15_940.fasta	SDBV01148540.1_1	Cyc2_repCluster3	86.6	27.3	28837	1	0	0	MSRKNPHHSVATGRMLAVLAAWMTVLVATESAYAIPVFSRKYKTSCITCHAGFPKLNSVGEAFRRNGYQFPRDDEFLVKDEPIPLGNERYKDMWPNSLWPNDIPNLPPVAFRVRMGFNQFLDNQNGGNPSSDFQFPNDLSLLSAGTLGEDISFYANMVLAGRGSHGGGGGHGASEAAELEPELERGFVQFSKLFAWSAEDDEDGMLMGNRWINLPRHALNLRVGQFEPQVFAPWRSVHRQLGTTAYLPSVATIGGNGFTFEPSQRGIEIHGTIRQNNSYAIGLVNGNGASSAWDNNTQKDFYFRVARKWWGYPLDGVLGEAKLVNADATASDSPSEGEMAPVGLDFWREMQFETGFFGYFGRNEASVTVEDDVDLRLDSGGTFTLEGTKTIMRPDRFER…
########################################################################################
iron_oxidation	GS10_PC15_940.fasta	SDBV01028301.1_3	Cyc2_repCluster3	84.1	27.3	28838	1	0	0	MSANKSRTPRRVATFILGSLAAWLSLLAFADRALAIPVFARKYGTSCITCHAGFPKLNGVGEAFRRNGYQFSKDDDLLVKDEPIPMGNESYKEMFPNSIWPSDIPNLPPVAFRARLGVKQFLNTPPPGHGEMMGEPSADFQFPMDYSLLSAGTLGENISWYAGMVLAGKGGHGGGHGGGAEGLEPELERLFVQFSNLFAWSQYDDDDGMREGRWPISLPRHAMNLRVGQFEPQVIAPWASIHRQWGIAARLPSVVSLNDAAFDGHIQNTNMFMLEPALRGFELHGTLRQYNSYAIGLVNGNGNMGAWDNNTDKDFYFRVARKWFGFPLDGVLGESEPWEDAEEAIEETVADSGLDPGMDFWREIQLETGFFGYFGQNTVMVDRQFEIELQDEDGADHHL…
########################################################################################
iron_oxidation	GS10_PC15_940.fasta	SDBV01018403.1_5	Cyc2_repCluster3	84.1	27.3	28839	1	0	0	MDRVEKTYKNEEVLMKMKRIMFWTLILAVSFLFVELFPKNAEAIPAFARKYKTSCITCHATFPRLTALGEAVRLNGFKMPDGDELYVKDQPLSLGVEAYEKVFPQAVWPSDLPGMPPISIRIIGDFEYDIGDGASARENAYKIEFPHELEILFGGSMGKDMSFYGEIELEHPGDDYELGFVAWFMWEDIFAENVFNVKVGQLGMHEIGLPNVRNHQKITKSHYLYRDEIIVGTHGPGLEVNGFGKIWRYAAGIVKPQNEFGDGSTYVQGALKFGGLGFDGSGGTAEEGGLETTPSGYWRDDAVFLGGFYYNGEDDIDRYGVDARWNFNDISLAAGYVKEDNNTASGLNEGVWLAEAEYFVLPWVQPYVRYETLDAEPVDSDKSRFIIGTVLLVRANVKI…
########################################################################################
iron_oxidation	GS10_PC15_940.fasta	SDBV01051510.1_4	Cyc2_repCluster3	83.7	27.3	28840	1	0	1	MEYRKRQLCFLTILGSLLLFSSSLQAIPAFGRKYGKPCQTCHTAIPKLNDFGERVRINGYQLPGTIEDIAPWSFQAVHFSGMLHEMFVQRTIKSGMSAVPPTGLPGNSEYNVNSFRDPGGHLWMGGVLGRHLSFFAAFGIEQEVEVEAGRFKSSMGVHWEQALFAWNNFLNSGKGWLNLRFGRFELELPFSSLRRLSSALSPYEAYSIQPVKGATNLSSPKVGASIYGAYSFGVNRLNYDVSLVNGTNGNFDTNTAKDIYGRLALSRYFDSALKKITIGGLGYLGSQNLRDLPGNPFPNEAMLDYWDDEAGLNVHISPENAAFTRFGLDASLDVILLGHHINFFGQYMIGHNDDIDMTDLDIPYLESGGGDEGGGDHAHKTLTPTSGVHDWVERPFDYT…
########################################################################################
iron_oxidation	GS10_PC15_940.fasta	SDBV01000190.1_3	Cyc2_repCluster3	83.5	27.3	28841	1	0	0	MKVKFTLTLLFIFINLEQVFSIPAFSRKYKTSCVTCHAVYPRLNPFGESFRYNGYRFPTDDVDQIKEEPIKLGAEAYKRVWPKAVWPSNIPGTVPIALRGRTAFIVESQGDTSTYSEFSQPILQLLAVSNFGDLVSVFVGAHLFEGDELGSLDRLFVRFNDLFKKRISEGTLNIRMGQFIPDIVPFASNHRGITNVPYSFNTYSSETGNSFIPEHVHGGGGLFGLENFQLGLEASGIIGSRFRYVAGLVNGNGIEEDNNSFRDYYGRVSYKIGGMGYDGSLGDGASSESEKSFALGLFAYKGINTINASDVDFSRIGFDANIWYNKLNLVGGYIIGSDGEADTDNYDLFFTDVYYEFYPWLTGLLRYEQANLEESPAIKQFIPHVSALVVANVIFKIET…
########################################################################################
iron_oxidation	GS10_PC15_940.fasta	SDBV01172841.1_2	Cyc2_repCluster3	82.6	27.3	28843	1	0	0	ILVCVIFSICAEDAKAIPTFARKYKTSCATCHEAYPRLNGIGEAFRLNGYKFADDELYIKDEPTELGDEAYKRLWPNAIWPSDMPGMPPISITLDNDFTYDIGGTENARTEFKAPQRGKILGAGAFGENISSFIELKFTRQGAGGGHGGTATEGTNTDLEGWIQFEDLFGKENLYNIRVGTIGMQELGLFTARGHNSFSISNYLYASWDMPGPTHDNVKDLLSLATEAGIDYDGNPFTVHAQPGIELNGFNRSWRYALGIVNGNGEKYNDNNSEKDVFLQLAYKIGGIGFDGSSEQEVDILGGSSDPWRDDSVTLSLFGYYGTSPVTIADDDGDDFSSNQSDRFWRIGPGILWRTGDLQLGAGYIWGKNDNAFGALSNESVDSTSWFVEVNYFAKPWLI…
########################################################################################
iron_oxidation	GS10_PC15_940.fasta	SDBV01146537.1_1	Cyc2_repCluster3	80.9	27.3	28844	1	0	0	MDGSTSKRYLPGVRCTTVYRAAVSAVLVVMCVIASIAARPYSRDTFHRIPAFARKYRTSCSTCHTAAPKLNVLGEAFRLNGYQFPENDALLRDDDPVPLGTDEWKDLWPRAIWPGEVPGSVPLALRVQSDVQVTRKAAEPTVSFRFPQEVYLLAGSTLGEDIGAFVEVEWTQEGGVELLQAKFKFQNLLPWLPKRSLNAWVGLQNLYLFTFADRQIDRAGRQKFLWQQFRASDLELRNPTTNETLQSANTFRLPQTQAAVELNGLVTGRVFFGIGLAQGTRNTVDDNSRKDVYYKIRYKLGGLGLDGHYPDGSEPILGGGGQLFDRTLIVEHFGYFGAQPVEGNRQDEHRSFGVNARGVVGPLDIGVGYVWGSNDNPWGAAAAADMRYSSVFGKAEYLL…
########################################################################################
iron_oxidation	GS10_PC15_940.fasta	SDBV01030256.1_4	Cyc2_repCluster3	80.8	27.3	28845	1	0	0	MRSTKRFFTFGTMILLTVIFILPRQAMAIPTFSRKYGTSCSTCHFAYPKLNGFGKAFKNNGYRYPSGQDPEMTKEEPVSLGSEGYKRVFPDAIWPADIAGGAPFSVHAFGRIHYNSDDKLSFEIPHEFELLYGGTIGETISYFGEVELEHESELAYEFAAQYDFSPLLHIKAGSVGLSPTPEQYRMTREHYNMVDLKNQSGTWRMRNGAGGGLEVWGAGNGGSGSGGFTYAVGMGNGQNDADNYDVNTAKDFYGRVTYKLGGLGETGGTEGQASDVSAFYIDNNIRAGGFFYRGKATKDTLDDVFTVMGGDIDWWFNRLVITAGAMTMKSDYNGSVRNSLAYFAEGHYVVHPWLIGYARFESTTKDVDDTVADPQLNLIPSVIIMLRANVKLSLEYRLP…
########################################################################################
iron_oxidation	GS10_PC15_940.fasta	SDBV01001424.1_4	Cyc2_repCluster3	80.5	27.3	28846	1	0	0	MATVMATVMTTSINLLEDFWEELAMRRLRKGLTAALLSAMAVIVLMGDAGALPAFARKYETSCVTCHEAFPRLNSVGEAFRINGYKFVDDELYIKEEPVEMGDEAYKRLWPKKAIWPSDIPGLAPLSIIMTSDYDIDLGGTKDARSTFVFPRSLKLLGAGKFGENVSFFTEVGFQQGEGGGHAHGESSEEGVQTSIEGWLQFEDLFGWEDKFNLRVGTVGMHELGLFTARDHNRLSVNPYLYSTWSIPLPDEHTLGDLLNESVSVEGNPFIVHAQPGIELNGFGHRWRYAVGVVNGTGSVSDNNSEKDLYVQLAYKFGGRGFDGESKEKGAGISSGDPWRDDSVTLSLFGYRGTGTIKLAGQEREDDFWRFGPGVQWKFHDLQLGAGYILGENDRPYGA…
########################################################################################
iron_oxidation	GS10_PC15_940.fasta	SDBV01053154.1_3	Cyc2_repCluster3	80.2	27.3	28847	1	0	0	MSSKSCLMAVLLCCLVFAVLTENAQAMPAFARKYKTSCVTCHEAFPRLNGVGEAFRLNGYKFSDDELYIKEEPVEMGDEAYKRLWPNAIWPSDIPGLPPLSLTLDSQASYDIGGTKKARSDFNFPQEAKLLGAGALGDSMSVFLELGFTRTGAGGAGHHGGAATTEGTETDVEGWVQFEDLFGRENTFNIRVGTIGMHEMGLFTARSHNRFSVSNYLYSSWSMPTPTAHNIATLFTGDEDDGPEFDFDGNPFTIHAQPGIELNGFSKQWRYALGLVNGNGDKFNDNNTEKDVYLQLAYKMGGIGFDGSGMGEGGLGSGSDPWQDDSVTLSFFGYYGTSPVELTRTEDDKVTLDSKESDRYWRAGPGILWRTGDLQLGGGYIWGKNDNPFGAVSNQSVNS…
########################################################################################
iron_oxidation	GS10_PC15_940.fasta	SDBV01043305.1_2	Cyc2_repCluster3	80.2	27.3	28848	1	0	0	MRRNGFKWNDCLMGIILVCVILAICAEDAQAIPVFARKYKTSCATCHEAYPRLNGVGEAFRLNGYKFADDELYIKDEPVELGDEAYKRLWPNAIWPSDMPGMPPISITLDNDFTYDIGGTEKARSEFKTPSLAKILGAGAFGDNMSAFVELSFERQGAGGAAHHGGTATTEGTETDVAGWIQFEDLFGKENLYNIRVGSIGMHEIGLFTHRGHNRFSISNYLYGATIPALTGHNIAFATTGDKDDDVELDGNPFNLHAQPGIELNGFNKHWRYALGLTNGNGNKFNDNNSEKDIYLQLAYKMGGIGFDGSGMGDNDDLAGSSDPWRDDSVTFSLFGYYGNAQVDTTEDFVSKEVDRFWRIGPGILWRTGDLQLGGGYIWGKNENPFGAVSNGSVDSKSW…
########################################################################################
iron_oxidation	GS10_PC15_940.fasta	SDBV01229433.1_1	Cyc2_repCluster3	80.1	27.3	28849	1	0	0	MRRNGFKWNGCLVWIILVCVIFAISTEDAQAIPVFARKYKTSCATCHEAYPRLNGVGEAFRLNGYKFADDELYIKDEPVELGDEAYKRLWPNAIWPSDMPGMPPISITLDNDFTYDIGGTEKARSEFKTPSLAKILGAGAFGDNMSAFVELSFERQGAGSAAHHGGTATTEGTDTDVAGWIQFEDLFGKENLYNIRVGSIGMHEIGLFTHRGHNRFSITDYFYGATIPALTGHNIAFATTGDEDKDVELDGNPFNLHAQPGIELNGFNKRWRYALGLTNGNGDKFNDNNSDKDIYLQLAYKMGGIGFDGSGMGDDDDLGAASDPWVDDSVTLSLFGYYGNAQVDTSEDFVSKEVDRFWRIGPGILWRTGDLQLGGGYIFGKNENPFGAVSNGSVDSKSW…
########################################################################################
iron_oxidation	GS10_PC15_940.fasta	SDBV01185144.1_2	Cyc2_repCluster3	79.5	27.3	28850	1	0	0	MRRTIIGVIVFGVLVTFAAREVSAIPPFARKYGTSCSTCHVAIPKLNAYGDAFRRNGYALPAADKAFIKEKPVALGAKAWEQLWPKAIWPGEITGSVPFGAYMHQRLVWQFSEDDNKDTVFFDAPHELELLMGANLKGISFFGEWVFYEKEKNAAGLKRLFMQFNDVLGKHGLGENTLNIKLGRIEVGTMGGYKDGTKRLTMEHPITGDLRALENTGLAGWDTGYRWRMRDQQSGLEFNGILGHYFEYAVGVVNGEKSTVSEGKGSNSTNKDLFARIAYKFGGMGFDGHGTGEGLNETENWRDDSFTIGVYTYSGTTLKAGTSPSPSTENEFDRVGIDLRWQAGAFDLLAGYLAGSDGLDGTIGSDDVDSAAWFIEPTYRFMPWLIGLIRFEQFSVDCA…
########################################################################################
iron_oxidation	GS10_PC15_940.fasta	SDBV01421618.1_2	Cyc2_repCluster3	79.1	27.3	28851	1	0	0	MTKYFFLITGLILFSSLKQTHAIPAFARKYQTSCVTCHSVYPKLNPFGVAFRLNGYQFPEGDADQVKEKPVVLGADAYKRVWPRAIWPGSIPGTSPIAFRINEGFSYDEANSNTPTEFTVPSVQIFMGGSFTEKISFFASILLAKGHNTNAFQMGFLRLNDLFSKILSENAINLRIGQFIPDLTTYKNKHSSFTRALYALNTYVPSNGSSLKLSHRNFGIKGQVIGVEANGLISKRLRYAIGLSNGN
########################################################################################
iron_oxidation	GS10_PC15_940.fasta	SDBV01120422.1_3	Cyc2_repCluster3	78.8	27.3	28852	1	0	0	MAKRNASTTVLIIPAIIICLAFEEASAIPAWARKYGTSCTTCHVSVPKLNSFGEAFRYNGYRFPKETKDLLEEEPVHLGGKPQEKQWPANAVWPGEIPGSLPLSIRTELDFSYSFDSEDSSVSKLSHEVYALSGGNLGESVSFFLEIVLIDDGSFGGGRRIFLQFDSPIWDNKLLNAKIGKFEISAVPSSHIRRVTSLSDNIINSFQNGANTVTLNSPMSGVEFWGIKDGNKEQNR
########################################################################################
iron_oxidation	GS10_PC15_940.fasta	SDBV01101436.1_2	Cyc2_repCluster3	78.8	27.3	28853	1	0	0	MLTGMIRKRRNVRLSSVISLSVLAVFISLSVFAGRASAIPAFGRKYKTSCATCHEAFPRLNGVGEAFRLNGYKFADDELYIKDEPVEMGDEAYKRVWPKAIWPSDIPGLPPISFVFKSVYEIDLGGTKDANSQFLFPSSAKILGAGSLGDNISFFVELGFDRSGGHGGGHEEESESVTTVTDVAGWLQFEDLLGPENFLNIRVGTVGMQDMGLFMARDHNRISFNPYLYSSWTMPAPAHHFADEMGFDEDEDFEFSGNGFMGHAQPGVEVNGFSRSWRYVIGGVNGNGDEFEDNNSEKDIYFQLAYKIGGVGFDGSGQQETDDGGLSSSESWRDDSIILSAFGYWGTAEVDIHGTDDVTKDEVEFHDKDQFWRLGVGAQSKHGDLAIRGGYVFGYNKNP…
########################################################################################
iron_oxidation	GS10_PC15_940.fasta	SDBV01140591.1_2	Cyc2_repCluster3	78.7	27.3	28854	1	0	0	MLNRHKTRSPGDKTKVALGILIGWLSVLACAEQALAIPTFSRKYRTSCITCHTIFPRLTDTGEAFRRNGYQFPSGEEILVKDEPISFGGDAYKEMFPNSVWPSDMPTLPPVFIRAQQRMIFKTGVDASEKRWDQDYPHEIALGGAATFGNDISAWWEVEWEPKDGHGAGVERAFVNFTNLFAWSAEDDEDGMREGNRWLTLPRHALNVRIGKMQTSVIPQWASQHGRVNIQQALPIRQRIGANRFRFEPAQSAAIEVHGIIKQYNSYAFGFANGGIVSGGQLDDNTHKDVYFRVARKWFGFPLDGVIGSVASDDDADAAEGDQGLDDVPSYPQGLDWYRAWGLETGFFGWWGQGEIPAETREVLGSVPVVGDPLDIDTETVFPAREDNFRRIGFDARLQ…
########################################################################################
iron_oxidation	GS10_PC15_940.fasta	SDBV01059634.1_2	Cyc2_repCluster3	78.5	27.3	28855	1	0	0	MSRRRWVGGFVVGLSVLVLAGDAFGIPAFARKYKTSCATCHESFPRLNAIGEAFRLNGFKFADDDLYIKDEPVEMGDEAYKKVWPKAIWPADIPWLPPLTIVFKSQYQIDTGGEKDARSQFLFPQEAKLLGAGAIGDNISFFFELGFDRSGGAGHGDAHGDEAPSGTVTSVQGWLQFEDLLLPENMLNVRAGTVGMQSMGLFMARNHNRLSVNPYLYSSWAMPAPTHHFPETLGMMEDGASFDGNTFTLHAQPGIEINGFGRTWTYAVGIVNGNGDEYEDNNSEKDVYFQLAYKIGGIGFDGSGVKGNGDTLSDSESWRDNSIILSSYGYWGTAQIDISGMNEASGEPVSYDSNDKFWRLGFGIQGKYQDLAVRGGAVFGRNQNPYGELSDQAVYSCSW…
########################################################################################
iron_oxidation	GS10_PC15_940.fasta	SDBV01451608.1_1	Cyc2_repCluster3	75.8	27.3	28856	1	0	0	YMDGSIGKHYPPGVQCTTVYRAAVSTVLVVMCVIASIAARPYSRDTFHRIPAFARKYRTSCSTCHTAAPKLNVLGEAFRLNGYQFPENDALLRNDDPVPLGADEWKDLWPRAIWPGEIPGSAALALRVQSDVQVTRNAAEPTVSLRFPQEVYLLAGSTLGEDIGAFVEVEWTQEGGVELLQAKFKFQNLLPWLPKRSLNAWVGLQNLYLFTFADRQIDRAGRQKFLWQQFRASDLELRNPATNEILQSANTFRLPQTQAAVELNGLVTGRVFFGVGLAQGTRSTVDDNSRKDVYYKIRYKLGGLGLDGHYPDGSQPILGGGGQLFDRTLIVEHFGYFGAQPVEGNRQDEH
########################################################################################
iron_oxidation	GS10_PC15_940.fasta	SDBV01000167.1_13	Cyc2_repCluster3	75.6	27.3	28857	1	0	0	MKMNRRICGMIMVATLLVIGSDALAIPAFARKYQTSCGTCHEAYPRLNAIGESYRLNGFKFADDDLYIKEDPVELGDEAYKKLWPKAIWPGTIPGLPPIAIVLRSTYQIDIGGTNDARSEFIFPETAKILAAGAFGEHISFFFELGLDRSGGTAGHGGDHGTASSGTVTDIQGWVMFEDLLGPDNLLNVRIGTVGMQEMGLFMARDHNRLSVNPYLYSSWAMPAPTHHFAEALGLAEDGAEFTGNPFMLHAQPGVEINGFGRRWRYAVGTVNGNGDEIRDNNSEKDIYWQLAYKIGGLGFDGSGGSDSGQLADSESWRDNSIILSTFGYWGTAGVSISGTTEDEHDEGHSEAVTFDSSDQFWRIGFGAQGKYDDLTVRGGVVFGHNENPYGHLSGNAVE…
########################################################################################
iron_oxidation	GS10_PC15_940.fasta	SDBV01007456.1_8	Cyc2_repCluster3	75.5	27.3	28859	1	0	0	MKSRPFKSSIVLSMSAVLAMVFVTQSAWGLPTFARKYQTSCMTCHESFPRLNAVGEAFRLNGYKFLDDEMYIKEEPVEMGDEAYKNLWPKNAVWPSSIPGLPPISLTLQSRLDFDIEGDEDASTNFAFPNQVKLLGAGAFGEHTSFFVELGFEQGGGGHGGGHGDEEESGVEVEVEGWAQFEDLLGVTNKLNLRVGTVGMQELGLFTARDHNRLTVTPYLYSSGSVPTLGHHQLEEIQEDLGLDEEVEFESTPFRLHGQPGIELNGFGKQWRYALGIVNGNGSVSDNNSEKDVYLQLAYKFGGRSFDGSLSEGEAGLGGAEPWRDNSVTLSLFGYRGTETVHANDVETEDDFWRLGPGVRWKHNDFALNVGYAFGENDDPYGDFGTESVDTQAWFVEGE…
########################################################################################
iron_oxidation	GS10_PC15_940.fasta	SDBV01377913.1_2	Cyc2_repCluster3	74.5	27.3	28860	1	0	0	MKDVSLTLVSIALLALVCFTFVGESHAMPTFARKYETSCTTCHIAPPARNAFGEAFRRNGYVMPLDDQEFIKQEDVSLGSEEWKRVFPDAVWPGVIPQSFPISAYVHNRLVMEFKEDDPHVEFDAPHEFELLIGGSFGEKIGYIGEWVAFEKGKNAPGLKRFFFQFNDLFGPEN
########################################################################################
iron_oxidation	GS10_PC15_940.fasta	SDBV01076545.1_2	Cyc2_repCluster3	73.2	27.3	28861	1	0	0	MKRVISIALQGGFGFIIITLALLLVNGPDLCPWRSTEPAHKFPKESHFTSYGKAYAIPVFARKYGTSCQTCHSAFPNLTPFGKAFKNNGLRWPGEDRDPNYTKKDEPVSLGAKVYEDMWPNAVWPGEIPGFPPISLAILSQYISQPRNSESNNKNQFQGFGSQISLLSSGTLGRAFSLWGGVGFNVQVNQNTGATETDVSVERLYSVITPFERPVFTIRLGNIEPRLAAISVHRSLLGGYFLTTDQRVGNNGFTLEGAQQGIEFAGFPGGRFGYYVGVVEGTGNALNIEKDVYGRLEYKFGGLRSDGIVDESYTSSDPWRDDSITLGTFGYLGFATVTNATSTTPATQRQKDRFEIFGADLDINYADLLVNLGYARQENNRPLLATPTMSVSTNQYFGE…
########################################################################################
iron_oxidation	GS10_PC15_940.fasta	SDBV01151098.1_2	Cyc2_repCluster3	73	27.3	28862	1	0	0	MRTHKSVVFGRMTPIILGGMTAWLSILCFADRALAIPVFARKYRTSCVTCHAGFPKLNGVGESFRRNGYQFPRDDDLLVKDEPVLMGNEAYKDMWPNAIWPSDIPHLPPVSLRGRLGYKQFLNTPPGEGHGGAASPPSTDFQFPMDYSLLSAGTLGEDISWYAGMVLAGKGGHGGGGHGGGSEGLEPELERMFVQFSNLFAWSLYDDDDGMREGNRWLSLPQHALNLRVGQFEPGVIAPWASVHRQWGVTGRLPNVVSLNDSA
########################################################################################
iron_oxidation	GS10_PC15_940.fasta	SDBV01033438.1_1	Cyc2_repCluster3	72.9	27.3	28863	1	0	0	MSRKRWVGGLVIGLSVLVLTGDAFGIPVFARKYKTSCATCHESFPRLNAIGEAFRLNGYKFADDDLYIKDEPVEMGDEAYKKVWPDAIWPGDIPGLPPLAIVFKSQYQIDTGGTKDARSQFLFPEEAKLLGAGAMGDNLSFFFELVFDRSGGAAHGDAHGEAASGTATTVAGWLQFEDLILPENMLNIRVGTVGMQEMGLFMARDHNRLSANRYLYSSWAMPSPTHHFHEALSLIEDGASFDGNPFM
########################################################################################
iron_oxidation	GS10_PC15_940.fasta	SDBV01001839.1_14	Cyc2_repCluster3	72.7	27.3	28864	1	0	0	MKNYPGFILTLILIVSINLEDASAIPTFSRKYKTSCITCHAGYPRLNAFGEAFRYNGYKFPEDDEDQVKDEPVKLGSEAYKRVWPGAVWPSSIPGSNPISIRGRFSFVVGNEGDSLKYSEFGQPAIQFIAAANMTENIVIFAGVHLFENGEPGSIDRLFVRFGSLFNKILPANALSLRVGQFIPDLVPFASNHRSITHSAYALNTYASELGSSFVAGHAHGGGPFGIENFQLGVELNGIIKSRFRYVAGVVNGNGTELDNNSLRDYYGRLSYKIGGLGFDGSVKEGMNTDYETSLTIGIFGYNGVTTVNSSDIAFGRYGLDANLRWNKLNIVGGFIAGSDGLNTGNKYNLFFAETYYDFYPWLIGLIRYEQANPESGNSVRQIVPHISALAIANIRFKL…
########################################################################################
iron_oxidation	GS10_PC15_940.fasta	SDBV01245899.1_2	Cyc2_repCluster3	72.7	27.3	28865	1	0	0	MYQNKSRALRRMVTIVLGPLAAWLSLLAVADQALAIPVFARKYATSCITCHAGFPKLNSVGEAFRRNGFQFPRDEELMVKDEPIPMGNESYKEMFPNSIWPSDIPHLPPVSLRARLGYKQFLNTPPPGHGEMMGDPSADFQFPMDYSLLSAGTLGEDISWYAGMVLAGKGGHGGGGHGGASEGLAPELERLYVQFSNLFAWSSYDDDDGMREGRWPITLPRHAMNLKIGQFEPGVIAPWASIHRQWGIAARLPNVVSLNDAAFEGDIQNVNTFRFEPALRGFELNGVLRQYNSYAIGLVNGNGNMGAWDNNTPKDFYFRVARKWFGYPMDGVLGESEPCGDEQDADV
########################################################################################
iron_oxidation	GS10_PC15_940.fasta	SDBV01000251.1_29	Cyc2_repCluster3	71.7	27.3	28866	1	0	1	MNEYFKTTLIFLLTGMLLTLFNVGEALSIPAFAKKYNKRCSLCHAAVPKLNALGERYRLNGYQFPGTMDETPLWHQEAHTILSLMVHGMYNNMTMKNNTSMTMNGVPANDKVTISDFEVSTLEFLSGGTLGKNLSYFAFFEIEKEGELQSDGTWQTETSTSLKELFGIYNNVGGGNTGNLNLRFGLFEMEIPFSSIRALGSSHSVPYLVYSASPSGFRLDLPQSGISAYGLLPFGLLYEAAVVNGSNADFDGNDEKDFYFRLAQSVGNHRIGGFYYNGTSNLNTYVNELNEKFSRYGADVSANFLLGDMHVNLIGQYLVGKDDIAGAGGGHHKPTVSNSEYLFQGSMPAGFNEFEYSGYFVEADISIIPHKLITMVRYESLKVNEQAAMFSEDNVTRIV…
########################################################################################
iron_oxidation	GS10_PC15_940.fasta	SDBV01060486.1_1	Cyc2_repCluster3	70.8	27.3	28867	1	0	0	MLKEMSAKRSSRQFLVIVTAGFITLSVFADRASAIPAFGRKYKTSCATCHEAFPRLNGVGEAFRLNGYKFADDELYIKDEPVEMGDEAYKRVWPKAIWPSDISGLPPVSFVFKSIYEIDTGGTKAANTQFLFPSTAKIIGAGALGDNISFFLEVAFDRSGGHGGAHGGGHDEESASVETATSVEGWLQFEDLFGPENFLNLRVGTVGMQDMG
########################################################################################
iron_oxidation	GS10_PC15_940.fasta	SDBV01031639.1_1	Cyc2_repCluster3	70.4	27.3	28868	1	0	0	MRRKDFRGNGCLMGIILVCVMLAICAEKAQAIPTFARKYKTSCATCHEAYPRLNGVGEAFRLNGYKFADDELYIKEEPVELGDEAYKRLWPSAIWPSDMPGMPPISITLNNDFTYDIGGTEKSRSEFKTPSLAKILGAGAFGDNMSAFVELSFERQGAGSAAHHGGTATTEGTNTDLEGWIQFEDLFGKENLYNIRVGSIGMHEIGLFTHRSHNRFSITDYIYGATLPALTGHNIAFATTGDEDDDVELDGNPFNLHAQPGIELNGFNKQWRYALGITNGNGDKFNDNNSDKDIYLQLAYKMGGIGFDGSGMGDDDDLSAASDPWRDDSVTLSLFGYYGNAQVDTSEDFVSKEVDRFWRIGPGILWRTGDLQLGGGYIFGKNENPFGAVSNGSVDSQSW…
########################################################################################
iron_oxidation	GS10_PC15_940.fasta	SDBV01440780.1_1	Cyc2_repCluster3	70.3	27.3	28869	1	0	0	MKQKDFRWNGCLIGIILVCVVLAIYTEDAQAIPTFARKYQTSCATCHEAYPRLNGVGEAFRLNGYKFADDELYIKEEPVELGDEAYKRLWPQAIWPGDMPGMPPISISLENDFTYDIGGTEKASSEFKVPRIAKILGAGAFGENISAFVELSFERQGAGSAGHHGGTSTSEGTDTDLEGWIQFEDLFGKENWYNIRVGSIG
########################################################################################
iron_oxidation	GS10_PC15_940.fasta	SDBV01014252.1_10	Cyc2_repCluster3	70.3	27.3	28870	1	0	0	MKDSFPTISSFILVIIFCLSVVYLSNFVTESHAIPAFVRKYETSCTTCHAAFPKLNHFGESFRLNGYVIPVTEEDFIKEEPIKLGADAYKRVWPDAIWPNSIPGLPPIAVKVNYGFAYNKGEDIDTEFTAPTVNLFTAGTFSETVSFYVGFHLFEEGELGSLGRAFIKFNNILDNPIPHTQL*
########################################################################################
iron_oxidation	GS10_PC15_940.fasta	SDBV01063353.1_3	Cyc2_repCluster3	70	27.3	28871	1	0	0	MKVYLRSILIISFITIISISDALAIPAFSRRYQTSCLTCHTVYPSLNAFGEAFRYNGYQFPEGDAEQVKEESIALAAEAYKSVWPNAVWPGKIPGSAAISLRAKTAFVIGNEGDSLLYSEFSLPALQLIASANLTENISVFTGVHLFEGGEPGSIDRLFVRFGNLFNGILPRRLINLRIGQFIPDIVPFASNHRGITNSAFAFNTYAPELGSSFVAGHVHGGGPFGIESFQLGTELNGIVKDRFRYVAGFINGNGVATDNNSFRDFYGRLSYKLGGLDFNGFTNEEISTGYESSLIIGIFGYKGIKSISSLDLDFYRYGMDANIRWRKMN
########################################################################################
iron_oxidation	GS10_PC15_940.fasta	SDBV01354142.1_1	Cyc2_repCluster3	69.7	27.3	28872	1	0	0	MRKKAWKVAAVVVAGALLVLLEPWPTEVAAIPSFARRYGTACQTCHTVIPKLNSFGEAFRLNGYKIPEGDEALVKERPLSLGAEAWKEEFPHAIWPGSIPGTAPISIRFVTNYESTDSEEEEVRSTFESHGVHVVAGGRIDDHIGFYAQMMIESGEAPMIPQAYMTFDDPLRFAGVPDNMLNLRFGAFDPRHFLSYNWITRLQEADPLWAGQSVNDWSPTWGVSTPEGMANMFRLQDTQSGLELNGILARRFYWAAGLVNGNGTMSAEDNNSERDVYVQAKFKLFGRDFLGTFGEDEEVSMDAKPSGGWVDNSLLLEAFAYRGQWPGTEGSAAEGLQDTFNYAGFSARGTMGNLDLSAGVVLGNHSDPWFTTPAPTKTTVTSQF
########################################################################################
iron_oxidation	GS10_PC15_940.fasta	SDBV01189573.1_1	Cyc2_repCluster3	68.4	27.3	28873	1	0	0	MKELSTTAKSLTLVALFCMSVVYLSNFVKESHAIPSFVRKYETSCTTCHVAFPKLNHFGESFRMNGYIIPITDEDFIKEEPIKLGADAYKRVWPDAICPNSIPGEIPLAIRVNYGFDYHKGEDVNTAFSPPSVNLFTAGAFSEGVSFYVGVHLFEHGEFGSLGRAFIRLNNILDNPIPHTQLYVKLGQFIPDVVPFADHRNIYMNSFALNSYYPSLGSSFQMGHVHGGGAGFNLETLQLGAEMTGIVAKRFKFGVGLVNGNGASSETNSAKDGYVRLAYKFGGMAFDG
########################################################################################
iron_oxidation	GS10_PC15_940.fasta	SDBV01225944.1_1	Cyc2_repCluster3	68.1	27.3	28874	1	0	0	IKTGLLQIVTMVYVGMVLLPAEASGIPAFSRKYKTSCVTCHSVFPRLNQFGEAIRLNGLRWPGNGEEQNTREKPISLGAPSYKEVWPKAVWPGSIPGTIPIAIRVQQGYNAVAISDSSYRGFTLPELEMMAGGTFGEDISFWIAAELFEDGEFGQLEQVFVALDRLPSFWLPDHQVHLKMGQFIPEIAPFIARQRSLPLNSYLFNTYAPIQGEPSISIPATSNNTLGLGKPQLGLEVSGIVKGRLRYVLGLVNGNGAHKNNNSPLDLYGRIAYKIGGLALDGRRPRDSSGGQASPKTGRSLEIGEFGYLGAANSSGREVAVGRLGADCALMLGNITLFNGLITGYDEAYIDGNIRAQHYALFLSEGSYMFYPWLAGILRYEQAWPEDLDQVTRIVPGIT…
########################################################################################
iron_oxidation	GS10_PC15_940.fasta	SDBV01362920.1_1	Cyc2_repCluster3	67	27.3	28875	1	0	0	DRFVLHPTRVVLGMVTVSLLFGTLAEWAHAIPVFSRKYETSCITCHAGFPKLNSVGESFRRNGYQFPGDDEFLVKDEPIPMGNDSYKDMWPDALWPNDIPHLPPVAFRARLAFNQFLENEPGGTPTSDFQFPRDFSLLSAGTLGENI*
########################################################################################
iron_oxidation	GS10_PC15_940.fasta	SDBV01423429.1_1	Cyc2_repCluster3	65.8	27.3	28876	1	0	0	MNQNKSRAFRRMVTIVLGPLAAWLSVLAVADRALAIPVFARKYATSCITCHAGFPKLNSVGEAFRRNGFQFPKDDDLLVKDEPIPMGNESYKEMFPNSIWPSDIPHLPPVS
########################################################################################
iron_oxidation	GS10_PC15_940.fasta	SDBV01474735.1_1	Cyc2_repCluster3	65.6	27.3	28877	1	0	0	MIGFRGMLGKLIVIGIAVLSLSDVASAIPAFARKYKTSCGTCHEAFPRLNAVGEAFRLNGYKFADDDLYIKDEPVELGDEAYKKVWPKAIWPADIPGIPPLAIIFNSTMQIDTGGTKSSG
########################################################################################
iron_oxidation	GS10_PC15_940.fasta	SDBV01262013.1_3	Cyc2_repCluster3	65.1	27.3	28878	1	0	0	MKHLKWSLVLTVVFVITLGAVAQDALAIPAFARKYGTSCQTCHIAFPKLNSYGTAFRLLGYRLPDETEELIKQPDTALGSAGYKRVWPGAVWPASIPGGSPIAINMLFDSVTQKMAMGGDNDEHAEEADEHDGGGAEEGRTTIKNDLRFPETID
########################################################################################
iron_oxidation	GS10_PC15_940.fasta	SDBV01178571.1_1	Cyc2_repCluster3	62.1	27.3	28879	1	0	0	MKKMVFWTLIAAIFFGLAVFFPNNAEAIPTFARKYKTSCSTCHIAMPKRNAFGDAFRRLGYRIPGGDEGLIKEEPVSLGAEAWKKVWPETIWPGLLPATVPISF
########################################################################################
iron_oxidation	GS10_PC15_940.fasta	SDBV01000880.1_32	Cyc2_repCluster3	54.3	27.3	28880	1	0	0	MLKAVHIFPLAVLLVILGNISPAQAVPTFSKKYTAPCTLCHSSWPKLNNVGFQFMVSGYQLPDSQDGSKAGKVSPTFDINLDTGDANPPFSLRFDGGLGVSNTSEGPSGKEATGMGCCTKGSAVELYAAGTVARNTGYYLSYPLGDQEAFQPEQALIRFANIFGPGYVGFDLGIFRTAGFDAVVPHREWFGSPNPAYYGTSNIGGRDEGISAAYVDAGIRLFGNPNYGIFSYDVAYVTGARTSDARNNAGGNGFGAMGRMDYTNYSASLRIWTAETGEVTFKRSSGGFFTSNTDGDGDFSGNPINPDEKTTDVIFSFKYEKAKWQLELVYDRNTFAFEQRTDSSGNTYNRESVSRNGYSAAAIFRPSSTVAFGIRYGASKLGAYEETYNGSTSNVSESS…
########################################################################################
iron_oxidation	GS10_PC15_940.fasta	SDBV01304882.1_1	Cyc2_repCluster3	54.1	27.3	28881	1	0	0	CSTCHTAAPKLNVLGEAFRLNGYRFPENDRLLRRDEPVPLGAEPWKDLWPRSIWPGEVSGTVPLALRIQNDAEFAREPNGDLRWTFRFPQEIYLLGASTLGDDISAFFEAEWSRERDVDVVQAKLEFQDLLPGLPERALNLWVGLQNLYLFTFTDRQIDRAARQKFRWQDYQPADLGLRNPGTGEELRSINTFRLGQTQPAVEFNGLLGGRLYYGLGLAQGVGDRTTDDNNRKDVFYKIRYKLGGLRLDGRYDPGGGPVLGRGGQLLDRSLTVEHFGYFGGQPVEGEQQDNHRSFGVSARLLYGPADVGVGYVWGSHDNPWGVTIAGKTSHSHFFAKAEYLFFPWLIGSLKFDSFSVDVPASVRQGGFTEGRHDQTRILPGIIALVRQNVRVVLEAEIF…
########################################################################################
iron_oxidation	GS10_PC15_940.fasta	SDBV01104459.1_4	Cyc2_repCluster2	293.3	27.8	28882	1	0	0	MRRIMAALSALVWLLLGGLLAASGEAGAVPAFARQTGMACMACHVSFPELTPFGRFFKMTGYTLKNNDTIPLSGMVQISRTNTRTIDQQDFDFVRNGDTVLQQASLFYAGRIYGPVGAFAQWTYDGIGHHSALDNTDIRAAWHLTREDIDFIYGVTVNNNPTVSDVWNTSPAFGYPYAAPNIGVPPLAGTLIDGGLAQQAVGASAYVFWQRRIYAEFGAYRTADQLFSVFRAGQDTATPGGVARLSGANPYWRVAYNQEWGAHSIMFGTFGLLANRYPDNTISGTPTDRFRDVALDGQYQYLTTQDTHSSPKVQRCPPPYATPVLALPPASSSSLTASSAR
########################################################################################
iron_oxidation	GS10_PC15_940.fasta	SDBV01008270.1_2	Cyc2_repCluster2	333.7	27.8	28883	1	0	0	MTTGRALFKPAAALWLAFTCLLLPTAHANPLFARQTGLNCASCHTIYPELTPFGRKFKLTGYTMGEREKVPLALMTVVSRNSIADDTNKSNGTPLFAKNKDFVLEAISIFSGGKFTDNAGAFVQWTYNNITTADNLNFAGHGALDNTDLRLVKKFGSEEKPTVIGLTVHNNPTVQDVYNTAPAWSFPYWSPSVAAPGRGTPTFLERGVRVAGIGAYTYLFDSLYLEGTSYQTAKGWLSALQLGNPDNQRVLLTGANPYWRIAYTLGDEHQNLSLGHFGTIADVATPESGLPADQFHDLGFDAQFQYISPDDHHIISAQATYIDERTKWRTGFPNGLNDNPTSKLRSARAKATYVYDHTYGVTAGVFKVTGDPDFLRFGSTTGTPDTTGYIVELDWWPKF…
########################################################################################
iron_oxidation	GS10_PC15_940.fasta	SDBV01335959.1_2	Cyc2_repCluster3	47.9	27.3	28884	1	0	0	MIHNSRFQPRVHFLHVWMVLVFLGLLPKAAFAIPAFGRKYGKPCQTCHVAIPKLNDFGERVR
########################################################################################
iron_oxidation	GS10_PC15_940.fasta	SDBV01000849.1_32	Cyc2_repCluster3	45.3	27.3	28885	1	0	0	MRKINFFSPLFVFVASFVFIFAVDEAQAGSNFARLNETSCNTCHVVPPMLNAYGRAFKVFYQMPHTTNDQKAVKEEREINLGSRSQKREWPKEPWPGKISKYPPLGIMASIGSTFDNARSPKVDLDVEEVGLIFGEGVNGFSYFGTVDFGNGEVSVNRMFVRAHPYNSTNFKFGLFEPPADPFSIHTDSLHLSAPLLSTVSTTPRRSNIHAEEQRHENEEEHNANLPSAAMVTLEDNDDHGDGNGHSEEDSAGPDFLSAGHHSASGLGASVLGAGVYGRHEFKTKRNFGFGYDVGFSRPNESMVGHDGYSMSMVMDPGGKAFFKYGGLGVLGRPDKQAESARTVGFDRTWSVTVGVFANRSRKPVEFEEIMLDQRIRQYGPFVRFENQRLHIKAAYMKG…
########################################################################################
iron_oxidation	GS10_PC15_940.fasta	SDBV01109470.1_3	Cyc2_repCluster3	42	27.3	28886	1	0	1	MRKLHYYCMMTLVAILLVACIGPSAHALPAFARRAGGVSCTMCHWDMNSLNRTGIDFLRQGLRLPGEEANVNDPDMKFGNYTSLVLNPNFSAVKDGSTKFSAGNAILWLAGPVDSRFSTVAEIEFKIDSEEVEVEEVYGQYISNPGDRYYSARMGQFQPFLFFTQVSGPIRTTLSRPTVMSGRSTNGNSFRPRDRVRGVEFGAISGPLSGYVGVGNGPGQNASDNHMDVYATVEQEIGPLGSSIGAWTYWGEAVLPAPAAGFRDAFRRSGVIGNYTSPKTRVVAAFLFGEDGNPGGRLDNEGWFVEVDRKLRENVIGYFRWDEFEADLSGGGRRKTDGPSIGATWTPSELTRLAMELQFLDTDGTSSDSVTIEFQIAL*
########################################################################################
iron_oxidation	GS10_PC15_940.fasta	SDBV01041682.1_3	Cyc2_repCluster3	36.7	27.3	28887	1	0	0	MYKGTCKVVIAGLALMAVVMYLQAPTQALPMFARRFDGASCTKCHWYQNALNATGKAFLRHGMRDVGETVDVRDPEFSFSHYASLVLHPSLSAERNGRTAFSAGDAILWLGGPVSDDFSAISEIEFKVDEEEVEVEELYVQYVSNSGGEHTDEYASADEEGMGPDLLDLSYYSGRAGQFQPLLLLSNVSGPPRIPISRPEVLSGRATNGNGWRPRSRLRGVELGCISGPWSGYVAIGNGEGQNESDSHMDTYITAERQFGTQGSSLGVYGYWGEAVLAGSFRDSFNRYGVIGNFTAERTRVICGFVAGKNNNPAAAGDLDNDGWFVEVAQRITDDTAVAYFRWDDFNADLSGGGQRESHGPTLGVSWTPDADTGTIRLTLEGRWMDTDSSDEDSVIAQL…
########################################################################################
iron_oxidation	GS10_PC15_940.fasta	SDBV01386937.1_1	Cyc2_repCluster3	35.6	27.3	28888	1	0	0	MKKSLAAFLLFGLFITIAANSLAIPNYARNMNLDCGVCHSVRPQLGSFGQMYLRSGGKPLNTKTYGKVDLSTNFYGGRLKSEWLDKRFSADSTTALTTGQKELRIRPVSEGQIFLSGRVASTFYYSLFTTDTNLDLSLPKAYILQPLSENVRLYGGYASPFAIDGYDTVSHRKILRREWSAADFVPGTGQMVGVQANYKGVAGTIVVHGDKGDSLGRDPESLSARVTYGKSSYGLGVYYTAGHIFNETAGESTESFQLYGLDGTFHLGDFNLIFLAGFKKFRGETVNNLSLE
########################################################################################
iron_oxidation	GS10_PC15_940.fasta	SDBV01185254.1_1	Cyc2_repCluster2	35.4	27.8	28889	1	0	0	MKLYAKTHRMSQVSSLVTFLVTLLISSNAFAVAGFARQTGMSCNQCHTSHGGPTPNFTFVGKKFNGMGYRIPSIRISDIKKGKPEDKGEYLDLKPQPLSGRFQFQMIQNRSNNTTGVWGEARTNPTSRFALFPYIGPIGNNFGMWTEIYIVPLLSSGEWGIASMTYEEFDFRYIFDPENHTTSIGLALTNQGIREIFGFGPNPGLYSDNNRGGIGGYTHPNRANVLAYGWMNDRWVWAAGAHTGDTNIGWDKYNFLGMFGYAFGNTNDNELWANVYFRTGNDALPLVSRSFIDGDI
########################################################################################
iron_oxidation	GS10_PC15_940.fasta	SDBV01119487.1_3	Cyc2_repCluster3	33.3	27.3	28890	0	0	0	ATCHKVFPLLKPFGVALKLNGFQFSEDEAGQVKEKPVVLGAEAYKEVWPKAIWPGSIPKLPPIALRINSGFSYDKAREKTPTEFAVPSIQMLVGGTFTPRISFFGSILLAKGHNTNALQMVYLRFNDLFKSILSENALNLRVGQFIPDITTFKFQHSSLTRALYAFNTYDPKNGSSLVLTHRNFSLMGQVIGIEASGLITKRLRYVIGVANGNAVFGEDNKAKDIYGKIAYKIGGMAFDGSSTGDIFGPSANNWAEKSVTISLFAYSASRLNSDDDDVSLLRIGGDLNVQFRNLNFIGGFIGGGDEAFYTPSGSSGKVRYDRNYSLFFGEASYMIYPWLVGLVRYEQTQPMEIHSGLPDQETFESVSRYVINATALYTANVKFFVETLVLPDIKYEANL…
########################################################################################
iron_oxidation	GS10_PC15_940.fasta	SDBV01304351.1_1	Cyc2_repCluster3	31.1	27.3	28891	1	0	0	MQKSQKSQRNLFSVITFLFMVSLILLCFNDSEAIPSFARKYKTSCQTCHSI
########################################################################################
iron_oxidation	GS10_PC15_940.fasta	SDBV01087137.1_1	Cyc2_repCluster3	29.1	27.3	28892	0	0	0	EAWKKVWPETIWPGLLPATVPISFYGHQRFVWKEDADASTNFDAPHELEMLIGGNYGDRISFFGEWIVYEKDYADDRDKLGALYIQFNDLLGSTPGMLNLKFGKFETGASRGHKDDNRLTPSHPMPYDYTVDGGGNDKKLRQKQAGLELNGILANRFEYAGGIVNGNGSTADNNSDKDLFYRVAYKFGGMGLNGSGSEPGEQLVMKDNWRDDSITVGTFGYIGKPSDEDTPTEDYTRFGVDLSLKFNRLDIGGAYVVGTNEVNGGEDIDSSSFFVDVQYLFYPWLLANVRYGQKEFNSDQVDTEVLVANITILQRANIRWNVEYFTFLDDEVGADTVKANLMFAF*
########################################################################################
iron_oxidation	GS10_PC15_940.fasta	SDBV01177344.1_4	Cyc2_repCluster3	28.6	27.3	28893	0	0	0	QLGVEANGILKGRFRYVAGIVNGNGTEIDENSFRDFYGRLGYKFGGLAYDGTYNTEEIRENEISFTFGIFGYKGIKTISSVDIDFNRFGFDANIYLGKFNLVGGYITGIDGPGNEDKYSLYFAEANYMIYPWLTGLIRYEQANPNGLSSAKQIVPHLSALIVTNLRLRLETRLDPDNIKINNLFLGLDIAF*
########################################################################################
iron_oxidation	GS10_PC15_940.fasta	SDBV01030220.1_4	FoxZ	162.2	150	28894	1	0	0	MAVIESTQTGRGDTETRRRGVAVQAICVSYCHLHRNSIPGIKSSLFAKSLSRQDESFALSQCLRVEGCLSASPIPPYPHTPIPPHSHPYSGKNALTYRQFGLLLLLGTIWGASFMFIKVALPTVPPFTIVFVRTALAGLVLYAVVRHRGRRMPPPGAIWGSFLVMGLLNGAIPYSLINWGEIHIEAGLGAILNSLMPLFTVIFAHFATRDERFSRRKLVGVALGLGGVVLLMGPSVLQGFGSHVLGQLAVAGAAASYAVAAIYGKRLGKDTPLVLATGQMAGGAILVAPLMIVVDKPWTLSPDLPAVFSLLLLAVTNTALAYVLYYRILAAVGATRLSLVTYIIPMFGVFWGWLILGERLHWTAFAAMGLILASVGTVSDMLPGKNDNGLVFDPFGQAA…
########################################################################################
iron_reduction	GS10_PC15_940.fasta	SDBV01001682.1_15	DFE_0462	59.6	40	29655	12	0	0	MKDKRTRAAQVYLFCILLTCSASASIKNSPHNLTALAKGNMCNFCHTPHGSFSRTPIWNHKLSDTVYKIYESSSLDAKVGQPTGSSKLCLSCHDGTVALTHTRKGRGRGAYIAPGSANLGTDLSDDHPISFVYSDGLATKDIQLRSPSALPQELKLDRSDELQCTTCHDPHDNTNDSFLVISNRRSQMCLSCHNLEGWYGSSHEASTALVTGSSDSYLKKSKYNTVADNGCNSCHRPHSAGGHERLLHFSKNEDNCLNCHNGSVARTNLKSLQSKRSRHDIFRYNDIHDLEESALTMKKHVECEDCHNPHSVQNEAEEAPLAPGAMRNVSGMTISGGFIQQVQYEYEVCFKCHADNPDRVQSDITRQLTQTNTRLEFDPGNPSYHPVVSPGVNQDVPSL…
iron_reduction	GS10_PC15_940.fasta	SDBV01001682.1_18	DFE_0462	84	40	29655	5	0	0	MFKWKISTFSGTIVVSLLVMLVMSCDEVERYRVLSFFFDGVPPLVEERIISSDEVMDANSGLPLTEGVVQGKRVERAHGPSRSCKLCHQRLDKSKWATPQLTKRTPEICYDCHDNYAASASGLYVHGPVAVGACDFCHDPHTSSYDYLLIDSDPELCYRCHNQKSIESIPAHTTDMSSGCRPCHEAHSSSKKKLLRP*
iron_reduction	GS10_PC15_940.fasta	SDBV01001682.1_20	DFE_0465	21.4	20	29655	4	0	0	MRKIFLMAVLLVVFGMAVPAIAATQHTTDYECKTCHIVHTADPNGTSDAVPLWAGNDPDYSAVPFAMYVTKVHGTQTAKPEGDTKICLSCHDGSNTYDSAAPITGGSLADLGTDLTNMHPISFIYNSATTTGYTDLGDLDPGLVDSSDRVGCTSCHEIHSGATGDKALRYGTVDDSVLCGKCHIK*
iron_reduction	GS10_PC15_940.fasta	SDBV01001682.1_23	DFE_0461	204.2	40	29655	15	0	0	MNSGEMKMRKKVCKKLLVLLLSVFVSSAFGVERPTTPQETCVTEECHADYAKEQYVHTPVELGQCKSCHDPNDTSKHTYKHTREGKDFCEYCHLEQTAKKNVHDPLKTGDCMQCHDPHSSANQHLLLEEKVADLCKNCHQSGEGLKYLHGPMAVGECTICHTSHSSDHELLMPMEPSELCFSCHVVTKNELEKFEFVHDPAKNDCIGCHSGHGADNAKMLKARAPELCYPCHEPIKELAENSKYKHSVVSAEDGCMQCHTSHASTIEYGLKDAPLNLCMPCHEKPVGISREEVLPAFTDEIKGKKFMHGPVDQKDCKGCHISHGSEYFRLLAKEYPPQFYASFSKESYELCFSCHPETLVLTEETEVLTDFRNGESNLHYLHVNKTQRGRTCRSCHATH…
########################################################################################
iron_reduction	GS10_PC15_940.fasta	SDBV01000018.1_52	DFE_0464	25.8	25	29707	4	0	0	MQLESAKRPRARSRHRAIAPVVLFALVLALPFVTQAAVQGGHSDFACGECHMRTPESGMAGRPGSVPKWSTENTSDGVRSFRIYSSPSFDKLRTDIGQPDGTSRLCLGCHDGSYPGLRSGKAMFGSSDLARSHPISFTYSSSLAARAPRGTLNDPRSTSSGLGGTIAEDLLDERGKMQCASCHDVHSKRNGNKLLRYAYSPDTRQGSRMCLTCHNM*
iron_reduction	GS10_PC15_940.fasta	SDBV01000018.1_54	DFE_0461	158.1	40	29707	10	0	0	MTIRRIADLDDKQRISAGPCGAGLSTERQLRRWKLYSRCTGGAWRPRALVLLWAVAVLVAVGLPTSCAPAEKYRLLSFFFDGVPIPQELAGEFPELVVGPGGELMDPTDPRMQQFLAEDVVLPRPDQIVQEDQELFLHEPYDKRLCMECHKAQASFEAPITADTCGQCHQSYYNPPPDEWVHGPVGLGRCGMCHEPHESEHEGLLTDSVPELCFSCHDGPRVLSKPYHQEAKTRPCTDCHDPHSAGNRSLIVDSNTYLRRKETMPLLQSAHNDWEKDACAKCHEMERSNIIIPNVDEMCVSCHDEIREPQGDMELHDPVVEGQCTSCHAAHDSPLPNLINPRAEKNCLECHELQELPEEAHRNMQRAECLTCHTGHQSPRGHLLKSVPPGEQDEPAPAT…
iron_reduction	GS10_PC15_940.fasta	SDBV01000018.1_57	DFE_0462	65.6	40	29707	12	0	0	MALKRYHIGIALLCTWACAVSLVLAQSGSSVTNSKHNLSSSGPGPIKVAGESEVCKFCHTPHASNPIAPLWNRDDPGTYYQTYKSTTLVANVGQPTGSSRLCLSCHDGTIALTQTYNSRNSPSGSIYISAQDRGYIGTDLSDDHPISFVYSSSLATMQGELADPSSLPDELPLDHESRLQCTTCHDPHDDQFGNFLNMDNSEARMCRTCHTINGWLASSHASASASLGGSGRDDWDNLSASTVRQASCEACHRPHTAGGRQRLLRFEAEEDNCLSCHDGSVANKNVAAAFNSFSKHPIAMATGVHDPTEDYTSMSEHVECADCHNPHTARSGSNATAPNIQESMIGASGVASFGGQAVEATFEYQVCYKCHSGSSTVRNALVQRVFINTDTADEFSPNN…
iron_reduction	GS10_PC15_940.fasta	SDBV01000018.1_59	DFE_0461	205.6	40	29707	15	0	1	MMGWTRSKAWLLLAVMVLSMAAVVLSQPGDAPATIDPLQKPTARTLDCFEGGCHAEQGDFKVLHGPVSVGACDMCHSYVDAAEHTFELKSTKEELCEFCHIGQADGVVVHEPVAQKQCLECHDPHGANNEEILRFDNVGDLCSSCHDDVTRGHRYTHGPVATGSCSACHRSHTAEYENLLSATGRQLCLDCHEDMDRQIASVANVHKPVEGDCLQCHETHASSHVNHLIQEPLDLCVSCHEHENIKEMIDNVTVSHTPVTDERACLNCHASHGSNFDSLANDEGVMSCMACHGEPIIDEDGKTTVVGMGELLAAGANRHGPIRDGSCSGCHDVHGGSAPQLLVKPYPKEFYKKFEVETYALCFECHTSQLALQRKTDTVTDFRNGKANLHYVHVNRPKE…
########################################################################################
iron_reduction	GS10_PC15_940.fasta	SDBV01000134.1_1	OmcZ	254.2	76.9	29785	8	0	1	VGSPFSVTVTVTDGGTLTDVAITTADINALPVADLSAGAPYTFTIDQSITFDASASSDADGTIDFYDWDYGDGNTALDAGPTPSHTYTSAGPFTVTLTVTDDLGATDQTSLVPGSNIAPIADPGGPYPITGGVPFDLTSGSTDSDGTIVAWFWEFGDSNTSTLENPTHTYASDGLYNVTLTVTDDDGGTDSASTTASTGVIAAAPPVLQNIGMDDSAFTAVTENDCRVCHDTGLPDRHHNLVGQTIPGGSQVPYPDSDGDGNDDTVYGCLNCHGVIFNVERDCTVCHTGSAHHSTAAALSRDCVACHGDLVDNYDDGHYIPSYSPSLVTPYRSVGTGDPANARGDKAGACDYCHNDDGLPTPVILTNEENHHNTGLDTGNCLWCHNDAGGPIGADDGSQ…
iron_reduction	GS10_PC15_940.fasta	SDBV01000134.1_2	OmcZ	249.7	76.9	29785	12	0	1	MSRAAKRTLFGLSLALLAFGGTEAAAYRQYNDGCHNCHGAFTDATSPQGNVFLSDSKHEMHRNAGEMNTECNLCHTSGDKKNPYIGSSNGTSDNTGYGCAGCHGRLEDAGHDATVSPGLGAGLRQHHVNAGVELCKNCHVDASPNNYLPVEEDVAPPYYGTVDTLCDNPLNPVATFQINENWTVGDFLGLDNDGDLTYDTSDATAVRPLADPGGPYYALPDEVITFDGSGSSDPDGTIDSYDWDFGDGSTDTGVSPTHAYTTTETYIHFTVTLTVTDNDGITDTSTTTAIIGSISGGNPPVNQTIGRLDAALGVLVEGDCRACHDIGVPDRHHMRYGSERGGTTPPYTDPGGGTTWTCINCHSQTFIRERDCIVCHASAAHHAGATAQGGDCVACHGDL…
########################################################################################
probable_iron_reduction	GS10_PC15_940.fasta	SDBV01001768.1_10	MtrC_TIGR03507	427.6	209.3	29951	10	0	1	MNKINGLIFLMLFIGAFGLVAGCADDGTDGADGGAGINGNNGTDGTDGTNGTNGSDGEVGNDGIDGIDGIDGTDATVGDIFHVADTLVEDITITITGVTIGTTSTIDFSVFDDLGRGGIGVTTDSGGDTRFAIAKLMLGTSGDLDTWQSYINRARANDAATNTVMQATYERTGTLEDFGDGTYTYTFEADLTTVVNPVDSTPIPFVASLTHRVAIQAGGNLPSIQVTHDFVPDGTTALVSHVVAMSDSCNECHGTMHMHGSRYEVKYCVMCHNPGTTDPENDESADMAYMTHKIHMGAQLTNGYELGGHIYDDLGYPQPEMHCRKCHSGADTDTPEGDNWQTKPTIDTCGACHDDVNFATGAGHTGGAATNNSGCAGCHGATAINGYHVTEDATPNNPD…
########################################################################################
probable_iron_reduction	GS10_PC15_940.fasta	SDBV01001390.1_29	MtrC_TIGR03507	412	209.3	31969	10	0	0	MRQNVSKQRRTRARTTGLIGPIGICLVALMLFSGQAGCPGLPGPQGPEGPTGPAGPAGPGGGGAGGSAAPGINVAVQSVDFPADGKPEVEFTMKDDYGNPVSLAEFGSGDIRFVLGYLGTPEELDLGSANTSILQVTTPRYINYVTNEEEADPATGPNAGDTIAAGYDHARTGGVTQNADGSFSYKFEVEVPADFPQDATHQLSGQINRNFVVDGKRYNANPVFTFRPDGMAVTETREVVDTATCNACHTRLGIHGGSRREIQYCIMCHNAQSIDANTGNQVDFAIMTHKIHRGADLPSVQAGQPYQIVGYRDAVHDYSHVEFPQDVRNCTVCHQSAPQADDYLNSPTRAGCGACHDRSWFGLAADMPTGFAAHSGGAMDDDVGCAGCHPPSGGLAGIL…
probable_iron_reduction	GS10_PC15_940.fasta	SDBV01001390.1_30	MtrC_TIGR03507	364.5	209.3	31969	10	0	0	HQLAAQIRRNYSVDGLQYVDNPIFRFRPDDQPVTETRELVDTETCNNCHTRLALHGGTRREIQLCIMCHNSQNIDANTGNQAYFATMIHKIHRGADLPSVEDGQPYQILGFRDSVHDYSTVEFPQDVFNCTVCHQNAPQADAYLTANRAGCAACHDRTWFGLAAEIPDGFTAHPGGAMDDDVGCGGCHPATGGVAGILDVHRTPAEKAGVGLALDITDVSVDGTGTVLTVDFTAADGNGDPIDDIEAAGVQAGIVVAWPVPDYAENISEFFLGIGSSGTLVNNTGGSYSYTADAALPVSSDTFAVGMQARQPFDYEGETEEAGTATNSVTFFTTDGSDPVERRIVVDEEMACDKCHGEVRMHGDLRVGVDLCLMCHHANQTDEAQRPAEEMPPESVHFK…
########################################################################################
iron_reduction	GS10_PC15_940.fasta	SDBV01049275.1_2	DFE_0463	134.1	100	32558	0	0	0	MIQFHNQLCALARSTPPRVPHLHAKALLWLGALLVVLALAAPAADAERKKKKETSDTPPPVFYPDLPEIPRIQFLRTFNGAKDVLPAKTKKGGGFRKFIVGDVDSSDPEMFTKPYGVAMGDGKIFVCDTKQNSIAVLDIKGEAFSHLGRDAPGVLKNPINLAIDADGTFYVADNALKRIMVYDADGRYSRSIGDPEKIEPTDVAILDDNIYVCDIANHQIAIFDKKTGEERERIGSRGIKEDQFLFPTHVAVDLDGYLYVSDTGQARIVKFDPRGKIVDQIGSRGLGFGQFVRPKGIAVDREDRLYVVDAAFENVQIFDRDGALLLPFGGPGDHPGSMMLPAKVAIDYDNVDVFADRVAPGYEVEYLILVSSQFGPNKINVYGFLKTDE*
iron_reduction	GS10_PC15_940.fasta	SDBV01049275.1_3	DFE_0464	45.8	25	32558	4	0	0	MKKLLIVCMAVGAVALLLPGQAAAQTIETSKHDLSGGGYGTTEVCIFCHTPHDAPGAAADGPLWNHEITATDAAAYEPYDSPTMDATDVGDPANGISKLCLSCHDGTVAIDSFGGNVGTVLMGTINGGASVRAPGDGDINHPVSMTYEDVLDGELFAPVSGIVGGELPLFGVGADQVECASCHDVHDSTYVPFLRLDNDGSALCLTCHNK*
iron_reduction	GS10_PC15_940.fasta	SDBV01049275.1_5	DFE_0462	56.9	40	32558	5	0	0	DENGCIQCHTPHGGNNASLLKDAQVDLCLGCHNERLESSGEPLQDMMTLLATNSDWHGPINENGCTSCHGPHGGENFRMLMEVFPPTFYTGYDPAKYALCFTCHESSMVRDQYTRTLTGFRNGDVNMHFMHVNKEKRGRTCRACHEVHASPHPRHIRDTVPYGQWDLPISFVKTETGGACTPGCNEEGSYDREFKR*
########################################################################################
iron_reduction	GS10_PC15_940.fasta	SDBV01006924.1_1	DFE_0464	29.8	25	32559	3	0	0	HAVSGAAYTMYNSSWSSTLDNTQESQPEGIAKLCLGCHDGTVGIDTFDKYAGGAWDMHDENPNFVIPGFTDGENLDLRGTHPISIVYDESVDTNLNSQDTTLMGNSGYIRDILDSGKVQCSSCHDVHDQETVPGTHLLRVAQMNMGNGEQPSGLCLTCHIK*
iron_reduction	GS10_PC15_940.fasta	SDBV01006924.1_2	DFE_0463	110	100	32559	0	0	0	MKKTLFILLTGIVLFGCAAPEKKIGTVFYPPLPQQPRLQFLTSITDEEDIGRKPSALTEFLLGEMVSVKRIARPYDMGASKGKIYISDGTLKKILIIDLVKKEFDYIRDEGTGALRNPVGIWVTEDGYKYVADMGRKQIVVFDNEDNFKRTYGEKGQFDKPLDVAVYGNKIYVCDYNKQQIIVLDKDSGKTIQKIGTLGNKEGAFFNPSRVIVDKQGNLYVNDTFNFRIQKFDPEGNFLKIFGYHGDTFGGLARPKGLDIDRKGHLYVVDTAFENVQIFDDVTTDLLLFFGGFETGPGSMYLPSGIYIDYLNVDHFKKYADKDFSIKYLVYVGNFLGFKKLNVYGFGEWTGTPLPEM*
iron_reduction	GS10_PC15_940.fasta	SDBV01006924.1_5	DFE_0461	57.4	40	32559	10	0	0	MPEGPTKLGTDLSDDHPVSFVFDSQLAADNTQLVDPSTLPNEVRLDRNEMLQCTSCHNPHGTKNDKFLVRSHRFSYLCRTCHQKDGWGVTSHASVSATWNETGTDPWQHTPFTTVDENACENCHRPHTAGSDERILNYAFEEDNCLVCHNANVASKDIETELTKPHGHFVQDYTGIHDPVEDFTSDTVQNHVECTDCHNPHWANSSNPPLGAPEVSGRNQGVKGIDASGQPVEVASNLYEICFKCHADNNVITTLQVDRQIQQLNTRLEFDTLNPSYHPVEAQGANPNVPSLKPPYTESSIIYCTDCHNNNDALGPSGPHGSTWPFILERRYVHGDFVEFDELKYALCFKCHEWDESLRDEESEFPHKQHMEGEDATCFTCHDPHGISYTQGTSINNTH…
########################################################################################
probable_iron_reduction	GS10_PC15_940.fasta	SDBV01013402.1_5	MtrC_TIGR03507	212.8	209.3	32563	10	0	0	MKRKGVCWLAVAAMLVISLALITGCSSSDGSDGIDGADGTPAVTTDETCNVCHSDGRIADIADRHDITLLEKPEVVNIEVVRSAADTLTVFFSVIDANGDSLEGIMDAPGDADNIRVYMADIVPANTLTGNAPQTTWDTAYLEVWTEERGTTTGSVATDLGNGDYSFQMVATPAWIGSANPPDIVRGTRSDNFPNPEGDELNHRQRVYVRADARDIEGFNRTMGVADFTMPPVGNNTGIISTTGRTIVDASACISCHSDPLQEAAHGGGYQSPQVCNFCHSPIGFGGDVMQTDQVWLASLIHKVHAAIDIPAFPTRINGNGYVDVTFPQPINDCEVCHSDEGQDMADAWNTNPTAEVCGTCHTAVDFGTGANHIGGAQANNNSCSICHAPAIIIGYHAD…
########################################################################################
iron_reduction	GS10_PC15_940.fasta	SDBV01142401.1_1	OmcS	341	78.2	32592	6	0	0	MRKRKSTLMLALVVTLLTNFVSTAQAFHEGGAGFCKGCHMLHPAGEPIGALLIGEDAGSTCLRCHAERGEPHNILSDDGSSFTAGGDFYWLKRSYSWFEGGRTFTSPGESHGHNVVASKFGMYEDAKLRVAPGGDYPASSLSCISCHDPHARWSKEDDEAIPISISGSSWETSAYVDLPANYRLLGGRGFRSSGTVFANDAPVAVAPVDWNETDTNHVDYGSGMSEWCANCHEDMLGDYAGKHPAGASAVFSHRTASAYGRYIRSGDFSGIAQASYLPLVPFERGLSESSGLDPTSTSGPGVGASNVMCLTCHRAHASAFGAAGRWDFSTTFLADSHPGPNDGGSDGANSYYGRNIVSEFGPNQRSLCNKCHVKD*
########################################################################################
iron_reduction	GS10_PC15_940.fasta	SDBV01463877.1_1	OmcS	280.7	78.2	32593	4	0	0	SNPDNMGHNIVAVDFSLGVDGTNTSAPGGTYPSATLGCSSCHDPHGQVLGGTPNGQLPISVSGSYGDIPPSGSIAGNYRLLGDNLHGVITAPAPIAVTGGWTEADDDHTAYGQGMAEWCASCHADYTGDPNKHKAGNLYTLGSTIATNYNAYVATGDFTGVQATAYTALVPFEHQETDTATLVADITSTAGPGASDNVMCLTCHRAHASAFNNITRWDMEHELLAEGWPTAANLTAMGAVANADYYGRDIATDFGDYQRSLCNKCHGQD*
########################################################################################
iron_reduction	GS10_PC15_940.fasta	SDBV01118110.1_2	OmcS	224.5	78.2	32594	6	0	0	MRPSQLFVILSILAVAMLWGVSLSAFHDGGGAHCNGCHTMHNSVDGIFVDPANPSGNDFLLNQATPTDTCLLCHATRLGAVFSDSATAPDPQKGSGNFAFLLATNLNDGHSGASHPISGDAAGHNVISLTKGVAEDATLSSAPGGTFPSRDLACSSCHDPHGNASFRLLYGVGALKSGVLFNNPAPEAYGISIHGGSESNDNHTAYRSGVSGWCGNCHGEFHDNFGGRIIHPSGSTLGSTIASMYNSYNGTEDPNGGVQATAYLAEVPFEDPRDTNTTSSTAGPNSASRVMCLSCHRAHASSAPDSGRWDFSVTLLHEDGEESGSFKLPDPYNSDNQRSLCNKCHGKDLNSTIVME*
########################################################################################
iron_reduction	GS10_PC15_940.fasta	SDBV01035467.1_4	OmcZ	268.5	76.9	32595	8	0	0	MKKTILVLIAIAGGALFFASTSSAAIPAPPVNQDIGMEDVRIIDMMEADCRICHTNGVPDRHHMLYGQLVSEDSFVPYPDADGDGVPDTIYSCLSCHGQNFAVEQNCLTCHTSSSHHETAAADGGNCVACHGDIVDNMNDGHYIPAYAPSLVTPTRSAGDGLPLNDRNNGAGACDYCHDDDGLTDPIILSNRSLHHSAGWDGLGSGGRCNWCHDLSAPMGDQIRTCEGCHGPDSLHNIQADSPNLANLGTLVVGGEDAGYGHVGRDAGPDNSDCWGCHGFSMAFAPGTGPIVPTVYNSDSPVIGAGTDTGVTLAGSSFTNVTGGTQYNVSGVELTAGDGSSVILTPDAVYLGELVVTIPGDTAPGNYHLRAIKADVASNPAAISITPKVTITRTIGDAT…
########################################################################################
iron_reduction	GS10_PC15_940.fasta	SDBV01003299.1_2	OmcZ	251.6	76.9	32596	8	0	1	MQKRILFLLAVVGVTLLSANTAWAVAVADHGGPYTGLINVAVNFDGSGSTGGGALTYSWDFDGDLVEDDTGVNPTFTYTATGTYDVTLIVTDASDTSTDTVSTTAVISQTTSEDGVAPQVIGMRDSAFAGVAQADCRVCHSSGVPDRHHMLYGTVIPSPSVVPYPDSDGVGGDDTNYNCLNCHGDPITVVRDCTTCHVATPHHATAAALARDCKSCHGSVVDKFDDGHYIPTYSPSLVTPYRSGGTAYEQNANGVAAGACNYCHGADGGASPPILSNMGNHHGTGLNVLGQCFWCHDDLIPDTGPSGPDDGLQMRVCEECHGPGSLHNIQSDSNGGGVVVGQELLGYGHVGRDQGPTDSDCWGCHGFGGAAAPDTGAIIPTVYGSDLTSISAGTDTTIT…
########################################################################################
iron_reduction	GS10_PC15_940.fasta	SDBV01090032.1_3	OmcZ	242.7	76.9	32597	8	0	0	MQKAILVSMALAGIGLFFASAGSAAIPGPPVEQSIGMLDTTAQLLTETDCRTCHTAGLPNRHHMLYNASIPSGSEIPYPDGSGLYTCIGCHNNDFTLERNCGTCHAASPHHTTQPAVARQCTACHGDLVDDFDDGHYIPSYSASLVTPMQGLNGDGYSNAPYPTADLASDGSGNVQSSDVSQTEAGPPNFSVNPTPLGVVQHRNQPNVLFYKPAGFNNDFLIGSTHHGGEAYSVVFNTGAPLAASWDAGTHALIVTIDGSQTALALVNVINAATGGTDVEAELGYDGEDPVADLLSPGHYEPIGGNPPNSRGFGAGSCSYCHDDDGLLDANGDPAPALILTNYSTHHGIALSYMVSDGAGGNWSKCNACHNYTNRAAPDPRTYSDQSGPAFDLHIRICE…
########################################################################################
probable_iron_reduction	GS10_PC15_940.fasta	SDBV01093789.1_2	MtrC_TIGR03507	551.6	209.3	32623	10	0	0	CLIGIYIVMLTACGGGGGGNGAPDVAPGPTPPNGTVPADPIIPEDPIPDFENAESLIATITGVTINSAPVVDFQVTDGFGLAIRDLTTNNVRFHIAKLIPAENGSNSAWQSYINREKVPAVNPENDPAIQATSERGGELTNFGDGTYTYTFITDITAVTSPMAVTYEPDLTHRVGIQFSGGPTVNPTYDFVPATGATSNIETRDVVDIKSCNNCHDQLALHGGDRIEAKLCVMCHNPGTTEPNSLNTVDFKVMIHKIHRGANLPSVEAGGEYVIYGFQDSEHDFSHVEFPQDIRNCTNCHAGTGTGNEGNNLTSDGDNWNEVPTQAACGSCHDDLDFTLHMGGLEDDAFCLLCHSAGGFKGSPAESHRNLIQEAMPTFKVNILSVTNTGPGEFPVVNYS…
########################################################################################
probable_iron_reduction	GS10_PC15_940.fasta	SDBV01036543.1_1	MtrC_TIGR03507	464.3	209.3	32624	10	0	0	EDGEDGEDGEDGQNLTRIFGESCAVCHDDNSFAAVEKVHTATAKTVVGTITGVTVFGTTTTISFSVEDPIGTPKIGLSSGSVRFTVAQLVPASAGNSSYWLSLINGTETKEAGDPGTTADGYSATQAKYEKGSGGGTYTDNLDSTYTYVLNADITNLTDNPLYDANAVTRVAMQISGNITNDVYDFQPVDNLEEAALARQIVTNAGSCNSCHEKLGFHGSDRVEIDYCVTCHNKGTEDANSGNIVDMAVMIHRIHRGSDLPSYDEDDASTAYTIWGHNNSKHTYAGTYPGYITTCTKCHAAGPSEADNWSEVPTMESCGSCHDDIDFTAGTGHVIQNNNSNCALCHDSASGRPVVDAHPQKNISGFTARSEAEEYVYEITNVAFTGPGEYPEITFQVAD…
probable_iron_reduction	GS10_PC15_940.fasta	SDBV01036543.1_3	MtrC_TIGR03507	453.5	209.3	32624	12	0	0	MKKYYFREDVVMRFFYFFLYAVMLTGLFAGFGCATGTDETPQEPGAKIEYCDLCHQPGGISDVKEVHLSGARTLVGSITNVTVIDSTTTISFHVEDPSGTDKTGLPNNDIRFTVAQLVLASGGDSSYWLSLINKTETKEAGDPGTTPDGTTATQAAYEKADTAGGIFADLGGGDYTYVLNADITLATGYDTNATIRVAMQISGNITNGVYDFVPSGAGSVSTRDIVTNAGSCNACHEKLGFHGIDRVEIDYCVTCHNKGTVDANSGNNLDMVIIVHKIHMGKDLPSYKTDGAYTIWGYNNSENNYAGTYPGYITTCTRCHAAGPSEADNWKDVPTIAACGSCHDDKEVPIMASCGSCHDDFDFVAGANHEAGAQPGNNNCAACHSAEIIATRHHGKDPT…
########################################################################################
probable_iron_reduction	GS10_PC15_940.fasta	SDBV01143074.1_1	MtrC_TIGR03507	428	209.3	32625	7	0	0	QGLAIDIIGVEFDADGKPTVILTLTDAGGRPLPAEVLAGYGFVIAQIVVDEETELSRYQNLLVREVEGEAYTIGEQTRQPALAKTTQAFADTGGAWLDEGDGVYTYTFANALTSAVDPDLTTIVGLYAYRDGRTNVVNDVFTFVPAGGEPSVTREIVSTAACNTCHNPLAFHGGTRREVGLCVVCHTDQTRDPETGNGVDFRVLIHKIHRGQFLPSVLAGQPYQIIGYRQSSHDYTEVAWPQDVRNCTTCHTGGADSDNYKTKPQIAACTACHDDVNPETAENHPGSKPRADGSCVACHEPDGEEFEEPISGAHTIPVKSSQLKGVHLEIISLDNAAPGEAPTVIFKVTDNSGNAIAPADMDYLAVTLAGPTGDYVNRVTETIFRAPSETPPDVEDAGD…
########################################################################################
probable_iron_reduction	GS10_PC15_940.fasta	SDBV01019839.1_3	MtrC_TIGR03507	388.2	209.3	32626	10	0	0	MMSKMLSRKDGHVSMTVVVALLFLVSTILVGCPLVGPEGPPGTDGADGADGADGTGGGADGADGADGQDGADGADGADGADGADGQDGADGGAIGTGVNVVVEGVVIPADLLPEVTFTMTDDLGTSIALNQFTGSRDIRFVLAYLEGSGAAKSSPVGQFVSYVPGEGEEGNATYDHHLADGLTDNGDGTITYKFETAVPADYDPTATHQLGSQYRRTHPITDIAYVANHIYTFRPDGGVVTETREITTTATCNECHTRLNIHGRRREIQYCILCHQPQTPEANFPEMIHKIHMGANLPSVLGDPDAVPPVEGVPYTIGRHDFSGIHFPQEVNNCTVCHTEDVGDDGAPVAKHADVWKNKPGIVACGSCHDDVDFETGANHPGGAQADDSSCTICHSASA…
########################################################################################
probable_iron_reduction	GS10_PC15_940.fasta	SDBV01049153.1_3	MtrC_TIGR03507	332.1	209.3	32627	10	0	0	MSKFGRSQQSLFKLFSRLALVATVTLVLGQTCLPDPGAGDACPDDPDKTAPGDCGCGVADTDADGNGLSDCLEPADGVDGEDGVDGVDGVDGLGIQIADRHGTDMLLSTGAFAEAGKFFATATITSATADAGGTATVDFTVEDADGAPVIGVTGVDFNIVALAPAGGGESFNKWVPYIYRTQTVEGSADGDWPNPDGTIAYQGYRESGGTFTDNGDGSYSYVFETNLSSVTVDGTPIAYDRSLTHRVNVMMGGSSGPTADALFDFVPDGSDVTETRNIVETAACLQCHGVDFRGHGGDRLSVEGCVTCHLPGSWDPHGGETVDMKVMIHKIHAGHEVQSIAGADGIVWDDPATAGDESADNGEYAIWGYRDNKHEWWKVGFPAVIRNCTKCHQGSGEDV…
########################################################################################
probable_iron_reduction	GS10_PC15_940.fasta	SDBV01027333.1_2	MtrC_TIGR03507	289.1	209.3	32628	10	0	0	MRKRATGWAVAVSGIACLGLLLVAGCGGDDGAAGLPGPAGTDGTDGDDGITGDTGLGVEITDRHGTEMLLTTGEYESAGKYFADATIISATANASGVATVSFTVKDEAGDPAPGITGMDFGIAALFPASGGESFNKWVSYVYNTATVSGSYDLTPPNAPGTQAEQAYRENGGTFTDYGDGSYSYVFDTDLSTVTTPVSSVDITYDRSFTHRVSVMIGGHSGATADANFDFVPAGGAITETRDIVQTDTCIKCHGVEFHGHGGDRLTMENCVTCHNAAGGSDPEGGALMDMTVMIHKIHAGGELASIPGVDGIVFDDPATPGTDESADNGAYIWWGYRGSDHSWEKTAFPAVIQNCTACHEGAGTDVANWMTVPSRLACGSCHDDVDFTSVADHNPAQAN…
########################################################################################
iron_reduction	GS10_PC15_1060.fasta	SDBT01005331.1_3	DFE_0464	53.2	25	32631	7	0	0	MHRSEDASILEPGEEGSFGHLLTIERSSELCLTCHNGKAGIPDVIGEGDINGLTERAAGFFEEINTPNANGHDLQADRVGQSALCSTCHSGGSFSTAKVGCIDCHDPHGKDVDDDLNYSYRNLRSAAGPDDGPIYRAFVKPDSVELEVYEQSSIGYTTPDTETSDWREVTNICFDCHHTFATDGYTRNSSGMCIRHPSTDSERGIWEAINKNGPPKTDPVHWGNGNGIGFAVDRVPFAVSAATDYVGATALATKGSKITNEVFCLTCHKAHGSRYKNSIRWPENSNLGCQQCHNKG*
iron_reduction	GS10_PC15_1060.fasta	SDBT01005331.1_4	DFE_0462	320	40	32631	16	0	0	MPSQFFCSLNCPTAKILVDIEMSIWYDHQRSTPEISADVVLTTRGEDMRRISFVVAVLAILMIVSVVKTETQSESTANQGLPLKILFPKDKTYVTQETIKIIGTVSDVSIQQVNVLVTGGEPVGGGSVPIVKNAFEAAVRLQPGLSEISILSAGNEEAASKITIFRKTDQNASEVPANFKQYFLHTPIDQKVDCQSCHKLDSTPVDYRRMNVMESTCQTDECHGEIGDDKYVHGPVGSGTCIACHNPHGSVEEYSVSRSGLLLCLVCHEDKENELKQEYVHGIITSSGCIDCHDPHESANKFQLLGDTTSELCFTCHDDTKMKLQFVHGPVGDGDCNLCHNAHASPNDMLLAEAGDELCFLCHDVIKEETTRQNIHSPVEDACANCHDAHGSPNDKLLN…
iron_reduction	GS10_PC15_1060.fasta	SDBT01005331.1_6	DFE_0462	745	40	32631	27	0	0	MTKQRLHLIRQIGLLIILFLVFLILMQGCALISSKKPKVRGCLACHKEDVQRFQQQEFHHVSIDEEGCRKCHVSHGVANKLVLVKEKAELCYSCHPQKSMEFQKDQVHYPVAKGDCTRCHDPHAASNKNFLTKQGQALCFTCHLEMEEEFVDSNIHDPAKLGNCDACHESHTSELPKLLKAAGNDLCTNCHDHQEPQFQTSHGQYAVEKANCLECHNPHASKEEGLFRKSVHQPVAGGVCDSCHEPSGTGEVVTMVAKEPESCYSCHDEEEYKKKYQHRPARQGKCSSCHQDHASKNASLLTESSNTLCLQCHQEDIAEFKKQYVHSPVSEGKCIGCHNPHSTENDFLLAKLDANLCFSCHETEAQKYSQGTIHAPVVVGKCLICHDPHASNTKGHVVE…
iron_reduction	GS10_PC15_1060.fasta	SDBT01005331.1_7	DFE_0462	368.1	40	32631	16	0	0	MDIYHIQMVSVMFVMKCLEERDNRLTKIISFAVVLLIAVYIGVSLAATLKLNETGSELCFTCHDEQRGSFDKKYVHSPVEQDNCVSCHNPHTAKYEFMLIEKQPELCYTCHPDEQESFSQSPHVHTAVEQGKCTGCHDPHASDNEHLQKQIEDALCFSCHLEEAEEFKKGAVHTPLESGECSICHLPHISDFRSQLVDSPEQLCFTCHDAEDADLKRVHRQYPFASSDCLSCHSAHSSDVKDPELKALEPKLPLPYVHKPYGKGMCDSCHTDAPPDPVKLRAAQTELCYRCHSDMKKEVSSQPHIHFPVEDGLCTSCHAPHASKYEHLLLATGKELCASCHPDLMKKLDATYAHSPAVQGDCLKCHKPHAAQENSFLVDDSMSVCQLCHEEQGKFTHPV…
iron_reduction	GS10_PC15_1060.fasta	SDBT01005331.1_9	DFE_0463	154.9	100	32631	0	0	0	MKLSTSVILVAVSLVALASGIQAQGFMLKPLFSITGAELLRKISMPSDVFVDDVHGEIYVVDAGNRRVLIFEMDGFYKHQFVIPGAPGELTSLVVDGRGEILVAVGGKVAVCDFRGSLLEYVDFQGFPDADKIRVTRLAVDSKDNHYVVDVGKQRVLAFDSDWNFRFAIDKESFPKTVRNLTHRRGQEQSTVQSLSIGDICVDDEGMIYMIDPMASYVYAFNDEAEYVCSIGEPGATFATLSLPTGVAVDSQGRVLVVDATGHGILGYDKNGRRLFALGGMGREEGRLYFPKYVSTDGDGRIYVIEPFLNRVQVLRVEDGIVPTRLPSSLPVSTKVTSPPLGREDE*
iron_reduction	GS10_PC15_1060.fasta	SDBT01005331.1_10	OmcS	93.4	78.2	32631	6	0	0	MMKTMKLGFLALMVAALVLAFGSSSMAFHQAAELKCMACHTMHASENGSNSNVTPANGFDAAPAGGVTAGGNPYLLVDDNETDLCLACHSAGGSANSFQDASGDFAPHVMSLAGSAAIALPGGDYWSSKRTHTGDAGKGGRGHNPSDGTSSAMPQDGNLDNPLLPPGGAPALGKWDCVSCHAPHRYDIGTGDFRMLWKNPGGFGGGAPFNAVESVLTSDESDANHSGYQGNVSAWCGSCHGDFHNQSPPNYVHQSGVNLQSTIATYYNNNPEEGGMGVPSYLFIVPVQDSEVPIDEDFSVTASSQVMCLSCHRAHAAATKASHDYYTDDTLLNNTRNMTRWDMERPSGSGLGCNKCHDKGDDKGD*
iron_reduction	GS10_PC15_1060.fasta	SDBT01005331.1_13	DFE_0464	61.5	25	32631	14	0	0	MIQKSIHTIIIAALCAAFTADAGDWHQPSQLVCSTCHTIHYSEAGTSPARVPADDKPFGPFTQLLLASTVNGLCLSCHDGYYTEAPDVIDAAYPAAAGYFANSGGSDNENAHNLGMSSGETPPGSTDSLILSCTSCHNPHGSPGYRNLLLDPPGSVSSNITVEAYQVVKPDGPGGNKPDHVYIQENILYQDKMSQWCCDCHPDFQGTSVSGSRHPQEVLIYGADHTDDEHWESSISNRVPVEADHTDVQDPDDIPSTHDRVFCLSCHKAHGSAIRSSLIRADGNRMLSTCLQCHYGPYELTKHGDATDGVYRIADEPAGDCVHCHDEHASQGGGLNDYLLFTENNKNLCYTGDGEGACHAMAGTDKIYQGQAIYDVSTHEDSMPDNGRCLNCHTPHGQM…
########################################################################################
iron_reduction	GS10_PC15_1060.fasta	SDBT01002863.1_9	DFE_0450	312.7	30	32632	5	0	0	MKDVMKEKKMKILWSLAIAISLLLWGGGIGYAAISGVCSNCHTMHNSQDGSAEVETYSGGVLTTGGTPQNQLLKASCIACHTGALGDTDHLNTHDAPIVLHISAPSGQGGGKTLAGGDFYWVADSLGNDDTMGHNVDGIAVGDAMGYTPPGFDAGATPGALDDGTMGSSWSVDNQLTCAGTYGCHGTHDNTNADAAIAGAHHGNTGGTANQANTSDTVGNSYRFLGGIKGLENITWNWAESTSDHNEYYGAAAPSAYVDKSTISYSCAQCHGNFHQTAEIGGTSSPWTRHPTDFVLPTTGEEYSAYNPDNGNAYSVEAPVARGVVPASSGSTVQVDGTADADGAIVMCLSCHRAHGSPEPDLLRWTYSGIQAGTGTDDDGCFVCHTTKNADSID*
iron_reduction	GS10_PC15_1060.fasta	SDBT01002863.1_16	DFE_0448	319.2	27.5	32632	14	0	0	MESKKKVITLLSYISIIFIGLVILANHSRADSSAEVPPLTNDICIKCHPQQPAAIDDRGGKHKTKVGCIDCHVEHPPRGTGAIPQCSICHSRAPHYKLEHCDRCHSNTHAPLDLKMEGKITDPCLTCHPQQGKEIKKHPSAHANLACSECHKAHRAIPKCMECHKKHTDDMDFEACKGCHPVHMPLEVTYLPETPSNYCGSCHKEAEDLLQKNTTKHHDLACVYCHRNSHKTIPPCLACHGHPHPYKILKYYSECADCHYTAHDLRK*
iron_reduction	GS10_PC15_1060.fasta	SDBT01002863.1_17	DFE_0451	432.3	64	32632	0	0	0	MNEIIKFRKWQYRAVIGIIALILMPVTTSFQYGWIDLLYAEQAGGVEAGLSSSEFREKLVSTKITCIQIIQEDYEGLKLSYPRQVLVDSVKKEIYVVDSGNSRILIYASDFYPLLSIGKTYGVESPVGLAIDLEGYLFIAQSLGKGNKKGRISVLNPSLGWKKDIFFEGFEDADNFVPNNIAISNRGYLYVTGNSYQGVVVMDKEGTFSHLLTPIDSFGKSPEEKATICDVEVDNQGNIYLLSEDMGRIYVYDSQERYLFKFGKKGGSTAKLSRPRGIAVDGGGKRIYVIDYMRHTANAYSGDGQFLFEFGGKGWGKGWFQYPTDIAVDTLGNVLVADTFNHRVQVLKIQETISIEEAKEPKPKVTIAQEVPEAKEPKPKVTIAKEVPKAKEPKPKVTI…
########################################################################################
iron_reduction	GS10_PC15_1060.fasta	SDBT01002863.1_25	DFE_0461	778.3	40	32633	26	0	0	MKNIRLPLCFLLIVGIAAWAVVSCGHKSLRFKKRCVECHQEKLSVFKDNKVVHSPVSKGTCESCHRPHGIIGGVYLKTSEKKLCYECHKDSLKMMEKKHIHAPVKDEKCVSCHNPHASMNKNLLKGKDYELCFTCHNKETFERKTRHELKKECIFCHNPHSSDYETLLFDSVNNVCAECHNFKNKGFIKKHSGYDVSSASCVSCHASHSSNNDKLLRNFIHKPLDKNQCNDCHGAPSTSLKIKEKGAELCYKCHTEEEKAFVKNYMHSPASKGNCLNCHSPHSTDYKGITLLPDGEICYKCHKETKDNFAKRHIHKPIEEKRCTSCHDPHSSGNKYILKKKGKALCYNCHDNSNFIRSNVHEPVKTGTCIVCHNPHASDNKFELNYPEIEQCYTCHQKE…
iron_reduction	GS10_PC15_1060.fasta	SDBT01002863.1_26	DFE_0462	456.1	40	32633	16	0	0	MWQKKKLPYICIFLLLALIYAVTGGAHPATAKTSFKKCLECHKDLQKEIKLKGAHAPFKNFNCGSCHNPHASKHKSLVKREIGSLCKSCHKGKGVKQKFSHDPVEKGNCLECHDPHASKDRNLLVAKGKGLCFKCHKTESVFPGKIKHEPARKGLCLKCHNPHGSDDFSLLRKNKEKICLSCHSIESTETKKAHKFYPVSGTECVSCHNPHGAKKDDLIKQNKHKPFAKGNCQKCHNSPEAGNPLGLNKKGALVCLQCHKKVDEDFNKINNHFFDGVFCINCHNPHASDQSGMKKGVLKKICFNCHQDTKWRMSDKKITHLHPEVKKGNCNSCHDPHGSNFRLLLVNNEFAICTSCHKRHASFSHPVGDGVIDPRSKRDLTCITCHALMASKHEFALRL…
iron_reduction	GS10_PC15_1060.fasta	SDBT01002863.1_27	DFE_0463	400.6	100	32633	0	0	0	MIKKSILVFSIFLLLIVPLKAYGKTYGKKDAINIITTLGSNQDIGILGLIGGVFFDEIKKRLYVTDSSNCRILSYDSEFNFLSALHPKEGLKNPTSLLRTIDGRFLVVEPSKRNVVVIDVAQKSINLLDLAEVSDSATFNPGRMAIDSDGNIYIIDRANNRILVFNLNLKFNKEVIKESKIRFDDIKVDRNGYIYTLSTLEGIARKYDRSGKKILEFGSRGKGRDEFSFPTSLAVDNKGLIYIVDQHKNKIFVFDRKGKFVFNFSRLGWIEGRLATPSYIFISSSDTIFVVDRGNSRVSIFK*
########################################################################################
iron_reduction	GS10_PC15_1060.fasta	SDBT01004400.1_3	DFE_0463	405.9	100	32634	0	0	0	MIKKYILVFNIFLLLIVPLKAYGKQDAINIITTLSSNQNQDVGILGLIGGVFFDETKKRLYITDSSNCRILSYDSEFNYLSALHPKGGLKNPTSLLRTIDGRFLVVEPSKRNVVVIDVAQKSIDLLDLAEVPDSATFNPGRMAIDSDGNIYIIDRANNRILVFNSNLRFNKEVIRESKIRFNDIKVDGDGNIYTLSTLEGIARKYDRSGKKILEFGSRGKGKDEFSFPTSLAVDNKGLIYIVDQHKSKIFVFDIRGKFVFNFSRLGWIEGRLATPTYIFINNSDTIFVVDRDNSRVSIFK*
iron_reduction	GS10_PC15_1060.fasta	SDBT01004400.1_4	DFE_0462	453.4	40	32634	16	0	0	MRQEKKFLYSCIFLLLALIYAVTGGVRLATAKTSFKKCLECHKDLQKEIKLKGAHRPFKNFNCGSCHNPHASKHKSLVKREISSLCKSCHERKGVKQKFSHDPVEKGNCLECHDPHASKDRNLLVAKGKGLCFKCHKAESIFPGKVKHEPARKGLCLKCHNPHGSNDSSLLRKNKEKICISCHSIENAKTKKAHKFYPVSGTECVSCHNPHGAKKDNLIKQNKHSPFAKGSCQKCHNSPESGNPLGLSKKGPLVCLQCHKKTDEDFNKINNHFFDGVFCINCHNPHASDQSGMKKSVLKKICFDCHQDTKWRMSDEKTKFLHPEVKKGNCNSCHDPHGSNLRLLLVNNEFTLCTSCHKRHATFSHPIGADAIDPRSKRDISCITCHALMASKHEFALRF…
iron_reduction	GS10_PC15_1060.fasta	SDBT01004400.1_5	DFE_0461	784.5	40	32634	26	0	0	MKNVRLPLYFLLIMGIIAWAIFSCAHKPSRFAKRCVECHQEKIVVFKDNKVVHSPVSKGDCESCHRPHGIIGGVYLKIDGKKLCYKCHKDSPKMIEKKHMHAPVKDEKCVSCHNPHASMNKNLLKGKNQELCFTCHNKESFERKTRHEPLFDKECIFCHKPHSSDHENLLFDSVNNVCAECHNFKNKGFIKGHSGYDVSGASCVSCHTSHSSNNDKLLRKFIHKPLDKNQCNDCHDAPGASLKIKEKGAEFCYRCHTEEEKTFVKNYIHSPASKGNCLDCHSPHSTDFKGITLLPDGEICYKCHKETKDNFAKKYIHKPIEEKQCTSCHDPHSSGNKYILKKKGSSLCYNCHNNSGFIRSNVHAPVKNETCIVCHNPHASDNKFELNYPEIEQCYTCHQ…
########################################################################################
iron_reduction	GS10_PC15_1060.fasta	SDBT01004400.1_12	DFE_0451	442.2	64	32635	0	0	0	MNEIIKFRKWQYRAVIGIIALILMPVNTSFKYGLIDLLYAEEVGGVKAGSASSTGKRKLVSAKITCIQIIQEDYEGLKISYPNEVLVDSVKKEIYVFDTGKSRILIYASDFYPLLSINKTHGINSPTGLAIDSEGYLFITQARSKGNKNGIISVLNPSLGWKKDIYFKGFEGADDFAPSNIAISKRGYLYVTGSSYHGVVVLDRDGTFSHLLTPVDRLGKSSEEKATICDVEIDKKGNIYLLSEDMGRIYVYDSQERYLFKFGQKGGSTGKLSRPRGIAVDSAGERIYVIDYMRHTANAYSGDGQFLFEFGGKGWGKGWFQYPTDIAVDTLGNVLVADTFNHRVQVLKIQETISIEEESPSIKTGYVKEQKTINATIIKEFAKEPQIPAEKASEDDKKK…
iron_reduction	GS10_PC15_1060.fasta	SDBT01004400.1_13	DFE_0448	327.2	27.5	32635	14	0	0	MKSWKKIITLLGYISIIFIGLVILVNYSRADSSAEAPPLTNDICIKCHSQQPATIDNRGKKHKTKVGCTDCHIEHPPLGTGAIPQCSMCHSRAPHYKLEHCSGCHSNTHAPLDLKLEGDITDPCLTCHPQQGKEIKKHPSAHTNLACSECHKAHRAIPECMECHEKHTDDMDFEACKGCHAVHKPLEVTYIRETPSHYCGSCHKEAADLLHKNTTKHHDLACVYCHRDKHKTIPPCLACHGHPHPYEIIKYYPECANCHYTAHDLRK*
iron_reduction	GS10_PC15_1060.fasta	SDBT01004400.1_15	DFE_0450	299.8	30	32635	5	0	0	MKEKKIKILWSLVVVVVISLLLIVGSSRVCYAIAGSCSNCHTMHNSQGGDGEVETYSGGTLSTQQATPQNQLLKASCIACHVGTSGATNSHDAPIVLHTTNPTTQGVNATLAGGDFYWVATGLGATDSKGHNVAGINSDDAMGKTPPGWATGATPGALSDGTMAGGAGTWLSQLTCAGMYGCHGNHSVTDSDAAMSGAHHGNTGGSSQQVSSAPGSVGASYRFLGGIWGLENSQWNWAETAAVHNEYMGKDGNDDFADKTTISYACAQCHGDFHSTAAIGRTASPWLRHPTDIVLPTTAGKEYSAYNPDGTGDSSIGEYCIVTPVARGAIPSSSSATVTEGATTTTGAVVMCLSCHRAHGSPEDDLLRWTYDMVAGSGTADTGCFTCHTTKNAD*
########################################################################################
iron_reduction	GS10_PC15_1060.fasta	SDBT01004398.1_13	DFE_0463	469.7	100	32636	0	0	0	MIDDKCSDKCRRGMMPKRLNFVTLSLVLFLLLPATGFCGQKARIKHLTSITGNSDIGQFGVLGGVFFDEGKQRLYVTDSTNNRILAFDEDFGYVTEFTGGGALSSPTSLVKDSKGRFLVAEPTKGHVLLIDMAKKSMEPIDFSSVPKINPIYPGNMAIDSADRLYLVDRANQRILVFDSNLKFVRQILVKDGQGLSDVKVDSEGFVYGLNTTDGSVCVFDRNGGLVRKFGKRGPAKDQFRFPVSLAIDRKGLVYVLDQHMSKILAFTKKGEFLFDFSQVGWREGRLHFPSYVHTNNSGRIFVVDRQNARISVFE*
iron_reduction	GS10_PC15_1060.fasta	SDBT01004398.1_14	DFE_0462	483.3	40	32636	16	0	0	MRVLIILFLFASVICGPAIGEAWAKKVEVSFEKCLKCHPDVKEQMGQEGAHEPFRKLQCSSCHNPHAAKYEGLLKDEVGKLCKSCHEGEKGLMAKKYSHDPFEDGQCLKCHRPHNSKNSKLLAAKGAKLCFGCHSKKGSFSAKHKHDPVKKGKCLSCHRPHTSDYDGLAKAGRKKLCVDCHSIDGEKIQKSHLNYPVQGTDCVSCHSPHGSKRTSLIKETLHKPFAKKQCKTCHNGLGSSKPLGVKGKGASTCMKCHPGIKEDFKKVNSHVGQGMFCVNCHNPHASDEGHLRKAKEAKMCFDCHEDTKNHVKDKKNQHKHPLVKEGKCSPCHSPHGSDFRLFLANDEIRLCTECHERHAKFTHPIGKDAIDPRSKRDIVCITCHNLMGSPYQFALRFDR…
iron_reduction	GS10_PC15_1060.fasta	SDBT01004398.1_15	DFE_0461	784.9	40	32636	27	0	0	MKLTKPIILSVLLIGVIIAGAISCGKRVPKQFVTKKCVECHQKEIEEFRKATVVHGPVDKMDCESCHRPHGVIGGAYLKVEEKKLCYTCHKETEAFVGRKHVHAPTKDEKCTSCHNPHSSMNKNLLKAKGNELCFTCHEKDSFVRSTQHAPMAEKSDKGCLTCHDAHGSDHDKFLFDSEANVCAKCHEFDRSDFVKGHSGYKPAGEACASCHTPHSASNTKLLREFVHSPLDQNKCSGCHNPPQTTNPLEVKKKGASLCYDCHTKDKAAFAKAHVHGPVKEGDCLSCHSPHATDHVDQTLMPDGKLCYVCHEKRELLLNKSNVHKPIQEGRCTACHDPHASDNANELKQAGKALCYECHQKDDFTRSTVHSPVKKGTCTVCHEPHASDHKFELRLSEVR…
########################################################################################
iron_oxidation	GS10_PC15_1060.fasta	SDBT01210045.1_2	sulfocyanin	45.8	45.4	32642	0	0	0	MIQKISSGNLRRKWLLFIPLFLVVMLLLAACAGPQGSAGLQGPAGPQGAAGPRGPAGPQGPIGPEGPERPVASSIEGTYLVNDSDFASKQAVDWSSAETVRVEFGEYYFDPVNLTFEAGKPYKVEMVNIGDIKHEFTAGDFFASSAWRKAESAESEIKVPYFTEIEVFAGKQVDLYFVPMIPGTYELVCEIEGHYEAGMFGTITVTGQTPTSPAPIYASISSGPWLADGAALVKAADWGSMETIVVELGEFFFKPDDIQLRVGQPYKIILDNQRGDVKHEATAGGFFNTVAFRKVQDASGEYKTPAPLEIETFAGKKTELFLIPTKVGTYELVCEIEGHYEAGMFGTITVTED*
########################################################################################
iron_oxidation	GS10_PC15_1060.fasta	SDBT01414257.1_2	FoxE	51.6	37	32643	1	0	1	MPPPRVGVLAPPRHNSQLDTCDKRSGRGVDDFVNLMEAWVNSLPITATPTSADSVTTFSFDGVSGLTFADDILPFFTEASMWFEASEACVSCHFDNSDVSSHELDTGSYYGILLGADAGDEAIITPGDWSTSPLRKRFRNNRMPPNVPFYFGQSNRKGPILTHPVTGVEIRAVDFIGEWVAAGAPNN*
########################################################################################
iron_oxidation	GS10_PC15_1060.fasta	SDBT01466399.1_1	Cyc2_repCluster3	109.1	27.3	32644	1	0	0	MTFESDSMINKSLPLGTLFCLLYFFPMNEIQAIPVFARKYDQSCNMCHVAIPKLNAFGEAFRFNGYRLPKETGEQVKVDDVKLGGKVQRKLWPRDAVWPGAVPGSPPIAIRTLIDLKIDPNSQVKSDFDFPHEIELLYAANLGSAISSFLEIEIYENGEFGGLERGYIQFISPIRNSRLFNLKIGQFAPSITQMDYRRLTARHYITADYRNGANNFRLRDWQQGVEVWGIKDGHSSGGLFYAGGIVNGNSAEFSQSTKSSDNNSSKDFYARVTYKFGGLSYSGEIGPPPQGGNWRDNSLQLGGFAYNGKSLVSDFNRYGLDARWRYQDLDLFTGFVYGNDIFKDPMQSDMAFAAYFFEGNYVFLPWLLFVLRYEYISTPEITIPLTCRIFLPA*
########################################################################################
iron_oxidation	GS10_PC15_1060.fasta	SDBT01225310.1_2	Cyc2_repCluster3	96.6	27.3	32645	1	0	0	MPHSQPRTRRRFVAAILAVLVVALLVLTCAKPALAIPAFARKYEMSCIVCHVVFPKLTQQGEAFRRNGYQFPVADELFVKSEQLALGSDAWKDMWPNSIWPSDIPGMPPLFVRAAQRMSFHTDPAADGKKWDMDFPHDLYFGGAGTIRKDISFWVEVEWEPKDHEIGAGVKRVFLQFSNLFAWDEEDDEDGMRMGHRWLTLPPHAMNLKIGKFDTGVLMPVLSQNRRIGIQQAVPIRQRMFANRFRFEPVQSAAVELNGIIRQYNSYAVGFANGGMVSGEHLDDNTNKDVYFRVARKWFGYPLDGEIGSVKPAGQASSEPPPSADELGPPGLDFWRECGFETGVFGWWGKAEIPAETITVLNSLPVVGDPLDFRTDTIYPGRSDYFRRIGVDARFQWFD…
########################################################################################
iron_oxidation	GS10_PC15_1060.fasta	SDBT01060286.1_3	Cyc2_repCluster3	95.7	27.3	32646	1	0	0	MKLIYTYYPKTLFVFIIFLSILPTKAEAIPAFARKYDTSCVTCHVGYPKLTPFGEAYRLNGFQMPEVEESSIKEEPVKMGAEAYKRVWPKAIWPGSIPGTAPVSFRIRSGFSYTNDATGTYTEFGMPALQMMTGGSFNENISFFAGAHLFEQGSAGSIDRLYIRFNHLLSTKLPYNLVNIRIGQFVPDIVTYITNHRSLTHTAYAFNTYAPDQTSFEGGHVHGSAGFGIEGFQLGVEANGLLSSSLRYVLGVVNGNGVSATDNNSAKDLYGKLAFKLGGLKFDGSSVGEIYGAKANNWAEKSITISVFGYRGLGTYESSETDDSNDIAHNILAKQAIAASGGHDSNGSDGQYDFNRLGFDFNVSLRDLNLFGGFITGTDDELDYSLIFTEANYMFYPWL…
########################################################################################
iron_oxidation	GS10_PC15_1060.fasta	SDBT01064662.1_4	Cyc2_repCluster3	94	27.3	32647	1	0	0	MNVRPLVRGLTPGAIVFIVWLFWPSPGPAIPAFARKYGASCSSCHVAIPKLNAFGVAFRNNGYRIPEGDKRLSKIEDVELGAEPWKDLWPRSLWPGAIPGALPIAARIMADAHLNPSSEIQLDFDMPHEVELLIAGTAGEGVSFLAHVDFLGDDSVVQVERAFIQLDSIVDQPLLNVKVGRFEVGAVPFSRFHRRLTATDYLPTAFRPFDDALRFRDSQDGIELWGTRTGRRGGGFEYHLGVVNGGRPGRDTNGAKDWYYRVAYKFGGYGLAGPPPGEQGQPAGGRTPDNWRDDSVRLGVYGYRGELAMADGLDSHNGPNSFDRFGVDLDLWFKDLNIYGTWLRGREFKGDPREFDFDIYMVEADYVLFPWLHPLVRFEHQTGPPYDQTNWVLGGVILL…
########################################################################################
iron_oxidation	GS10_PC15_1060.fasta	SDBT01157796.1_2	Cyc2_repCluster3	92.4	27.3	32648	1	0	0	MSATHISIRSVAGTLILAGILVTLGTSSAEAIPPFARKYGTSCQTCHIAYPKLNTFGQAFRFLGYRMPAETEDMVKEVPVSLGAPGYKRMWPDAVWPSDMPGTVPLGVDITLTSLSQRKTEEGGETETIKNDLRFPEEVGILGGGTLGETLSFFAEVAFEQEVEEGNTELAVELEHAQFNFNGPFGWGSAFNLKVGRFTPELTQPFGHNELLTTGGPAVFTAFNPIAPQGGAELADEHAAGTALPHSVDGLEAYGILEHRFLYSGGISNGIGPGRESVDGNNAKDVFGRVAYKFGGLALDGDGYVSSAKNWRERSFEIGFFAYRGDGAGVFFAAEAHGEEEAHSEEEAAEETSQLLEDRTFTRFGLDANLFIRDLNVIAGYTRGSDNLVAYEVEHDELV…
########################################################################################
iron_oxidation	GS10_PC15_1060.fasta	SDBT01150799.1_2	Cyc2_repCluster3	89.6	27.3	32649	1	0	0	MRTHKSAVFGRMTPIILGGLTAWLSILCFADRALAIPVFARKYGTSCITCHAGFPKLNSVGEAFRRNGYQFPQDDDLLVKDEPILMGNEAYKDMWPNSIWPSDIPHLPPVSLRARLGYKQFLNTPPGGHGEAAPPSTDFQFPMDYSLISAGTLGENISWYAGMVLAGKGGHGGGGHGGGDEGLEPELERMFVQFSNLFAWSDYDDDDGMREGNRWISLPRHALNLRVGQFEPGVIAPWASIHRQWGITGRLPNVVSLSDAGFDGEIQNTNMFSFEPAQRGFELHGTLRQYNSYAVGLVNGNGSMGAWDNNTDVDFYFRVARKWFGFPLDGVLGEAQTDGNGEGGAEDFGDGVSPGLDFWREIQFETGFFGYTGRNSVMVDQEFEYEVQDEDGVDHHLEL…
########################################################################################
iron_oxidation	GS10_PC15_1060.fasta	SDBT01002570.1_1	Cyc2_repCluster3	89.5	27.3	32650	1	0	0	MKLIYTYYPKTLFVFIIFFSIIPTKTKAIPAFARKYDTSCVTCHVGYPKLTPFGEAYRLNGFQMPEDEESAIKEEPVKMGAEAYKRVWPKSIWPGSIPGTAPVSFRIRSGFSYVNDETGKYTEFGMPALQMMTGGSFNENISFFAGAHLFEHGTAGSIDRLYIRFNHLLANKLPYNLVNIRIGQFVPDIVTYITNHRSLTHTAYAFNTYAPEKTSFEEGHAHGSESFGIEGFQLGVEANGLLSSNMRYVLGVVNGNGVSATDNNSAKDFYGKLAFKLGGLKFDGSSTGEIYGAKANNWAEKSIIFSVFGYRGSGTYSSSELEEEETNGHAHKVLAKQAINVLDDNSSTESMQDYSFDRLGFDYNLSLRDLNLFGGFITGTDDEHSYSLVFTEANYMFFP…
########################################################################################
iron_oxidation	GS10_PC15_1060.fasta	SDBT01000261.1_36	Cyc2_repCluster3	88.1	27.3	32651	1	0	0	MRIRRWILLGTVLTFASGTIVLSTAAPAEAIPAFTRKFNTSCATCHVAYPKLNAFGEAFLRNGYRMPGGDEQYEADEPVKLGAEPWKRLWPNAIWPGSIPYLPPISFIVNADYVVEPDAEINNDFRFPSEFAFLTGGTFGDSISWFGRINLVAPGEDLHVHRLFGQFDGLLGTRMLNVRFGQMEPRAVPFSSNRRLTRFDYLLNSSTFPLGELVDAVLAHGAEDHDETDAHAEGGEHLHGGDYALGKTQQGVEVWGAADGFGGRGGLEYGFGIVNGNGSGDFAENGTNDNNSSKDIYWRAAYKFGGMSVLGNAETAPAQTDNWRDNSLRIGVFGYHGKAPYTFTGDLDDHEEEEEEHHEEILGSSIFTASEDDDHDDDHDEPTTFFVDEKFTRFGADAS…
########################################################################################
iron_oxidation	GS10_PC15_1060.fasta	SDBT01053593.1_3	Cyc2_repCluster3	86.7	27.3	32654	1	0	0	MKKTFSFQKVWFWIFIPIFFLLTSVESSTAIPAFARKYKTSCITCHTIFPKLNPFGEAYKINGYQFPVDEEDQIKEEPIIMGVEAYKRVWPDAVWPSSIPGTAPFAVRGRMGFGVEEEHDSGTITSGFGMPALQLVAAGTMGEDITLFVGAHLFEEGEAGSIDRFFLKFNNMFTRYLPDHFLYLRIGQFIPEIVPFASNHRGLTQSAYAFNTYAPSLGSGFVAEHVHGGGPFGIENFQLGVEASGVVNSRFRYVAGLVNGNGANKDDNSARDFFGRLSYKLGGMAFDGSGLGEGASADKEISCALGIFGYKGTKTVELIDEDFNRIGFDFNLYLSGLNLFGGFISGSDGPEDDEKYNLYFAEANYLLYPWLMGVLRYEQANPKNIASARQIVVNISALY…
########################################################################################
iron_oxidation	GS10_PC15_1060.fasta	SDBT01000178.1_55	Cyc2_repCluster3	86.4	27.3	32655	1	0	0	MKRIFLLAFFGLVLGTFSLPEKSEAIPSFARKYQTACTTCHTAFPKLNPFGRAFRNLGFQMPGGDEQFIKDKPVKLGAEAWKYAFPNGVWPGQIPGTPPLAIRVNGAYLINTQNTVEQDFKIPSGVNILSAGTMGEDITFYVGIHLFDEGDIGFLNRAYIQFDNVLSRWLPSYALNIRIGQFLPGLLPFAIHRGLMNTPYITNAVGFGGSLGGHHGGGGSLELAQRGFEANGILNHHIQYVAGLVNGNGIPAAGGEGNFDVNNVKDGYFRLAYKLGGMGFDGYDPATEDGVLLNTNNWRDNSIRLGGFAYFGNATPEPAVAPAEASELPHDFNRIGFDLDAYYADLNLFGAFMMADEDMPDGDEVKFSAWFIEGDYVVYPWLLPGLRYEMINPEEGSST…
########################################################################################
iron_oxidation	GS10_PC15_1060.fasta	SDBT01000178.1_64	Cyc2_repCluster3	82.4	27.3	32656	1	0	0	MKKVYFGAVLACLFLAALLAGTTNAIPTFARKYKTSCSTCHYAYPKLNGFGKAFANNGFRYPGGDENFTKEEPVSLGSESYKKVWPDAIWPADIAGTSPLSVHAFGRIHYGGKWDDPTTTGEVEEDKGLTFEIPHEFELLFGGTIGDKVSYFGEFELEHESELAYEFALQYDFSPKVHLKAGSVGLTVSPEHHRLTREHYAIEDLKNQSGTWRMRNGAGGGLELWGAGNGSGGQGGFTYAVGIGNGQNDEDNFDLNTSKDFYARGTYKIGGLGEIGGTEGQESSTSAFYIDNSVRLGGFAYSGSAVKDTLEDDFTVFGGDIDFWYDRFNVVGLFMQMKSDYGAVERTSLAWFGEVNYVVFPWLIGQARYEFVDRDTDLDDPDPQTTLVPAVIVMIRANV…
########################################################################################
iron_oxidation	GS10_PC15_1060.fasta	SDBT01075449.1_4	Cyc2_repCluster3	86.4	27.3	32657	1	0	0	MKNIINGPAKKFLSILAIAVLFIIFCWVDHSIAIPAFARKYKTSCITCHTVYPKLNPFGEAYRINGFQFPVDDEEQIKDEPVKLGSDVYKRIWPDAIWPNSIPAHPFAIRGRVGFEVETVDSATTSEFGKPTLQLIAAGTMGEDITLFVGAHLFEDGELGSLDRLYIKLDNMFTGFLPKHFFYLKFGQFIPELVPFASNHRGLTRAPYAFNTYGPSQGGSFVPGHEHGGGTFGIEKFQLGLEASGVIESRIRYVLGVVNGSGVEEDINTEKDVYGRLSYKFGGLAFDGSGGEKIDGKETSLALGLFGYSGINVHEGENADFNRFGADFNVWYSDFNFIGGYITGSDQNGTLKYNMYFIEGDYAIYPWLLGILRYEQANPENDPTIKQLIANVTALYVAN…
########################################################################################
iron_oxidation	GS10_PC15_1060.fasta	SDBT01233973.1_2	Cyc2_repCluster3	86.2	27.3	32658	1	0	0	MKQKYLIIKSLMLVAIFCLSVVFLSNFVTESHAIPSFVRKYETSCTTCHVAFPKLNHFGESFRLNGYIIPVTDEDFIKEEPIKLGAEAYKRVWPDAIWPNSIPGRIPLAIRVNYGFDYRNGEEVESAFSPPSVNLFTAGAFSEGVSFYVGVHLFEHGEFGSLGRAFVRLNNMFDNPIPHTQLYLKLGQFIPDVVPFADHRYIFMNSFSLNSYNPSMGSGFQMGHVHAGSAGFNLESLQLGAELTGIVAKRLKFGVGLVNGNGTSGETNSAKDWYIRLAYKFGGMALDGSTGDGYTEELSEEDNLKEYSLRLGVFGYKGGADNSGTAGPTDLDFSRVGFDVSAYIMSLNLFGGYIFGSDTVMEGTVEQELDYDLFFAEGDYLLNPWIMPALRYERANPDR…
########################################################################################
iron_oxidation	GS10_PC15_1060.fasta	SDBT01255263.1_1	Cyc2_repCluster3	84.5	27.3	32660	3	0	0	ICSAYAELDVSDSPELKLRQLARGQDCQLRIYGYCNYDSTTVVLCHIRKGHVAGIGMKPPDLCGVFGCHKCHEVIDGRIKTEYTKVQIEAMMLHGMARTLAIIDKHGIIRMHTKNKLIALMAFAIITVLPEMSYAIPAFARKYDSSCATCHVGFPKLNPFGEAFRINGMQWPDMGEDEHIEEEPVNLGSEGYKRVWPKAVWPNAIPGTAPVSFRVRQGFNIISTDEENYSEFTLPALQIMTGGTMGEDISFYAGAHLFEQGKAGSIDRMYLKLDNMFSSLLPYNALYLRMGQFVPELVPFITNHRGLTLTSYAFNTYAPSTGSSFGGGHAHGDDEPAFGLESFQVGVEASGIIKQRLRFVLGMVNGNGASARDDGVDNNAAKDFYYRFAYKLGGIAYDG…
########################################################################################
iron_oxidation	GS10_PC15_1060.fasta	SDBT01008895.1_2	Cyc2_repCluster3	84.4	27.3	32661	1	0	0	MHTIMKNNNTIDLSTPSGIPSFCNVIIYHKMLIEKAKSYLRNTILVVFFLTLMVEEASAIPEFARKYEISCSTCHYAVPKRNAFGEAFRLNGYVMPSGDEEFIKRQRVALGAEAWKEVWPDAIYPGWLPASFPLSAYIHQRFVFAPPEGGTKIDFDMPHELELFIGGTFNETYSYFAEWVLFEKGKNAPGLKRAFFQINDLIGPDNAFNIRVGRLEPGITEGYVDNNRITLEHAMTLDYRATGRWRPRDQQSGIELRGILNHRFQYAVGAVNGENVTINDATNEKDVYGRVGYKFGGLAFDGHQPDGMDFLQQTDNGADNSFTVGAYAYKGNYIVEVENDINNDFTRYGVDAHANLNRFDLFAGAIFGTDDNPSGLTIGTNLEKELNSLAWFVEGHYLI…
########################################################################################
iron_oxidation	GS10_PC15_1060.fasta	SDBT01008895.1_10	Cyc2_repCluster3	82.9	27.3	32662	1	0	0	MKIENKSAGILIGIILMVFAVESAEAIPAFARKYKTSCATCHVVFPRLTPFGEAYRINGYRMPEIEEESIKEDPVSMGAEAYKEVWPDAIWPGNIPGTSPVAFRINYGFSYDKSNTKTPSKFTIPAIQLFMGGTFSEKISFFGSVLLVKGHNTNALQMVSIVFNDLFSKYLPEHAFNLRIGQFVPDLTTYKNKHRALTHTPYALNTYVPTMGSYWAPGNHQRFGIAGQVIGIEASGLLTKRMRYVIGLSNGNALMGEDNKAKDVFGKVAYKFGGMAFDGSSTGEIFGASADNWSEKSITLSAFAYYSSRLDKDNAKDISLQRFGGDVNIFFRDLNVVGGFITGTDEDYFNRVKIDREYNVFFLETNYMIYPWLAGVFRFEQANPSDIDSESFDSVSRYI…
########################################################################################
iron_oxidation	GS10_PC15_1060.fasta	SDBT01035582.1_7	Cyc2_repCluster3	84.4	27.3	32663	1	0	0	MKRSFFLQTVLVILIFFTMAVANSWAIPAFARKYETSCQTCHIVYPKLNAFGRVFLNNGYRMSQADEELAKEIPIKLGADAWKQVWPNAVWPGDIPRWFPLSISTDFLMTVDPNAEDGAWTEFHFPREINLLAAARLGNIFSYFTNLTLLEHFEFGGLHRIFFQIHPFGESTLFNIKLGGYETRAVPFSGHKSLNSSNFMINSLGYTMETLENRLVELGGHHGGSAFTLGQSQVGIELWGAKGFKHGGIEWAVGVVNGNGLGGGGEEHDDGDEEHLDNEGTEDDDHGEEHGEDFPSPASGLLIHDNNMSKDIYWRFSLKLGGMSIAARPEDEGGEVTVLQDAENWKDNSIRLGIFGYHGKSPIMESIIGEKFSRIGFDVDCWYGNLNLFGGAWFAENNG…
########################################################################################
iron_oxidation	GS10_PC15_1060.fasta	SDBT01769082.1_1	Cyc2_repCluster3	81.3	27.3	32664	1	0	0	VTESHAIPSFVRKYETSCTTCHVAFPKLNHFGESFRLNGYVIPVTDEDFIKEEPIKLGAEAYKRVWPDAIWPNSIPGGPPIAVKVNYGFAYNKGEEVDSEFTPPTVNLFTAGTFSESVSFYVGFHLFEEGELGSLGRAFIKFNNMFNNPIPHTQLYLRLGQFIPDVVPFANHRNLTMNSFALNSYYPALGSGFQAGHAHGGAAGFNLESLQLGAELTGIIAKRFKFGFGLVNGNGPGGENNSAKDGYFRLAYKFGGMALDGSTGEGYTEELSEEDNLKEYSLRLGIFGYKGGADNGGATGPSDLDFNRFGFDISAYIMALNLFGGYILGSDTEIEGTVEKELDYDLFFAEADYLAYPWLMGAVRYERANPDGFDSFARFIPHLTV
########################################################################################
iron_oxidation	GS10_PC15_1060.fasta	SDBT01522880.1_1	Cyc2_repCluster3	80.2	27.3	32665	1	0	0	MRSKSCLMAVLLCCLVFAVLTENAQALPAFARKYKTSCVTCHEAFPRLNGVGEAFRLNGYKFSDDELYIKEEPVEMGDEAYKRLWPNAVWPSDIPGLPPLSVTLDNQASYDVGGTKNARSDLNFPKMAKLIGAGALGDNMSVFLELGFTRQGADSAGHHGGGATEEGTETDVEGWVQFEDLFGSENAFNIRLGTIGMHEMGLFTARSHNRFSISNYLYSSWSMPTPTAHNIADVITGDEEDEFDFEGNPFTIHAQPGIELNGFGKQWRYAVGMVNGNGDKFNDNNTEKDVYLQLAYKMGGIGFDGSGMGEGGLGSGSDPWRDDSVTLSFFGYYGTSPVEVELESEHGHDDFHSEEADRYWRAGPGILWRTGDLQLGAGYIWGKNDNPFGAVSNRAVDSK…
########################################################################################
iron_oxidation	GS10_PC15_1060.fasta	SDBT01019613.1_8	Cyc2_repCluster3	79.9	27.3	32666	1	0	0	MRSTKRFFTFGTMILLTVIFILPRQAMAIPTFSRKYGTSCSTCHFAYPKLNGFGKAFKNNGYRYPSGQDPEMTKEEPVSLGSEGYKRVFPDAIWPADIAGGAPFSVHAFGRIHYNSDDKLSFEIPHEFELLYGGTIGETISYFGEVELEHESELAYEFAAQYDFSPLLHIKAGSVGLSPTPEQYRMTREHYNMVDLKNQSGTWRMRNGAGGGLEVWGAGNGGSGSGGFTYAVGMGNGQNDADNYDVNTAKDFYGRVTYKLGGLGETGGTEGQASDVSAFYIDNNIRAGGFFYRGKATKDTLDDVFTVMGGDIDWWFNRLVITAGAMTMKSDYNGRVRNSLAYFAEGHYVVHPWLIGYARFESTTKDVDDTVADPQLNLIPSVIIMLRANVKLSLEYRLP…
########################################################################################
iron_oxidation	GS10_PC15_1060.fasta	SDBT01311683.1_2	Cyc2_repCluster3	79	27.3	32667	1	0	0	MKKCLLVSFMVFFVVNILITFVDRAEAIPAFARKYKTSCSTCHYAIPKRNAFGEAFRRDGCVMPQGDASLIKQETLPWGAEGWKEVFPDAIWPGFLPAEFPLSAYIHQRFVWETAESKKGDRVEFDMPHELEIFIGGTLGDAFSFFGEWIMFEKGKNAPGLKRFFFQFNDVLGPDNLFDIRVGRLEPGITEGYVDNNRITLEHAMTLDYKATGKWRPRDQQSGIELRGIVDHRFQYIAGVVNGEKKTISDATDEKDFYGRLGYKFGGLSLDGVQQEELTSLKQTDNWADNALTLGAYFYNGNNMADSNNVDNNFTRYGFDIHGNYNRIDLFAGAILGTDDNPIGFVTGSDKEKEVNSTAWFVEGQYLLYPWLIAGVRIGGAKSDQNDVDIDDFTTLSSN…
########################################################################################
iron_oxidation	GS10_PC15_1060.fasta	SDBT01196047.1_1	Cyc2_repCluster3	78.4	27.3	32668	1	0	0	MFIGKKAEAIPTFARQYKTTCMTCHATFPHLTGVGEAFRLNGFKMPGGDELYSKVPPVSMGSPAYKRVFPDAVWPSHIPLIPPVSFRFIGDMTADIGDQSDKRDSRWKIEFPHELEIITAGSFGDDFSFFGEIEWEHEDEFAYEAWLMWEDILLENAFNLKGGSLGADTIALPNTRDHFRFTKSHYLYRDKIIKGLHGPGLEVNGFGRSWKYAVGVVKPQNTYGNANYYAQASFKIGGLGYDGSGGTFEEGGEGLNVSPSGYWRDDSLAFGAFFYNGVDHIDRYGLDARWKYMNLSLAAGWAKAHSKSANEDTDKNVLFAEAYYFVFPWLQPYARYEVFSTDVTSGDQTRLVVGAAVLARANIKLNLEAMFYTKNEPATAAGMDSDVDNRVFLRLDFAF*
########################################################################################
iron_oxidation	GS10_PC15_1060.fasta	SDBT01200409.1_2	Cyc2_repCluster3	78.1	27.3	32669	1	0	0	MKIRSRLSSALVCVALMLFTLNTVQAIPAFTRKYETSCVTCHMSFPRLTPFGEFFRINGFRMLEMEEESIKEDAVSLGSEAYKQVWPDAIWPGSIPGTTPVSLRIRSGFTYSKVDEVEFAEFTQPALQIMTGGTFSDNISFFVGAHLFEHGEAGSLDRVYLKLDDMFSNILPKRALFLRIGQFIPDISSIITNHRSLTQTAYAFNTYAPSSGSTFGAGHIHGAAAFGLESFQLGAEASGLFTSRSRYVLGVVNGNGVDEDNNSAKDFYGKLSYKVGGMAFDGSTEGDIYGGSAKNWAEKSLTLSGFSYLGTSVSSNKDVDIRRYGVDVKLFMRDLNIHSGFITGSDEEYEGTNLHKAKYSLFCFESSYMIFPWMTGLLRYERAELEGNYTMQRFIPHLT…
########################################################################################
iron_oxidation	GS10_PC15_1060.fasta	SDBT01196732.1_3	Cyc2_repCluster3	78	27.3	32670	1	0	0	AGLISLSLFAGRASAIPAFGRKYKTSCATCHEAFPRLNGVGEAFRLNGYKFTDDELYIKDEPVEMGDEAYKRVWPKAIWPSDIPGLPPVSFVFKSVYEIDVGGTKDANSQFLFPQSAKIIGAGALGDNVSFFLELVFDRSGGGHGGGHDEGSDSVETATSVEGWLQFEDLLGPENFLNIRVGTVGMQEMGLFMARNHNRLSHNPYLYSSWSMPAPAHHFADEMGFDEDEDFEFSGNEFMLHAQPGVEVNGFSRSWRYAIGGVNGNGDEFEDDNSEKDIYFQLAYKIGGVGFDGSGQKETEEGGLSSSESWRDDSIILSAFGYWGTAEIDIHGTDDATGEEVEFHDKDQFWRLGVGAQGKYGDLAVRGGYVFGYNKNPFGALTTESVDSHTWFGEVEYFL…
########################################################################################
iron_oxidation	GS10_PC15_1060.fasta	SDBT01039506.1_7	Cyc2_repCluster3	77.8	27.3	32671	1	0	0	MKKLTFWTLILAVTFLTFLLVELFPRNAEAIPTFARLYRTSCSTCHIAIPKRNAFGDAFRRLGFNIPGGEAGYVKEKPVSLGAPAWKEVWPEAIWPGLLPATVPISFYGHQRFVWKPDSDSTDGGGPSTTFDAPHELELLLGGTWGPNISFFGEWILYEKAYADDRDKLGALSVQFNNLLGDTPGMLNLKFGKFETGAARGFKDDNRLTPSHPMPYDYTVSGGGGDVKLRQKQAGLEVNGILANRFLYAFGIVNGNGSVADNNSYKDPFYRVAYKFGGMGFNGSGGVPENDLIMKDNWRDDSITIGQFGYFGQPSDKDTPNQSYSRLGIDLRIKYDRLDLGAAVVFGSDEVTGAEDITSRSFFVDAQYLFFPWLIANVRYGSKRFSNTTQKDVDVIVPN…
########################################################################################
iron_oxidation	GS10_PC15_1060.fasta	SDBT01033939.1_4	Cyc2_repCluster3	76.7	27.3	32672	1	0	0	MNRRTLQVLISVILMASFLWVAHFSKNAEAIPTLARKYKTTCMTCHATYPRLTALGEALRLNGFKMPEGDEMYIKEEVVSQGAEAYKRVFPQAVWPSNIPGPPPISLRVIGDVEVDTGDEASTRDNKTKIEFPHEVEVLSMGAIGDNMSFHLELEFEHPGEEVEGVTGEYEGPKEIGLAAWLMWEDILGENFFNIRGGNIGANEIALPNTRDHSRITKEHYFYRDKITKGLAGPGLEVNGFGRNWRYAGGFVKPQDEFGDGSSYVQGALKFGGLGFDGSGGTTEEGGLKTPPTGYWRDDSILFGGFFYKGDDDIDRYGFDARWNFKDLSLAAGYAVEDNDAPGLDQDVLFAEAEYFLFPWLQPFLRYESLTDDRPNEDQAKILVGAAILARANVKLNVE…
########################################################################################
iron_oxidation	GS10_PC15_1060.fasta	SDBT01215541.1_1	Cyc2_repCluster3	75.4	27.3	32673	1	0	0	MKDVSSTLVSIALVALFCFSIVFVSNYVGESHAMAVFARKYETSCTTCHIAPPARNPFGEAFRRNGYVMPLDDEEFIKQEDVSLGSEEWKRVFPDAVWPGVIPQSFPFGAYVHNRLVMEFKEDDPHVEFDAPHEFELLLGGSFGESIGFVGEWVAFEKGKNAPGLKRFFFQFNDLFGPENAFNMRVGRFEPGITDGYTDSNRYTLEHVKTVDYKATGQWRPRDQQSGIEFLGILRHRTNYAVGIVNGNNTSSGVKNSIKDPRDRKDVYFRVGHKIGGRSMDGVDEAEESGEELIDTENWVDNTLQLGVYGYFGSIDDEVNTVDDSKYGRNFNRFGGDAMFGYNDLKILAGAIVGTDEDVGVPGATDVESLAWFCEANYLIYPWLIGIARFGGANTEQGS…
########################################################################################
iron_oxidation	GS10_PC15_1060.fasta	SDBT01344459.1_1	Cyc2_repCluster3	75.4	27.3	32674	1	0	0	MCQNKSQAFRRVATTVLVPLAAWLSLLAVADRALAIPVFARKYGTSCITCHAGFPKLNGVGEAFRRNGYQFPADDDLLVKDEPILMGNEAYKDMWPDTIWPSDIPNLPPVSLRARLGYKQFLNTPPSGGHGGGTPTPSTDFQFPMDYSLLSAGTLGENISWYAGMVLAGKGGHGGGHGDGAEGLEPELERLFVQFSNLFAWSQYDDDDGMREGHRWLSLPRHAMNLRVGQFEPGVIAPWASIHRQWGVTGRLPNVVSLSDSAFEGSIQNTNMFSLEPAQRGFELNGTIRQYNSYAIGLVNGNGAMGAWDNNTDVD
########################################################################################
iron_oxidation	GS10_PC15_1060.fasta	SDBT01214072.1_2	Cyc2_repCluster3	74.8	27.3	32675	1	0	0	MLKKLFSPVSLVVSFVMLSFVILVGVASRDADAIPTFAKKYKTTCSTCHYAFPKLNAFGKAFHNNGLRFPGDDAESSKDEPVSLGADAYKEVFPDAIWPSDIPGMSTVSFHLFSRAHLKTTPEGKEVVNLSFEFPHEAELFFTGTLGESFAFFGEIEWEHADEIAYEYNLQYRYRPYLQVKAGNVEPGPFHDGHRLTKSHYNYVDFKVPGAGGETRWRKISTSGLEIFGAGNGPDNKGGFTYKAGVINGQSQPSNDDINDAKDLYARATFKLGGLGEIGGTGAEASDTDAAWRDDSIRIGAYGYLGKALYEKDDKTWENSHQIFGVDIDAWYNRFNLFGTFLLRKDDDPTGDGKTENNAAAALGELDVVVFPWLIGLVRFEWTDANTDDEANKDGDDPT…
iron_oxidation	GS10_PC15_1060.fasta	SDBT01214072.1_3	Cyc2_repCluster3	68.5	27.3	32675	1	0	0	MKKLGVVLLSTVVVVFLITLLAPDVHAIPAFARKYKTSCVTCHIAYPKLTPFGEAFRRNGFQFPEGADDEYIKEEPVSLGAEAYKEVFPDAVWPGQMPGTVPLAVRFEGE*
########################################################################################
iron_oxidation	GS10_PC15_1060.fasta	SDBT01151785.1_2	Cyc2_repCluster3	73.9	27.3	32676	1	0	0	MLRVISVSVILGFLMVAIFAGDALTIPAFARKYETSCVTCHIGYPKLNAFGEAFRLNGFQYPEDDEDQTKDEPVSLGSESYKKVFPNAVWPSHIPGKPPLAIRVSSGFNYDKDAEIKTSFQAPSLNLMAAGTMGENIGFYAGAHLFEEGEVGSIDRAFIQVSGILAPKLGDNALNLRIGQFIPNVVPFANHRGLALTPYAFNTYAATSEGFTVGHAHGEDSFGIETFQLGMELSGIVKHRFRWGAGLVNGSGSGAETNSAKDGYFRAAYKRGGMGFDGQGGATDESGRNWVDNSITLGGFAYLGSGNNDGTAGPGDLKRDRFGVDVNVWFANTNLFGGWIRGKDEVMEGVAVMDKKYDLGFVEVNQVVYPWLIGLARYERAKPKGGDAIDQVVGGFTAL…
########################################################################################
iron_oxidation	GS10_PC15_1060.fasta	SDBT01929321.1_1	Cyc2_repCluster3	73.8	27.3	32677	1	0	0	QWVGGLVIGLFVLVLTGDAFGIPVFARKYKTSCATCHESFPRLNAIGEAFRLNGYKFADDDLYIKDEPVEMGDVAYKKVWPNAIWPTDIPGLPPLAVVFKSQYQIDTGGTKDARSQFLFPEEAKLLGAGAMGENVSFFFELVFDRSGGAAHGDAHGEAASGTATTVAGWLQFEDLILPENMLNIRIGTVGMQEMGLFMARDHNRLSVNRYLYSSWAMPSPTHHFHEALGLIEDGASFDGNPFMVHAQPGIDINGFGRTWRYVVGVVNGNGDEFEDNNSEKDIFFQLAYKIGGLGFDGSGAKDDGGELSDSESWRDNSIILSSYGHWGTAQIGIAGVD
########################################################################################
iron_oxidation	GS10_PC15_1060.fasta	SDBT01567344.1_4	Cyc2_repCluster3	73.3	27.3	32678	1	0	0	MKKRTRFLSIVLMGFLLAGVFSASSEAIPTFARKYQTSCMTCHTAFPKLNNFGEAYRRNGYVIPGGGEEVFIKDEPLSLGAPGYARVWPEAVWPSSISGLPVPAFRVENIFSYSEDRDVKSDFKVPQELALLVGGTFDEFFGYYGDIDLFDDGEPGHIGR
########################################################################################
iron_oxidation	GS10_PC15_1060.fasta	SDBT01163789.1_2	Cyc2_repCluster3	72.3	27.3	32679	1	0	0	MSKRWYQGSIIAVTLLIFAGESFAIPAFARKYETSCATCHEAFPRLSAVGEAFRLNGYKFADDDLYIKDEPVEMGDEAYKKVWPKAIWPSDIPGLPPLAVVMKSKYEIDTGGTKDARTQFVFPESAKLLGAGSFGDRMSFFFELRFVRDSGSGGHGGHGATSEGTMTDLEGWLMFEDLIGPENAVNLRVGTVGMHELGLFNARDHNRLSVNPYLYSSWTMPSPSHHFHEALGLEEDDSEFSGNPFMVHAAPGIEINGFGERWRYAVGTVNGNGDEVKDNNSEKDIYWQAAYKIGGLGFDGSGGSESDELSDSESWRDDNVMLSTFGYWGTSRIDISGVDEISGDAVAFKDDDRFWRIGFAVQGKYRDFAARGGAVFGRNENPYGALSGDPVDSCSWFGE…
########################################################################################
iron_oxidation	GS10_PC15_1060.fasta	SDBT01019630.1_1	Cyc2_repCluster3	71.6	27.3	32680	1	0	0	MRVSKSSTKRSGTRFILGTILGCLTILAFAERAQAIPVFARKYGTSCITCHAGFPKLNSVGEAFRRNGYQFSKDDDLLVKDEPIPMGNDAYKDMWPNSIWPSDLPHLPPVALRARLGYKQLINTPPGGGHGGAAAPASTDFQFPMDYSLLSAGTLGEDISWYAGMVLAGKGGHGGGHGGGSEGLEPELERLFVQFSNLFAWSQYDDEDGMRDGNRWLTLPRHAMNLRVGQFEPGVIAPWASIHRQWGITGRLPNLVSLSDGGFEGGIQNTNMFMLEPAQRGFELNGTIRQYNSYAIGLVNGNGSMGAWDNNTDVDLYFRVA
########################################################################################
iron_oxidation	GS10_PC15_1060.fasta	SDBT01477254.1_2	Cyc2_repCluster3	71.2	27.3	32681	1	0	0	MTKKSRFLSVVLMGFLLAGVFSSSSEAIPTFARKYQTSCMTCHTAFPKLNNFGEAFRRNGYVIPGGGEEVFIKDEPLSLGAPGYKRVFPNAVWPTSISGLPIP
########################################################################################
iron_oxidation	GS10_PC15_1060.fasta	SDBT01480154.1_1	Cyc2_repCluster3	69.7	27.3	32682	1	0	0	MQKGALLHRAGLVFGTVVLIVVLAAPAAAVPHFARQYEVSCGMCHTTVPKLNETGEQFFANGYRFPGFPPASPDTLPLSVLVQARDENFISNDADRTHLREVELIVAGPLGEKGGSYFVEWLPFNNQFKSNGTTSNRSGRFEDIVVTVPIGHSGSLALGQFRAASQVDVSRRLSISTPLAFGTKTGSFAISSRSPGFGYSYFQPDKPGDVLNAWIHSIVVPFPGEVTLNNDFSFRSRPEGVFLESYK
########################################################################################
iron_oxidation	GS10_PC15_1060.fasta	SDBT01846522.1_1	Cyc2_repCluster3	67.7	27.3	32683	1	0	0	MKLHHTILLSSLVCALLSVMLVEIAQAVPSFARKYKTSCSTCHYAYPKLNAFGKAFNNNGYRYPEGQDLEMTKVEPVSLGSEGYKQVWPNAIWPTDMAGTSPLGFHAFGRIHFGGSWDDATTNDKVEDEKTRYFEIPH*
########################################################################################
iron_oxidation	GS10_PC15_1060.fasta	SDBT01012750.1_4	Cyc2_repCluster3	67.4	27.3	32684	1	0	0	MQQKCERKRGGLGGWAILFFALTMSFVAEPTLAIPAFARRYKLPCHFCHDGFPKLSVIGEQFKERGLHLQQEAFELNQWLKSVPATLRTGLNRTFIEDDDDRTLGFFKLITAGALGSRASYWVDQTWIATQDGFDRVGTDNAWGRAEVVPKYLYVKGGRFELDLPFSQARTPYLFEYEIYFVNSGFESDNIGLAQDGVEVGGSFDPGIHWSMAVVKGQNASEAVDLTEKADRFDGNFYGRLQHRSGTNRIGAFVYLASNVLARENPDPGLGGEPVLVWDDDLLRFGGDGSYYAGALHLFGVFMHGRNDNSIANAANPEGTGQTLTFTGGYVQGEYTLRDEILLSARLNWVSRPPERSGLPNQTFSSFFPGLRIGFLNRFRVLFEVGFQNQGRGTVGAIQ…
########################################################################################
iron_oxidation	GS10_PC15_1060.fasta	SDBT01565573.1_2	Cyc2_repCluster3	66.7	27.3	32685	1	0	0	MKKVWKFCLFSVLGFLMFSFLVQTSQGLPTFSRKFETSCSTCHVSVPKLTAFGESFRLNGYQIPEGDEKYIKEKPTSLGAEPWKEVWPNAIWPGAIPGSFPLSAWIMFDGKAPLQGANKDLIFDFPHEVEIFMAGIMGENVPFFAEVEIEGGEVGAEAWMGFYSLFNSERGLNLRVGTFEINPLPMFFDHLRLGKEHYLYNNWRMPGSENTFRLRGGKPGLELNGIVGSRFFYSTGILSPGGGLDGFGTLRFKLGGTPYNRSAPTEEAADKAIGVLPTGFWVDNAFELAA
########################################################################################
iron_oxidation	GS10_PC15_1060.fasta	SDBT01215115.1_1	Cyc2_repCluster3	66.1	27.3	32686	1	0	0	MWKNNWLALFLTAIFLFSITVKSAEAIPAFARKYKTSCTTCHMIFPRLTPFGTAFRINSYQMPADE*
########################################################################################
iron_oxidation	GS10_PC15_1060.fasta	SDBT01578158.1_1	Cyc2_repCluster3	62.7	27.3	32687	1	0	0	MKKLQKLFLSSLVLILFFACFPQSAKAIPAFAKKHNLKCTACHTAFPKLNGAGREYKTNGYRLSEELTGEVQR
########################################################################################
iron_oxidation	GS10_PC15_1060.fasta	SDBT01343207.1_2	Cyc2_repCluster3	59.5	27.3	32688	1	0	0	MKIRLSTIVLLGLVALVWLFNTPTQAIPAFARKHELSCSSCHNPFPRLNDYGEEFAGNAFKPGDQEMPPRYYRDVGDDQLSLMKDFPLGARGDLYFDMRTDNGKGDGFSDFKAPFGLKLLSGGRIAEDIGYYFYFYMSERGEIAGIEDAYLHFNDLFGTPLDIMVGQFQVSDPLFKRELRLTFQDYLIYKAKPGQSLTNLTYDRGVMLTAGFDFGLDVAGIIVNGNGKGEADLRRDFDLDKYKHFMLRLSQSLGPVRVGVLGYYGKEELETDGGRLTNELNMWGVDATLSLGRAELSGQFLQRKDIHPGPTMNDVDVITRGIIVEAIANLMGDPGQLYLTLLFNLVDSVALWTNQEAYTGNQTYMLSTNVNL
########################################################################################
iron_oxidation	GS10_PC15_1060.fasta	SDBT01048064.1_2	Cyc2_repCluster3	59	27.3	32689	1	0	0	MDSNRNFGRIVTKAAILQSEMLVLAGLILLPMRTYAIPALSRKYETSCVTCHAVYPRLNQFGEAIRLNGLRWPGNGEPQNTKEKPISLGAPSYKQVWPKSVWPGSIPGTVPIAFRIKQGYDIVAKGDSSNPGFTQPEIELLAGGTFGDDISFWITAGLLMDGEAGEIEQAFLSLDKLPSLWLPSKNVHLKLGQFLPETVPFINKHRSLTINSYLFNTYVPSASDTSTGPSSFSFETAQLGMEFNGILKGRLRYVLGMVNGNGTGGNDNSMDVYYRISYKYGGLGLDGVRPKDLSGEAEIKKMEHSLNVGIFGYFGTATSEGHKTAVHRFGVDCVGLMGGATFFSGLLTGANEEYLGDELLVNRYTLFLCEGSYLLYPWLAGSIRYERAYPEQFDSVARV…
########################################################################################
iron_oxidation	GS10_PC15_1060.fasta	SDBT01628752.1_1	Cyc2_repCluster3	58.4	27.3	32690	1	0	0	MANGRCSIKIRSKIDLLQIGTLLWLGILLLPVQVSAIPALSRKYKTSCVTCHNIYPRLNQFGEAFRLNGFRWPGNREDQNTREKPVSLGVKSYQQVWPNSIWPGSIPGTAPIAFRVQQGFDVVAKDDSSYAGFS
########################################################################################
iron_oxidation	GS10_PC15_1060.fasta	SDBT01148003.1_3	Cyc2_repCluster1	150.5	31.5	32691	1	0	0	MRKLILAVTLIFLVAVSLYASREATAVPAFARQTGMACNACHFQHFPTLNQFGREFKAGGFTLMGSQSLIEGDLLSIPSTMNVALVTKTRYVKTNGNDDTTGTNRGEVNFPDEAALFLAGRVGERIGFILEAQTAAPGDPMFASFKMPVNVYNANGTRVDIIPFTTDAAGVSFGFELLNTGALRIARVLEHRNDISAQQYIGTAVAAQGASFVLYNPIGFVNYTAWQTEVGSSSGEFLNYIRAVAFHQYNGWDLGGGIQWWGGTAADNANTTDYEADAFALDLQAQGTVGGKYPLGVYLTYAVASKDASGGATNLFNATSTVDDKTAWAILAELGVIPNRATVALAYRSGETGATAANSEQTAITLGGTYLLAQNFELQINHSIYGGDYFDLAANNANA…
########################################################################################
iron_oxidation	GS10_PC15_1060.fasta	SDBT01487502.1_1	Cyc2_repCluster3	45.9	27.3	32692	1	0	0	MRKRKMSLMMAIVVFFGAIFLMFIGKKAEAIPTFARQYKTTCMTCHATFPHLTGVGEAFRL
########################################################################################
iron_oxidation	GS10_PC15_1060.fasta	SDBT01897776.1_1	Cyc2_repCluster3	39.6	27.3	32693	1	0	0	MRTVKNLILFTIFIFIMQVFLFTSNVFGIAAWARKGGVSCAHCHVGGGWQLNKEGQDFLRYGHMQEGDDADKQLTDYVSFSTKIRVKADRIGLKTFEHHAFAIYTGGSLGKGWSFFTELYFHENAGNKNPAEDHGDYGRSKLAESYLQYTLGEMDKYFSARI
########################################################################################
iron_oxidation	GS10_PC15_1060.fasta	SDBT01106035.1_2	Cyc2_repCluster3	39.5	27.3	32694	1	0	0	MKKFSYITLIFVSLLIFNNLEAVPSYAKNVGMDCSTCHTAYPQLTQFGKVFLETAGDLLIQEDYGMVSMTPYPFSARFNFRPIDKSFSKDSTTSLSRKDRLLKMRSLHEGEIFISGRIGDVFLFTEFEAEDEWCDDDRPGFDVRLTEGYAIWDVCDDFHIFAGYTSPFIVDANDTVHHHKVLRRQWKAASYVPDTSQMLGVHIKKYDFNWIVAWHADDELCEGEDPRSLSFRTYYDWCDHTFGGYFTYGNHFDEDSHKSKHDYYLYGLDAHFRFNDTNIMMLLGFRDEFHQKTDFDFSVEANRIYPIECGCLSRYFTTLIPIVNLDVFVDRAKSSGTWLQGSAGVAFYINPEICYHASL*
########################################################################################
iron_oxidation	GS10_PC15_1060.fasta	SDBT01155047.1_1	Cyc2_repCluster3	36.7	27.3	32695	1	0	0	MKKSLAAFLFFGLFITITANSYAIPNYARNMNLDCGVCHSVRPQLGSFGQQYLRSGGKPLNTKKYGKVDLATNFYGGRLKSEWLDKRFSADSTMPLIARQKELRIRPVSEGQIFLSGRVASTFYYSLFTTDTNLDLGLPKAYILQPLSENVRLYGGYASPFAIDGYDTVSHRKILRREWSAADFVPGTGQMIGVQANYNEVTGTIVVHGDEGDSQGRDPESLSARFTYGKPSYGLGIYYTAGHIFDGTAGESPESFQLYGLDGTFRLGDLNLIFLAGFRKFRGETVNNLSLEVNYIFGKLNIRPFKAIIPIISIDTFKTRGNGGGRFVQAALGAVLRVNSNFRFVPSVEGTIKAPNGFVNKDFRITLSGDLAF*
########################################################################################
iron_oxidation	GS10_PC15_1060.fasta	SDBT01549336.1_1	Cyc2_repCluster3	35.5	27.3	32696	0	0	0	IDLFDDGEPGHIGRLFGQFNDPLKRWLPEDSFNFKVGQFEPAVAFSNHRKLFLTMYFTNMLAVGEGAGGHHGGSLFQPEPGQRGIEINGVVKHDLYYALGIVNGNNIGGEVEETGTFDRNSEKDVYGRLAYKFGGMGFDGFNPESELGDDLGAGPSADPYDQSLTVGLWAYYGDQTVEHEDEDGHAEEWEDTFYRVGFDARVQWKKLDVFGQYMLAENNNPFGDREEADTDVWFIEANYHIYPWWIVGARYEEIDRDSKDEAADQDRAILNSTFLVRANMRLQLEAVFDDTDGGSDEDTYLVSLDYVF*
########################################################################################
iron_oxidation	GS10_PC15_1060.fasta	SDBT01674884.1_2	Cyc2_repCluster3	31.4	27.3	32697	0	0	0	KEEPVKMGAEAYKRVWPNSIWPGSIPGTAPVSFRIRSGFSYTNDETGKYTEFGMPALQMMTGGSFNENISFFAGAHLFEHGTAGSIDRLYIRFNHLLANKLPYNLVNIRIGQFVPDIVTYITNHRSLTHTAYAFNTYAPEKTSFEEGHAHGSESFGIEGFQLGVEANGLLSSNMRYVLGVVNGNGVSATDNNSAKDFYGKFAFKLGGLKFDGSSTGEIYGAKANNWAEKSIIFSVFGYRGSGTHSSSESEEEEEDNGHAHKELAKQAINVLDDYSSTESMQDYSFDRLGFDYNLSLRDLNLFGGFITGTDDEHSYSLVFTEANYMFFPWLIGVLRYEQASPKNSNTIRQVVTHLSALYTANVRFSIESRFDPDDFELSNLIVGLDFAF*
########################################################################################
iron_oxidation	GS10_PC15_1060.fasta	SDBT01018769.1_10	Cyc2_repCluster3	30.7	27.3	32698	0	0	0	MFLKNKTSNLIRCLIVLGMLVAALGLFGFSAPNVEQTDLYPKGFQSITRSLLPDTDFSQSASLKLWGPENYLSSAVIDPAGGHAYFGTYTSPGVVVKVRLSDFTRVGALTLSSGENWLHSAVIDPAGDYAYFGTGTSPGVVVKVRLSDFTQVGALTLNSGENFLNSAVIDPAGDHAYFGTATSPGVVVKVRLPDFTRVGALTLNTGEDYLVSAVIDPAGGYAYFGTATSPGVVVKVQLSDFTRVGALTLNAGENDLRSVVIDPAGGYAYFGTYTSPGVVVKVQLSDMTRVGALTLNSGEDNLISAVIDPAGDYAYFGTGTSPGVVVKVRLSDFTRVGALTLNGGENYLMSAVIDPAGGHAYFGTITQPGVVVKIRLSDFTRVGALTLNTGEDYLVSAVI…
########################################################################################
iron_oxidation	GS10_PC15_1060.fasta	SDBT01703652.1_1	Cyc2_repCluster3	28.9	27.3	32699	0	0	0	MPKLTAFGESFRLNGYQIPEGDEKYLKEKVTSLGAEPWKEVFPNAIWPGAIPGVFPMSVYILSDAKAPLSGDNKELFFDFPHEVEFFMSGVMGEDVPFFAEVEIEGGEIGAEAWLGFYNLFNSNRALNLKFGAFEINPLPMAFDHLRLGKEHMQYNNWRVPGSDNRFRLRGGKMGLELNGIVSSRIFYSAGVVNPDGGMDGFGTLRFKLGGTPFDRSAPTEEAADKAIGVLPT*
########################################################################################
iron_oxidation	GS10_PC15_1060.fasta	SDBT01259796.1_2	Cyc2_repCluster3	27.1	27.3	32700	0	0	0	MTKKYILLLVIVLLAVPVSAAEIKVNDRTVNISSYLQTRYTFDLSRNDQFTIPRLRSDIWGDISENFGYLIELDATASPAIVYGWIDVKPNKTTKLRVGRFYYPFGLEYTTSPSRFDTINPTYTLWSLFGYSRDTGIQLSQNFDNFKYALAVMNGADNQSADDNEAKDILGRFVYKQSKDFNAGLSFHIGKAGSTEADRQRIGAELDYKLGSFGLKAEYIRARDSSIRKWGWYLQPSFWLNPALQALVRFEYWDPNTQTSGNLQTVTTLGINGLLSSDAKLQVNYELKREDVEVLNDALLLQLQLKF*
########################################################################################
iron_reduction	GS10_PC15_1060.fasta	SDBT01001618.1_25	FmnB	169.9	33	33979	0	0	0	MQKRKLLFIGGLIIFLGAIFFLVGRPIVAKEKIQKQTRFLMDTYCTIQAVGPKKVVNRAIQLALDRMEEIDKKFNVLNPNSPLYEFNNKNMPVTDQEILDLLKIAQQVSEESIGAFDITIYPLITLWGFYGDSPALPEKQKISEYLKKIGYKKLSVENGKLTKLKKDIKIDLGGIAKGYAVSEAVKVLEEEGIKSALVDAGGDIYALGKLKGKDWKVGIRSPRGEGVIGVVEVSDLAVVTSGDYERFFEKDGVKYHHILNPKTGYPARGLASVTVISSDPVFADAWSTALFVIGKEEGLNLVEKTPSAETLMVTTDGEILYSSGLKENLEIISKGGKK*
iron_reduction	GS10_PC15_1060.fasta	SDBT01001618.1_29	EetB	71.7	30	33979	0	0	0	MEVEKDKQIKKIALLVSCAAVLQIAESLIPHPVPGVRLGLANMITLVALVTLGFRAAVEIAVLRTIISSFILGTFLSPSFILSFTGALISTLIMGLFYKLSTLNRKLYFSLIGISLLGAITHNLVQISLVYLLLIRHQGIFLLLPWLGISAVIMGWITGLVASQVCQKLENSCIGVSLKENKTTAVSSFMPQHYIHLNSRIHLLSPALKIISVFVLALIVLFLDNFLSYTVVLFFLFCVAYLAKISFSHLFSGIRKLSSFLFFSFATPVFFNRNGEILLNLGFLKITQGGLFMGSMFVFRLVLLMLSASLLIRTTSPDDLAAGLKRILSPLKLFGISGDRIGAIVTSSWLSIPVFWERTRSFIQNQKLNGKAMKKLIPALSGLIVKLYQQTDESTEEI*
iron_reduction	GS10_PC15_1060.fasta	SDBT01001618.1_30	EetA	55.4	20	33979	0	0	0	MNRRNLYQVSKYDFILAGIILIFSVSSLLSFKNFGSNNGEKAFIYENGKLIKEVNLSEEKIINYADMEIEVKEGRIRVLKSDCPQKICVQTGWISKPGQTIVCVPNKVLIEIVGISNAEYNAVSY*
iron_reduction	GS10_PC15_1060.fasta	SDBT01001618.1_31	DmkB	94.7	25	33979	0	0	0	MKNRMELKEIYQPISKELSQVETELKEQVNSVSENQKFVNPVHHRWAGVNEIISYFFNVPGKRLRPALVLLSAKTVNGNQKPITENLIHLATAVELIHNATLIHDDIVDNAPHRREQPSLNKQFGNQIAVLAGDMLYARAFSLLTDKLDKKIVRILSRCVEKMCRGEIDELRKPVSSFGEYLKIIENKTAGFMSACCQAGSILGLQGVADLGLRQNAKQVSLLQEFGHNFGISYQIMDDYLDGDSAFTFKIDMLEKAKEYAMRAKENIAFFNNSKYKENLENLSEYVVSRKHEQTKSLSSI*
iron_reduction	GS10_PC15_1060.fasta	SDBT01001618.1_34	DmkA	26.5	17	33979	0	0	0	MIGKIKIWLKAIRPQFFTATLVPITLGAVIAWHQFGKFNWLFFLFALIGGLFIQAGLDLANDYFDHISGVDEINRFSTPFSGGSRVIQERLLTPHQVLRGSIFCFLVGITIGLYLNFVLPGNVLLIIGIIGIFLAFFYNADPIRIGYTGFGELSVGLGFGPVMVLGSYYVQAHQISWLPFLASIPIGILIALVLYINEFPDYEADKQAGKRTLVVILGKKKAIKIYYLLLGFVYLWVILGVITKNFPYFALIIFITLPLFFKAVKVAKSNYDKIYELLPANAATIGLHLTIGLLLSGSYLLDRLVK*
########################################################################################
iron_reduction	GS10_PC15_1060.fasta	SDBT01017663.1_1	FmnB	133.1	33	38377	0	0	0	MRRIFLIIIACVLLLNTIGCQGQEKKRYEAQFIMLFDTVTQIVSYMDSKEEFNEQVNRIYEDLEEYHKLYDTYHEYPGIVNIKTINNSAGQQPVKVEKRIIDMLLFTKEVYKKTNGRINVALGSVLSIWHEYRERGTMDPENAELPPLDLLQEKAKHTDINKMIIDEIASTVFLEDPDMRLDVGAIAKGYAVEQVSQKAIARGFTSGLISVGGNVRSIGTKDSNGKLWNVGIQNPETPNEKSNLLVVYLTDRSLVTSGNFSRYYTVDGKEYHHIINPDTLYPADYFTSITIICEDSGKADAFSTAVYIMPLKQGQALVESLPHTEAFWVLPNGEQEFSSGFQDFLVD*
iron_reduction	GS10_PC15_1060.fasta	SDBT01017663.1_3	EetB	73.2	30	38377	0	0	0	MMENMKILRLSENMNKVRILVLTGLLFSIALVLSLVENMLPLLPIAVPGIKFGLSNIIIMYSLFFIGAKQAYMIAILKSLFVFVTRGLIASTLSLSGGLLSISVMFLLLFLLKEKVSYLGISIAGAVSHNIAQFLVVTLIYVSVSIWAYLPVLLISGVIAGLLTAALLKVLLPALKRLA*
iron_reduction	GS10_PC15_1060.fasta	SDBT01017663.1_4	EetA	36	20	38377	0	0	0	MKFYNKYDINIIIVILLASFLSWLSYQVFFADQSPKAEIYYYSKLVRTVDLGQGIEQWFSIEQNPNVIFHLFEDGSIRFEESDCPRKLCIRSGRLNNPGQFAACLPNGLVLKIVPLKDNNESVDMVIGY*
iron_reduction	GS10_PC15_1060.fasta	SDBT01017663.1_5	DmkA	219	17	38377	0	0	0	MIKKFLSYIEIKTKITSIFAFLLVLAYLFYIKQPIDWQATMVFFASMFIFDLATTAINNYIDTKTNHQALQFKRSHALVIVLGLLAISTALGIYLVILTDAVVLLLGVICFLSGILYTFGPIPISRLPLGEIVSGLFYGFFIPFLMLYINMPEGTFLSFHFDITSLAVYLRLNILPIVTVILLSVAPVCTTANIMLANNICDLEKDVAVKRYTLPYYIKDWAIPLFALIYYATYIATILMVLLNILSPFTLLSLLTFFIVQKHIRQFFKVQDKETTFLISIKNYIIIMGTNTLLIFLSGILSVDGK*
iron_reduction	GS10_PC15_1060.fasta	SDBT01017663.1_6	DmkB	154.1	25	38377	0	0	0	MTREIQNDCLNIEFNYNKAFKKMKKEVDRILSTSPLIIREYTKYLGRTTGKFIRAKSLLVCAQNERNMIPQSAIMLATAIEILHLATLVHDDVIDNANLRRGAVTLQKKYGNRTAVICGDYLLSVSLNIVASVSEKKDYIERKMPNFVSRVCLGELNQHINNGNYDLSVFQYLKIIAGKTACMFEGVFYVGASLVEEKESIIKRYAKIGRYIGMIFQLTDDCMDFETSESIAKKPVQSDYEQNVITLPLIHTFKILKNLKDRAKAHSLTRSEINTMVKRAGGLLYTRRLAKKYHRKAIETLQLLEISEDKREKIASIADKANRIF*
iron_reduction	GS10_PC15_1060.fasta	SDBT01017663.1_7	Ndh2	388.6	40	38377	0	0	0	MSSKIVIVGAGYAGILTAKKLAKKFKKNTAVSITIIDKNPYHVMLTELHEVAAYRVNEDSIRASLKKIFAGRKVNVELDTVTSFDFEKKQVIAKRNNYDYDYLVLSAGSKPTFFGVPGAEEHSFSLWHYDDALNIRQHIQNTFSKACRIIDPKERKKQLTFFIVGAGFTGVEMAGELAEYIPIITDKFEIDPNDISINILDILDRMIPNLPVELSRKAEKRLKKMGVNIILDSDVCEVGTGYIKIIQNGKSIQYDTQTVIWCAGIESADITGEAARVLATGGRNRIKTDAYLRSLDNKNVFVIGDNMLYTPEGEEIPAPQVVENCEHSAATAAYNLSCLITGKGKMKEYKPSFHGFMVSIGGRYGVARVGFPNYMVNLPSFLAMLVKHFINIIYFVQIL…
########################################################################################
iron_reduction	GS10_PC15_1060.fasta	SDBT01024890.1_5	DFE_0463	144.5	100	38388	0	0	0	MIGTKQIKRLAVAGILIGLIWTVGCTPKSSRSTFNRTWPAPPEPARFKLVQIVRDASDFGNPSVLEALHDIVTDRKKRALLRPQGVAVRGDDYLCVTDVELRGVHVFNLNSSKSVFIDRAEDEPLVSPVGVAVFGTELAVSDSARKQVFVFTRAGRFQRTIQKPGGFQRPTGLGFFAKEQLLYVVDTLANEVCIFDLSGRLVRRFGSRGTDPGQFNYPTHVFVDQRGKAYVTDSLNFRVQVFDQNGEFLFEIGKHGDASGYVGLPKGVAVDRFGHIYIADSYFGTVQVFDQQGQFLLGIGEPGTAPGAFQLPCGLAVGSDDRIFICDSHNSRLQVIQYIGTNNAQLPSAQ*
iron_reduction	GS10_PC15_1060.fasta	SDBT01024890.1_7	DFE_0462	164.5	40	38388	10	0	0	MKGARGTKRTHPRRVSFRLSGALHRGLHIGLLVGLLITGGVGHLGCNETTKYRVLSFFFDGVPPPGGDSPEPNAPEAGERPEVVEVGVEPTKSKVVSSHAPYEEGLCFNCHSTETSMRTDLLGAQLCRRCHEAHFEPEPTDWSHGPVAAGECRFCHSAHESENQVLLTDPQPDLCLRCHDAALLDEPYHIDAQGEACSACHDPHSAGNRLLLSDSRTYARSKIVAATVRSTHAPWKDRNCSACHVPERANRLVEDIDGVCRSCHPSASLTTPGRELHTPVRQGKCTLCHAPHKSPRSNLVRVSGQDICYTCHEANEISNSNHPRVHSVDCLLCHAGHSSKREHLLKAGIPFVQGTEQTTPKSHEDSVIPGGSRFKLTGGGD*
iron_reduction	GS10_PC15_1060.fasta	SDBT01024890.1_8	DFE_0461	131.6	40	38388	10	0	0	MPRFHKSRAMKGGCIACHEPHSSDSPKFLRSDPPKLCYSCHEDLEEDLSAAAVVHGPVSTGCVSCHDPHRTLAGGGLKGAGSKLCMTCHGHFKAKLAAMSKYHSELLENPNCLRCHEAHSATRESLLSGSSQKLCLTCHEKDIKTDSDRVISGLGAEIVEGARLHGPLVSQNCAGCHEPHGNARGRFLLKAYPPGFYSPYTPEAYAMCFSCHDSALTAKKHTTKDTMFRDGDVNLHYLHVNKTRKGRTCRACHAAHATKNPHMLSAAAPFGEWKIPIGFTKEDSGGTCASGCHPSKTYNREGPVTDNRTLPIPKASVRTDKEPEPTTSPSGSTVSNGR*
########################################################################################
probable_iron_reduction	GS10_PC15_1060.fasta	SDBT01024281.1_5	MtrC_TIGR03507	412.4	209.3	38393	10	0	0	MITFAKTLVILATAGVTAMPMGKAPVEVGPSSTVEAKSTASSPVPVRGPSTRLVPSHSGEEVQYNKHQKEFYMTDDEKSWARPGMTVEIVDVEIPSDRHPVVELMYYDDLGAPLDRSGVVTPGSISFSFVFAWYDAALNQYTAYTARPAGDYEQATSDSGGSWEDVTLGHSFYTFGTQLPEGYDMTKTHTMYTYATRNTADILGKNYYSDPTYDFRPDGVDATEHWGSMLESTCNSCHHDLALHGGRRRAINGCVMCHSPQSTDPESGNTVNLKVMAHKIHMGADLPSVQDGQPYFIVGYRGSVHDYSEVIFPQDIRNCTTCHRNDAPKGFRYMTSPTRAACGSCHDNIDWEAGEGHPVPQFNDDNCANCHRPEGDHEFDISVLGAHTIPTKSTQLAGL…
########################################################################################
iron_reduction	GS10_PC15_1060.fasta	SDBT01625124.1_1	OmcS	368.7	78.2	38449	5	0	0	MLNKIEKFFFFLAVGLLCLSPPAHAFHNGSVAECQGCHTMHNSKDGAFMGVVSSALIIAIDPSSVCLNCHSGPGSFNSLHVSSPDGSAMTPGGDFYWLKKTFTWAGGSSPGDTHGHNIIARDYGFAADSYRGAAPWGNYPAASLGCNSCHDPHGSTNGGTANSNPPVSGSGSYGEPAPAGTTRGNYRLLGGTGYNGGGTLLGFSFSNDAPIARQNSIRPFGETDISHVDYGSSMSEWCANCHTNILTNEHQSGSSNFEHHSGNDEGLKDYVDTYNRYVKTGDMSGSHDTAYFALVPFERGESDASRLDPAGTSGPNSASNIMCLTCHRAHASAFKVMGRWDFGAELIIDS
########################################################################################
iron_reduction	GS10_PC15_1060.fasta	SDBT01260705.1_2	OmcS	222.2	78.2	38450	6	0	0	MRTSKWSAILAVMTVAFLWSNSGEAFHDAGVAHCNGCHTMHNSQDGFLVDPDNPDGNAFLLKDATPSDTCLSCHATRLGAVFGADPLAPPPEKGSGNFAFLLEDNLNDAHAGASNPILGEAGGHSIVAPSLGAAADSTLSHAPGGTYPSAVLACSSCHDPHGNADFRMLYGIGHVESGDYTFTNPAPVAAGLSIHGGSESNTNHTAYQEGMSGWCGNCHGDFHANNTQLVHPSGMTLGGAIASAYGLYNGTVDQTGGSPATSYLAAVPFEDIAVTTDSTAGPTASSTVMCLTCHRAHASSAPDSGRWDFSVTLLEEDGLESGSYAIPDPYASPNQRSLCNKCHVKDAGDEII*
########################################################################################
iron_reduction	GS10_PC15_1060.fasta	SDBT01000198.1_42	OmcS	215.9	78.2	38451	7	0	0	MRQYIVSLLVIVGVVLAITLTCPVWAFHDVGAAHCDGCHTMHNSRDGMLVDPDSPNGNPWLLIKASPSDVCINCHDTSLGEVFSDDVLSPGTEYGGGNFVFLLTDNINDAYAGANSPILGNAAGHNIISHNKGISADPVLTVSPGGNFPSEILACSSCHNPHGTDTFRFLYGTDRLVQEFYTFTNPAPDAKGLPIFGDGESNSNHTAYQSGMSGWCGNCHGDFHSKAGGRMVHPSGSAMGGIVAQIYNLYNGAIDQIGGIQSTAYLAEVPFEDPSMEINTTAGPTASSKVMCLSCHRAHASSAPDAGRWDFSVTRLRDDGEESGSYAIPDPYVSNEQGSLCNKCHRKDEFDSITSP*
########################################################################################
iron_reduction	GS10_PC15_1060.fasta	SDBT01321380.1_3	OmcS	176.7	78.2	38452	3	0	0	WCSNCHSDFLNGGNRHPTGSNATLTSTFISNYNSYVKTGDVTGTQATAYLALVPFEWGTADTWFLDPSSTSGPAQGANVMCLTCHRAHASAFQSTGRWDFETTFMADSHPMSGDGGVTGNDVLNSYYGRDMAADFGEYQRQFCNKCHLMD*
########################################################################################
iron_reduction	GS10_PC15_1060.fasta	SDBT01894698.1_2	OmcS	157.3	78.2	38453	4	0	0	SKGVGQDSKLSHAPGGTFPSSVLGCSSCHDPHGNASFRMLYGAGVIKSGVTFMFPAPDAEGLGIFGAGESNSNHSAYKSGMSGWCANCHGDFHLEAGGRLIHPSGSTLGGGIAEAYNLYNGTDDQIGGNQATAYLAAVPYEDASMTTDSELGPTAASRVMCLSCHRAHASSAPDAGRWDFSVTFLHEDGEESGSYQIPDPYASVNQRSLCNKCHVKDAGDAPFS*
########################################################################################
iron_reduction	GS10_PC15_1060.fasta	SDBT01057616.1_2	OmcZ	271.9	76.9	38454	8	0	0	MRKLSKLLVAVAVMTLLFSRSGKADVPAPPVNQTIGMEDIYYGTLEEADCRLCHDSGVPDRHHMLYGQPIYAYTVAPFPDADGDGQTDDGYVCLSCHGQAFAVERDCTVCHSVSPHHDTPAAASFDCKSCHGDLVDNPNDGHYIPTYAPSLVTPAWHEGQGLPVNSRGNGAGACDYCHDADTSVTPEIGSIAGLHHDATPWYNDPGSQSCEMCHDFSNIGGEIGIRVCEGCHGPESLHNIQADSLAPANIGDIVVGGEEAGYGHVGRDAGPGDSDCWGCHGFAMPAMAPFSGPIIPTVYGSDLSVTKSGTDTVVILNGSAFTNTAGSTLFESNVALTGADGSSVTLSPNLIEEGQLAVTIPADTTPGNYKLRAVKTDDAGDPVASNPVPVSIVPEVIIS…
########################################################################################
iron_reduction	GS10_PC15_1060.fasta	SDBT01581520.1_1	OmcZ	227.8	76.9	38455	9	0	0	MGGHLLWALTIYHIAPILGSICTIVPWRFFLDQMEADMRKLSKLLVAVVVMLLLFSRSGKADVPAPPVNQAIGMEDIFYGTLEEADCRICHHSGVPDRHHLLYGQPIRQSLSAVLYPDADGNGINDTTFGCLNCHAADFSTLERDCIVCHWFSPHHDTPAAASFDCKSCHGDLVDNPNDGHYIPTYAPSLVTPSWNDGQGLPANSRGNGAGACDYCHDADPSADPAIGSIVNLHHDATPWYNDPGSQSCERCHDFSNIGGSIGIRVCEGCHGPESLHNIQADSPAPANIGTLVVGGEEAGYGHVGRDAGPGDSDCWGCHGFAMSAMAPFSGPIVPTVYSSNPSTTQGGTETVVVLSGSAFTNTAGNALFESNVALTGADGSSVTLSPNLIEEGQLAVTI…
########################################################################################
iron_reduction	GS10_PC15_1060.fasta	SDBT01017070.1_2	OmcZ	227.4	76.9	38456	8	0	0	MIIKDKFLILAVSIFLLLPGLALSAEKSVIVGFHQMPETSVMALTQKVKDKNERRYHLINAISARLSEEEIEDLKKNKNVAYIEEDGIVMAAQSLEYINAWGVLHISADIAHASGNKGAGVKIAVIDTGIDYTHEDLDGNYAGGYDFVFDDNDPFDDNTISHGTHVAGIIAAEENGIGVIGVAPEAELYAIKVLDGAGFGLASWVIAALEWAVDNGMDIANLSLEGPHLESLQAACDNAYNAGVLLVAAGGNTNGGPVSYPAAYESVIAVTGTDADDVRAYFSPVGPELELAAPGVDILSTVVPTEGNGWSYYSSLSGTSQAAPHVAGTAALLFSANPQDANGDGMINDEVREILQITALDLGDQGRDSVYGFGLVNAVAVASFVSPPVRQEIGIQDGV…
iron_reduction	GS10_PC15_1060.fasta	SDBT01017070.1_3	OmcZ	221.2	76.9	38456	8	0	0	MRKNIYKVIMLSFALMVPIQIWADVPAPPANQTIGMDDGIFNNLEEVECRVCHSSGVPDRHHLLYGDPLPLGECSVNRNACLADADCDAAICSDTSPASACIIDTDCPYAGLGETCGEVCIGETSVPILDANQDGVDDTAYGCLNCHGQDDSGGVITFVVTRNCLVCHLQVPGEGSVHHLNDMAQGTDSPLGDPNKGDCTPCHGTLVDDIGDGHTIPTYDPSLVTPKPTEGDGEPFNSRGNGAGACDYCHDSGTDTVSDVQVSTNDDTHHNTGVFQSETGVLNNEACQWCHDVFLPDEYLIRKCEGCHGYESLHNIQADSDEPPDGVVVGGELPGYGHVGADDPGAGSDCWGCHGFSVTSAPGIGPVTPYINNSSQLVFAAGTDTQVTLTGTAFTNMMG…
iron_reduction	GS10_PC15_1060.fasta	SDBT01017070.1_4	OmcZ	220.9	76.9	38456	9	0	0	MKKMRKVLPLVTILAGITLLLASAGWADIPAPPANQQIGIDDGIFNTFVEAECRLCHDDPDAGDPTPNVTRHHLLYGDPLPQGLCSVNREATCLSDADCNGGEVCIGETVVPNIDADKDGTPDINYGCLSCHEQDTSSGVITFLVERDCLQCHVQIPGEASVHHLSATAQGIDSPLGDPDVGDCTPCHGTLVDDIGDGHTIPTYDPSLVTPDPSTGTCSDDPSTACNKDRDCLAGTCNVPPGGCNYCHSSGTGDPADPGTDTATATLVYGNSVTHHNTGVYQSETGVINDTVCLWCHDFTPPFEDPIRTCEGCHGLESLHNIQADSDASGDIVVGGELAGYGHVGRDAGPGDSDCWGCHGFSASSAPGSGPVTPYISSSDTLVITAGTDTAVNLTGTAF…
########################################################################################
iron_reduction	GS10_PC15_1060.fasta	SDBT01080952.1_1	OmcZ	210.8	76.9	38457	5	0	0	HHSTPNATAGICTACHGDIVDDIGDGHYIPIYAPSLVTPYRSQGEGDPVNSRGNGAGACNYCHDNDGLPTPVILTNMDLHHGAASNCGWCHDFGAPFEEQIRTCEGCHGPDSLHNIQADSLNSSNPGTLVVGGEDAGYGHVGRDAGPTDSDCWGCHGFSASALAPNSGPIVPTVSGSDVAVMSAGTDTVVTLGGSAFTNTANDAKFESDVSLTAADGSSVTLTPDALVDDWALAVTIPGNTAPGNYNLQAVKADVASNPVVITVKPKVIITEATGDGASVTIQGSGFGGYAAGSGTSVTTAITTGKGKNRTTANEEATIQQWSDTTIVATFSARPKKKITVNSVFGSDTSRLKKPNKGRNK*
########################################################################################
iron_reduction	GS10_PC15_1060.fasta	SDBT01442042.1_2	OmcZ	178.9	76.9	38458	7	0	0	HYGCLNCHEQVESGGVITFRVERDCLQCHLQIAGEGSVHHLTAMAQGRLPETEDIGTEGVGDCTPCHGTLVDDIGDGHMIPPYAPSLVTPSPDNGNGEPLNTRNNGAGACDYCHDQDTSPPDDPVSIYANDDTHHNTGVYLSETGVIDQNVCTWCHFTPAPGQGSEYAIRTCEGCHGYESLHNIQTDSDGTCSTAETPCNVDADCPEGEMCNGTIVVGGELPGYGHVGADNPGFGSDCWGCHGFGMSSAPYAGPIIPSISSSDIWVITAGTNTEVTLTGVAFTNLVGTYQWISDVSLTAADGSSTTLTPDSITQGLLTVTIPGTTPIGNYTLQAVKGSYAASNPLAISIKPEVMITGVIRNGDTLTITGSGFGDAPPEGAEEYINVEVDGVPANITSWE…
########################################################################################
iron_reduction	GS10_PC15_1060.fasta	SDBT01726391.1_1	OmcZ	150.3	76.9	38459	7	0	0	MFRRRIVLLIVAVGMTLFLASAGWADVPAPPVNQDIGMPDIAIGDMAEADCRLCHDSGVPDRHHLLYGDPIPPGSQVPYPDGDGNGSPDTAYACLNCHGPNFTVQRDCVVCHSASAHHSTPDATAGTCTACHGDIVDDIGDGHYIPTYAPSLVTPYRSQGEGDPVNSRSEGAGACNYCHDKDSLPTPVILINKDLHHGASSNCGWCHDFGAPFAYQIRTCEGCHGPDSLHNIQADSP
########################################################################################
iron_reduction	GS10_PC15_1060.fasta	SDBT01125706.1_3	OmcZ	144.7	76.9	38460	8	0	0	MKRIVLTLAFACMAMLLASPALAQTAVVNGPYAAETGADVTFDAAGSSDGGDVLATFVWDFGDGTASAPVLVSDAVALADTPHAYTNQGFYTATLTVTLSDGTTSDSDTAVVTITDPATTFAPANQIIGMYDTEHSMETEADCRACHETVDGEGNLVNLANTHHVLYYTAIPDPSVVPNPDVDGTPGDDTYYTCFSCHDSTVSFDQVERDCLACHTDPQAGHHASANAISGDCQACHGYVVAWGSVAPPAYNPSLITPSRTGEHGQGGGTDDGDPGPTFTFDNGDSGYDGTHALPPNYDGPKTYGPGGCDYCHNALVDTIPTYDPTTGEVEVLTTVLDENGDEVLVEVGTGDPVAYDSSTPPVLHFVDENGDLIIPNDPAPAGAMTVADEVAGASLVGE…
########################################################################################
iron_reduction	GS10_PC15_1060.fasta	SDBT01218081.1_1	OmcZ	142.3	76.9	38461	8	0	0	GAEVDFDSTGSIGDSVEWDFDDGSAADTTAITTHAYAAAGVYTVTLTAIGTVDDTATVEVTVIDAAVAVTDGPYTGVTGTAVSLNSAGSVADAVEWDFGDGSAVDANAATTHTYANQGYWVVTLTATVYESDGVTVLDTDEATTLATITMPAPTFSPANQYIGMYDTEHTAEVEDDCRVCHTGSLADTHHLLTGSQAADPTVAPYDTPGNMYVCLSCHADYSMVVRDCLQCHVDPQAGHHASDWAAEGKCNHCHGYVVEWDTVPAPIYAPSLVTPSRTGEHGANGGSDPDPDPTAGNAEPAYTFDDGGHNYTGRGAQLVYDGPKTYGPGGCDYCHNAIVDTPATYEWIDENDHSLGYVQGHDGHDLVIDEATLLLDIGTNYGLHPPVAGSGLMPTQGCD…
########################################################################################
iron_reduction	GS10_PC15_1060.fasta	SDBT01127781.1_1	OmcZ	134.4	76.9	38462	12	0	0	MSSIKKWTLFGLSMALFALWGGEATAYQRYNEGCDNCHGSFTDDISPKGSVFPSDDKHYMHRNRKEMDTECTLCHTNGDNKNPFIGSSDGTSDNIGYGCCGCHGRLEDAGHDVTVSPGLGAGLRQHHTNAGVDMCKNCHVDSSPANYTPVGEEVVPPYYATPDVDSAVVDPLNLSGLVQTDENWTIGDFEGLDNDGDGVYDAADAPNDPPTADAAGPYTVDDGQSVAFDGTGSSDPDGTIASYDWDFGDGNSGTGASPNHTYAAAGTYTATLTVTDNGGATATAAASVTINPIAGSPVPDAGGPYSANAGDVVTFDGSASTDDGTIVSYAWDFGDGNTGAGVGPTHTYASGGLFTVTLIVTDDSGLATKGAGLANINAPPVANPGGPYACAVDQAATFV…
########################################################################################
iron_reduction	GS10_PC15_1060.fasta	SDBT01213132.1_1	OmcZ	133.4	76.9	38463	6	0	0	MSCHGSTFVAETDCLVCHVDAQAAHHDSPDAAAGACNACHGYVVAWGSVLPPTYAPSLVTPSRTGEHGEPGGLDDGDAEPSFVLDNGESDGDPIVYRGVRNFGPGGCDYCHNALVDIPAVYDGGVVVTPATLVDDINTNHDTHHHAGTSIIKDIPEAAACSACHTAYDGTFAGSDGDQIRVCEKCHSRQMLHNTQVDSNDDESTEPGTELAGYGHVGRDAGPGDSDCWGCHGFAFGGATAPDTSALVGTIYGCDPSALVAGTATQVLVVGTVFTNTTAGVDYSSDIVLTAADGSSVTLTPDSIDGETILVTIPAGTAAGNYTLQAVKTNAAGEAVPSNSVGIVIAPGVTITEVTYEGAMVTIDGAGFAGYAEGSPTSVTGTITGGKGKKTMSTTVTGTI…
########################################################################################
iron_reduction	GS10_PC15_1060.fasta	SDBT01756722.1_1	OmcZ	117.4	76.9	38464	4	0	0	NAEPSFTFDSGEHNYTGRGAQLYYYGEKTVGPGGCDYCHNAIVEVPATYAPIAGPDGYPLVETEAEFLLDINTNYALHHHVAGSGVMPSQGCNACHTTRDDNHEFTESDGVQMRVCENCHSRGMLHNTQVASSGDPADPTTVGGEDAGFGHVGRDAGPGDSDCWGCHGFGMGGASVPADTSALVPTVYTCEPTTLTAGTATQVTVDGAVFVNTTSGVEYSSSVLLTAADGSSVTLSPDSIDGGSILATIPADLAAGKYMLQAVKTDAAGEPVTSNSVGIAIAPAVTIDSVTAANGTVTITGSGFAGYANDSVTSVKGSVTSGKGKKATTTTVTAKIVGWSDTEIKVVFDSAPSDVAVTSVFGSATADIASSKPGKGGGNGKRRNK*
########################################################################################
iron_reduction	GS10_PC15_1060.fasta	SDBT01196051.1_1	OmcZ	107.7	76.9	38465	1	0	0	GYGHVGIDDSSTVPPTSDCWGCHAIDGWVPAATAPLSGPIVPTLSDASVTSITAGAANAITLIGSAFTNDAFTSVVEITAADGTVTDVTPDSISVGSLTAIIPALDTGRYEIRVKKADVVSNPIGISIVPAVVITDVSCKDGIITITGSGFGDAPPEGSEEYLNVVVDGVPAEIITWTDTEITISVSDCNGTVTVNALYGSDTFGDACQADFNSDGAVDLFDLIIMIVEFGSTNCDTCQADCDGDDDVDINDLIILIIEFGRGGC*
########################################################################################
iron_reduction	GS10_PC15_1060.fasta	SDBT01003701.1_21	OmcZ	87.2	76.9	38466	9	0	0	MRKRSGFLIVFTISITLLITVNVTNVLALYSTYNRPNPLLDYVPQEVGFFDTQYNDLEESDCRRCHGNSMADRHHGLNFQRDDLGCLDCHDLLCDAPFVTVIYDCTTSGCHSPDDINETGERWHHNTDQAAALNCVACHNPNLVSKISPLRDFTMYPPTIVTPTPFSCENCHWEQDVSGDHPEGPSGSYGKRISSNYDTHHMGFIGNVSSECTVCHSIDPEYQNWNSSDPELIRYCEKCHDINTLHSIEGHVKASDEWEAVGAHVGGSIDWTDSDATVYSTIQAGDKCNGCHADGAPDSVPPINPVIPAINSTADGIMPHSGSCGIYVTVRGDNFGSTQTESSEVQISNDGVTWTDMPIDSWTQTLIKFKINCNVVAPGNYNVRVRTDAGYSNRVSFGL…
########################################################################################
probable_iron_reduction	GS10_PC15_1060.fasta	SDBT01064070.1_2	MtrC_TIGR03507	525.5	209.3	38547	11	0	0	MFRSISTYLIMGLLLVVGLSLAGCGSESGGTVDTPPLVKQSYNERCIVCHSDSSIASVEIVHSMQTKNLQGEITGVTIDDGAVTVDFKLFDSSNNLVPLGSVSASSIRFSISKLVGEMAGNSSYWQSYINRIETKEAGGPGPMPDGNTALQATYERANATGGDFTNNGDGTYSYQLSFDITDVTSPVVVTYDPSLTHRIAIQISDNIANPFVDFVPNDLPVMGTGPTRSIVANASCDECHVKLGFHGSDRIQVEYCVNCHNPGSGDAYSGNTVDLKVMAHKIHRGEDLPSVQAGGSYVIWGYNESEHDYSTVIYPQDIRNCTKCHDGSDSQTPDGDNWKTVPTMQACGSCHDDVDFATGENHGPDEIPQLDNANCTYCHPANGTVVYGKSVTVAHEIPE…
########################################################################################
probable_iron_reduction	GS10_PC15_1060.fasta	SDBT01017052.1_5	MtrC_TIGR03507	454.5	209.3	38548	12	0	0	MKKYYFREDVVMRFFYFFLYAVMLTGLFAGFGCATGTDETPQEPGAKIEYCDLCHQPGGISDVKEVHLRGARTLVGSITNVTVIDSTTTISFHVEDPSGTDKTGLPNNDIRFTVAQLVLASGGDSSYWLSLINKTETKEAGDPGTTPDGTTATQAAYEKADTAGGIFADLGGGDYTYVLNADITLATGYDTNATIRVAMQISGNITNGVYDFVPSGAGSVSTRDIVTNAGSCNACHEKLGFHGIDRVEIDYCVTCHNKGTVDANSGNNLDMVIIVHKIHMGKDLPSYKTEGAYTIWGYNNSENNYAGTYPGYITTCTRCHAAGPSEADNWKDVPTIAACGSCHDDKEVPIMASCGSCHDDFDFVAGANHEAGAQPGNNNCAACHSAEIIATGHHGKDPT…
probable_iron_reduction	GS10_PC15_1060.fasta	SDBT01017052.1_7	MtrC_TIGR03507	463.5	209.3	38548	10	0	0	MKVQRLIFCLFLILLAGFVIFMGCTSDPGAAGEPGAPGFGTPGEDGEDGEDGEDGQNLTRIFGESCAVCHDDNSFAAVEEVHTATAKTVVGTITGVTVVGTTTTISFSVEDPIGTPKIGLSSGSVRFTVVQLVPASAGNSSYWLSLINGTETKEAGDPGTTADGYSATQAKYEKGSGGGTYTDNLDSTYTYVLNADITNLTDNPLYDANAVTRVAMQISGNITNDVYDFQPVDNLEEAALARQIVTNAGSCNSCHEKLGFHGSDRVEIDYCVTCHNKGTEDANSGNIVDMAVMIHRIHRGSDLPSYDEDDASTAYTIWGHNNSKHTYAGTYPGYITTCTKCHAAGPSEADNWSEVPTMESCGSCHDDIDFTAGTGHVIQNNNSNCALCHDSASGRPVVD…
########################################################################################
probable_iron_reduction	GS10_PC15_1060.fasta	SDBT01101843.1_3	MtrC_TIGR03507	426.7	209.3	38549	10	0	1	MNKINGLIFLMLFIGAFGLVAGCADDGTDGADGGAGINGNNGTDGTDGTNGTNGSDGEVGNDGIDGIDGIDGTDATVGDIFHVADTLVEDITITITGVTIGTTSTIDFSVFDDLGRGGIGVTTDSGGDTRFAIAKLMLGTSGDLDTWQSYINRARANDAATNTVMQATYERTGTLEDFGDGTYTYTFEADLTTVVNPVDSTPIPFVASLTHRVAIQAGGNLPSIQVTHDFVPDGTTALVSHVVAMSDSCNECHGTMHMHGSRYEVKYCVMCHNPGTTDPENDESADMAYMTHKIHMGAQLTNGYELGGHIYDDLGYPQPEMHCRKCHSGADTDTPEGDNWQTKPTIDTCGACHDDVNFATGAGHTGGAATNNSGCAGCHGATAINGYHVTEDATPNNPD…
########################################################################################
probable_iron_reduction	GS10_PC15_1060.fasta	SDBT01363153.1_1	MtrC_TIGR03507	397.2	209.3	38550	10	0	0	YQASRDEIVNVVYSFVPDGGTPDLWEVSDTETCNSCHDPLALHGGARQEYTLCLTCHTPDAVDPESGESVDMKVMLHKIHMGENLPSVQAGEDYYIVGYRQSVHDYSEVVFPTDVRNCDTCHTGPDADSWKENPTRASCGSCHDDVDFAAGEGHFVQANDDSCSSCHSSVMAKEFDLSVPGAHVIPDYSSQLPGTNIDIVSVAETGPGDNPTITFTVKNDAGVQIPLADMNRIYFVVAGPNTDYATTWRENALAGSVDNGDGTYSYTTGDPIPADASGSWSIGVEGRTEITIDDGTEGGAVIRDLSDNEVFAIAVTDATAVPRRTIVSQENCESCHENLSLHGGNRKSVEYCSTCHIPSETDEAVRPADAMPPTTIDMKVMIHRIHYGEEGDGPYVVYG…
########################################################################################
probable_iron_reduction	GS10_PC15_1060.fasta	SDBT01272770.1_1	MtrC_TIGR03507	349.3	209.3	38551	8	0	0	MLKRFVRLFLILGMVLTLSFAFWGCGGGDDAAIVAGDGGGDGGGDGDAGDGDGTITPVDAGIPADAERISVARLSAEELGALDVSSAVAGIVIGSPPVVTFTVSTAAGVYITGLEAMFEEYNRFVRFTLSKLVTGTNGDNWVSYTRNDSGTPSYDSGRNGATLVGNGDGSYVFTFSTDVTAVEGVTYDPTLTHRLAGQLGGGGFTIEPQNLVYDFVPGGGDVTNTRKIATMTSCNECHDNLVFHGRRFEVEYCVNCHNPDLASGEGNFSLMVHRIHESGDFAILDDAISYAEVTYPQDLANCQKCHDGDDAATPEGDNWKNQPNAAACTGCHYAGGSESTTLHSGSYPDMACTACHTAAKISTYHLTPNATPNNPDLPTGVPEMAYEIKSVTVDAGTGI…
########################################################################################
probable_iron_reduction	GS10_PC15_1060.fasta	SDBT01694881.1_1	MtrC_TIGR03507	325.3	209.3	38552	6	0	0	DSQTGQGQADPQVLQTFSEGCSLCHGSGSIVDVEVEHATAADTITGKITGVTVSDDSTTANMTVAFKLFYNSSPIAFVSKSSIRLTIAQLVAAANGDSSYWQSYINSSATKEAGDPGTTVDGTTEVQATSETASDTDGTFTDNEDGTYTYQFSFNFRAVTDPVAVTYDNTLTHRVAMQVSDNVTNAIYDFRPSDGATTGIATRAIAMNSSCNECHVKLGFHGSDRVEVDYCVTCHNPGTKDPNSGNTADMKVMIHKIHMGEDLPSVEAGGEYAIWGYRDAKHDYSDVVHPQDLRNCTKCHDASDTATTDGDNWKDVPTMEACGSCHDDVVFATGANHGPDETAQTDNTDCTTCHPATGTVVGGKSVVDAHEIVEQVAAQSLELNILDVSTAVGTGGALD…
########################################################################################
probable_iron_reduction	GS10_PC15_1060.fasta	SDBT01871833.1_1	MtrC_TIGR03507	265.3	209.3	38553	5	0	0	DSQTGQGQADPQVLQTFSEGCSLCHGSGSIVDVEVEHATAAGTITGEITNVTVVGAVTTVFFTITSGQSPIIGIDANSSPLSTGSIRFTIAQLDATGNWQSYINTTETKAAGDPGTTADGNTAVQATYEKADDSDGTFAEVGSGAYTYQFSFDITSVTTPLAVTYTDTLTHRVAMQVSDNVANAFYDFRPSDGAIAGITTRDIAMNASCNECHVKLGFHGSDRIQVEYCVTCHNPGSADAHSDNTVDFDVMIHKIHTGEDLPEVEAGGAYTIWGYNESENDYSTVVYPQDSRNCTKCHDGADADTPDGDNWKDVPSTSACTSCHEADAVSDDYPAFPALTAAEITTAHVIPEQ
########################################################################################
probable_iron_reduction	GS10_PC15_1060.fasta	SDBT01616626.1_2	MtrC_TIGR03507	253.8	209.3	38554	5	0	0	MIGILSRCFIMGLILVFAFGCGESQTGQGQADQVLQSFSEGCSLCHGAGSTVDVAVEHATAAGTITGEITGVTIAGGTVTVRFTITSGQSPIIGIDATSSPLSTGSIRFTIAQLDATGNWQSYINTTETKAAGDPGTTADGNTAVQATSERANDSDGIFTEVESGVYDYQFSFLITNVTTPREVTYTDTLTHRIAMQVSDNVANAFVDFVPDDLTGNLVDPIPVPTVNRDIVMNASCNECHVKLGFHGSDRIQVEYCVTCHNPNSADAHSDNTVDFDVMIHKIHTGEDLPEVEAGGAYTIWGHNESENDYTTVVYPQDSRNCIKCHDGADDDTPDGDNWKDVPSTSACTSCHEADAVSDDYPAFPALTAAEITTAHVIPEQ
########################################################################################
probable_iron_reduction	GS10_PC15_1060.fasta	SDBT01222121.1_1	MtrC_TIGR03507	253.3	209.3	38555	5	0	0	MRRLFGSRVALWLLFWVGVSLLVVSCGDPGADGLPGLTGSSGADGADGDDGITGDTGLGVEITDRHGTEMLLTTGEYETAGKYFATATIISATANTSGVATVNFTVEDEDGDPAPGITGIDFGIAALFPASGGESFNKWYSYVYRTATASAAGTNPAGTLAEQAYRENGGTFADYGDGSYSYVFDTDLSTVTTPVSSVDVTYDRSFTHRVSVMIGGHSGATADANFDFVPDGSSITETRDIVQTTTCIKCHGVEFHGHGGDRLTMENCVTCHNAPGGSDPEGGALMDMTVMIHKIHAGGELASIPGVDGIVFDDPATGIDESADNGAYTWWGHRDSEHSWEKTAFPAVIQNCTACHEGTGADVANWMTVPSRLACGSCHDDVDFTDGTNHLTAGAQAND…
########################################################################################
possible_iron_oxidation_and_possible_iron_reduction	Guaymas_MG_contigs.fasta	QNFI01000093.1_2	MtrB_TIGR03509	496.2	240.05	38558	0	0	0	MLFMVNIMTLSKTNFVTSLLLITLLSISVVYAEEEDSFMLDDDDSFMLDGEAEESAEANDYSSYIELGGLYNSSGSQKFGEYSGLNKEGGYVIGNFDIQHREAFDSDSARFWRLKGTDLGLDSRFVSAEYGQQGLYKLFFEYDQLPHNQLVGARTPFEGVGTDYLHLPDNWVRGATTTGMTTLNENLSSVDIGTERYKYSTGFQFDFTRQWNVKLAFQHEDKNGLQDTGAVMGVSGFNPLSIVAPKPIDQETNDVDMQVAFNGDQAQVKLGYHFSIFDNHIDSFSWENPYQLRLPSTSGGYLDTIGGLSTAPDNQAHKISLNAAYRLAPKTRLNGSFSYGLMLQNDPYLGYTVNPLLAVNSPVPRQDADAKAETLHANLVFTTVPIRNVDIRSSYTYDQ…
possible_iron_oxidation_and_possible_iron_reduction	Guaymas_MG_contigs.fasta	QNFI01000093.1_3	MtoA	335.8	140	38558	10	0	0	MIKKYFLCVLLWSIPLISLADDPAENKSQYAKRGAATCLKCHDELPITLIYKTPHAQQADPASPFAQHQCESCHGASPQHIPTPLEDEEKPAPTIVFGSQSQTPVAEQNQQCLNCHQKGLQMHWQGSQHQFADIACASCHKIHIKEDPVLIRQDQAAVCFTCHGEQRAQLFRRSRHPIKEAKTICSDCHNPHGSNGEKLLVENTINDTCYRCHAEKRGPFLWEHPPAQEDCSICHTPHGSTQPALLNNRAPYLCQQCHAGVESFHTNALYGGRGVSSTGGQSRLLAKSCLNCHSNIHGSNHPSGVRFDR*
########################################################################################
iron_reduction	Guaymas_MG_contigs.fasta	QMMN01000009.1_39	DFE_0461	798.3	40	38560	27	0	0	MRFARSASCFLLLFGIILIGVTSCEKRIPGRVIKKKCIDCHQKEAKEFKGAKVVHSPVSKDDCESCHRPHGIIGGVYLRKSKKELCYTCHKDSKAMLNKKHVHAPVKDGKCIDCHNPHSSMEKNLLKGSGNDLCFICHKKDDYSRKTEHAPLSDRGCLVCHDAHGSDYEKFLFDSMANVCRKCHNFKKSDFINGHSGYQPGGAACVSCHTPHTSSNTKLLREFVHSPLDQNQCRACHNLPESAQPLEVKEKGADLCYGCHEKSKSAFRKAHIHLPVEKGDCLSCHSPHATDHKYVTVLPDGKLCYSCHKEAAEFLKKSHVHKPIQDNNCTACHNPHASNNEFGVKAAGKSLCFGCHEQNDYTRSNVHDPVKKGDCTACHNPHASNNKFELHLVEIEQCY…
iron_reduction	Guaymas_MG_contigs.fasta	QMMN01000009.1_40	DFE_0462	462	40	38560	16	0	0	MAMVRKGFLTSFFVIFSALVICAAVADQAGAQNAKASFKKCLTCHPDIQQDMAAKGAHAPFRKFQCSRCHNPHASNYEHLVKDEIGTLCKSCHKDKKGDRGKKYTHLPVEEGACLKCHNAHLSKNPKLLVAKGEDLCFGCHAEKKILSKKNRHDPVKKGHCLRCHSPHSSDQEALVKKDLKQICTTCHSVKNKKAKNAHLDYPVQDTNCMSCHNPHGSNRSSLIKETSHEPFAQKKCTTCHNEQGSKNPLGLKGKGASICITCHASAQEDFKKINSHVHQGVFCVSCHSPHASDEDHLKKAKEVKVCLCCHEDTQGCIKDKKNEHKHPLVKEGKCSPCHRPHGSNFRLFFGADEFRVCADCHKKHVKFTHPIGKEASDPRSKRDITCITCHKLMGSPYQ…
iron_reduction	Guaymas_MG_contigs.fasta	QMMN01000009.1_41	DFE_0463	463	100	38560	0	0	0	MPASGFGKQEGRIKHLSSITGNKEIGYLGLLGGVFFDENKNRLYATDTTNHRILAFDADFKYISEFTGGGALAFPASIVKDSKGTFFVTEPTEGRVLVIDIARKSIKPIDFSAVPEGNTIYPGHMAVDSADHLYIVDKANARILVFDSNLQFERQVLVKEGRGLRDVKVDTAGRIYALSTLDGSIRVYDNQGNLLLRFGKRGSNKGEFDFPVSLAIDQRGLIYVVDQHKNQVLVFNKKGQFLFAFSQLGWREGRLHLPSFIYINRSGQIFVVDRENARISIFEPQ*
########################################################################################
iron_reduction	Guaymas_MG_contigs.fasta	QNFL01000124.1_1	MtrB_TIGR03509	421.2	240.05	38561	0	0	0	MQIIDRNSGTGILRIAFVVAVVFIVRHASGQESDGSSPDCDLCSSNSGWEFDVSAGMIGIAGDDVFKFGDYTGLDEEGITTSGDLFLRYWGEDANFLKIEGYRLGLDSRAIFVEGGKQGNYEWRASYQGIPRRIYDSTSTPFRTSGRQELNLLSGWDRAPTTQGMASLDDSLQQVKIERDWDIYNLGVAFSPATKWTFDLNYRHQEREGNAISSGNFVFDSTMFAAPIDDSTDEIEVTAVYDADWWQINTTYWGVVYDNKATSLAWDNPYTAVTPGTDSGNMARTPDNESHQIRIAGSMVLPARTTVTGHASIGRMNQNDSFLAYTTNSQIATTALPSNSANAQVDNQNLLLRVTSSPTRKITLEGQIRSNERDNETPQHIFDYVVTDSVLSDNSATNI…
iron_reduction	Guaymas_MG_contigs.fasta	QNFL01000124.1_2	MtrA	295.9	140	38561	10	0	0	MKLPIVVACASVLLLCSIIPAGAQDDIIGADQCLGCHNDERMLLIFRTPHGQGADANAPFASLQCESCHGSGGDHAGKKNVGAGHAVITTFGTEDGTLPEQQNAVCLDCHTSDVGMPWSGSMHERNDIACANCHSVHMPNDPVTSMNTQAEVCYDCHAAQKADSMKPYVHPLRFDLMTCSSCHNPHHSTGDALLKRDTVNELCWSCHTDLKGPFLFEHAPASEDCALCHRPHGSIHPALLNQRPPLLCQSCHSQSGHPSLSITPNSLPGNSPSPFAVGGSCLNCHRQIHGSNHPSGTKLTR*
iron_reduction	Guaymas_MG_contigs.fasta	QNFL01000124.1_3	MtrA	285.8	140	38561	18	0	0	MPRTRQDSGRGRISRHRKRLAPLRRMSACVQQLKSPALIDRVRNKGVFIGAAFVLALIAAPAIAQTDTATDITKPVYTEGNERCLMCHSGLRMELLSESPHGDADNPDSPFGQRGCESCHGPGSFHVSRSMRGTGRPPMITFGEDVATPREHQVEVCMDCHTKDVDEMLKIDGHRNARDSAEALSLSCASCHTIHQVPAELASEDAARSAALAARLSQPAVFTERGKDQCLLCHSDTPIQLMAETVHGDTSNPLSPFGQQGCESCHGKGSLHVTASLSGDGRPRLTDFGPDAVSSPRQQNQACLNCHRRDRETIMSIDAHVNAVGFEDISCATCHAMHPSAEPVQTSAPILDNTASFTAVGAEQCALCHHEGQISLINATSHGDASNPQSPFGQHECES…
iron_reduction	Guaymas_MG_contigs.fasta	QNFL01000124.1_4	MtrC_TIGR03507	435.6	209.3	38561	11	0	0	MIIALAIAQVNGFVRRKKEHLPTGILATYHWYVVKIFASGTNFWWHFLFSIMWIVYRIQLVHDYYACNRASKWHCTQEEGRNLPIGMPDTCLLMQIQSRRLIMISSNFSILARRGISHVFSLLLFSLLLASCGSDGDTGPVGPPGPPGPPAPAPGVDISNASNMIAEIISVTVGDQTDMHFTLTDGDGNPVTNLPDTSLDLTIAKLTPGTDGNASAWQNYINVIEDPIPGPGGGSVPGSESQGWTEHATEGTLVENFNGDYTYTYAIDITNVTEPFPVSHDPNLTHRAGFEIRGFGPVDNPTYTFRPADNATEGLFSRTMVKTETCNNCHEKGSHHGFARFEVDYCQTCHNPGSADGNTGNSLDLKVMIHKIHRGEDLPSVVAGDDYCIRDFSGILVCF…
########################################################################################
iron_reduction	Guaymas_MG_contigs.fasta	QNFM01000082.1_5	MtrC_TIGR03507	435.6	209.3	38562	11	0	0	MIIALAIAQVNGFVRRKKEHLPTGILATYHWYVVKIFASGTNFWWHFLFSIMWIVYRIQLVHDYYACNRASKWHCTQEEGRNLPIGMPDTCLLMQIQSRRLIMISSNFSILARRGISHVFSLLLFSLLLASCGSDGDTGPVGPPGPPGPPAPAPGVDISNASNMIAEIISVTVGDQTDMHFTLTDGDGNPVTNLPDTSLDLTIAKLTPGTDGNASAWQNYINVIEDPIPGPGGGSVPGSESQGWTEHATEGTLVENFNGDYTYTYAIDITNVTEPFPVSHDPNLTHRAGFEIRGFGPVDNPTYTFRPADNATEGLFSRTMVKTETCNNCHEKGSHHGFARFEVDYCQTCHNPGSADGNTGNSLDLKVMIHKIHRGEDLPSVVAGDDYCIRDFSGILVCF…
iron_reduction	Guaymas_MG_contigs.fasta	QNFM01000082.1_6	MtrA	285.8	140	38562	18	0	0	MPRTRQDSGRGRISRHRKRLAPLRRMSACVQQLKSPALIDRVRNKGVFIGAAFVLALIAAPAIAQTDTATDITKPVYTEGNERCLMCHSGLRMELLSESPHGDADNPDSPFGQRGCESCHGPGSFHVSRSMRGTGRPPMITFGEDVATPREHQVEVCMDCHTKDVDEMLKIDGHRNARDSAEALSLSCASCHTIHQVPAELASEDAARSAALAARLSQPAVFTERGKDQCLLCHSDTPIQLMAETVHGDTSNPLSPFGQQGCESCHGKGSLHVTASLSGDGRPRLTDFGPDAVSSPRQQNQACLNCHRRDRETIMSIDAHVNAVGFEDISCATCHAMHPSAEPVQTSAPILDNTASFTAVGAEQCALCHHEGQISLINATSHGDASNPQSPFGQHECES…
iron_reduction	Guaymas_MG_contigs.fasta	QNFM01000082.1_7	MtrA	295.9	140	38562	10	0	0	MKLPIVVACASVLLLCSIIPAGAQDDIIGADQCLGCHNDERMLLIFRTPHGQGADANAPFASLQCESCHGSGGDHAGKKNVGAGHAVITTFGTEDGTLPEQQNAVCLDCHTSDVGMPWSGSMHERNDIACANCHSVHMPNDPVTSMNTQAEVCYDCHAAQKADSMKPYVHPLRFDLMTCSSCHNPHHSTGDALLKRDTVNELCWSCHTDLKGPFLFEHAPASEDCALCHRPHGSIHPALLNQRPPLLCQSCHSQSGHPSLSITPNSLPGNSPSPFAVGGSCLNCHRQIHGSNHPSGTKLTR*
iron_reduction	Guaymas_MG_contigs.fasta	QNFM01000082.1_8	MtrB_TIGR03509	421.2	240.05	38562	0	0	0	MQIIDRNSGTGILRIAFVVAVVFIVRHASGQESDGSSPDCDLCSSNSGWEFDVSAGMIGIAGDDVFKFGDYTGLDEEGITTSGDLFLRYWGEDANFLKIEGYRLGLDSRAIFVEGGKQGNYEWRASYQGIPRRIYDSTSTPFRTSGRQELNLLSGWDRAPTTQGMASLDDSLQQVKIERDWDIYNLGVAFSPATKWTFDLNYRHQEREGNAISSGNFVFDSTMFAAPIDDSTDEIEVTAVYDADWWQINTTYWGVVYDNKATSLAWDNPYTAVTPGTDSGNMARTPDNESHQIRIAGSMVLPARTTVTGHASIGRMNQNDSFLAYTTNSQIATTALPSNSANAQVDNQNLLLRVTSSPTRKITLEGQIRSNERDNETPQHIFDYVVTDSVLSDNSATNI…
########################################################################################
possible_iron_oxidation_and_possible_iron_reduction	Guaymas_MG_contigs.fasta	QNFR01000056.1_10	MtoA	268.7	140	38563	10	0	0	MAGFRLIFSALLLGTLCVAGVVGGAVAENGLTETRQAQCMDCHAASSNVAVHAINNTVHRDLAGGGNASCTTCHGTSEEHLRAPTNTAPDVSFGPRWPSGADARSASCQSCHEKSDQILWTGSEHQQENLSCDSCHDLHRQQDLATAGKASEQICLNCHQQVRAELRLPSRHPIAEGKTACTDCHNPHGGLGDADLHQVSLNDNCFSCHQEKRGPFLWEHPPVAEDCSLCHRPHGSVNDRLLTARGPALCQQCHAAAFHPSVPYGSEGLPGGTSNQNLLGKNCLNCHSQTHGSNHPSGARLTR*
possible_iron_oxidation_and_possible_iron_reduction	Guaymas_MG_contigs.fasta	QNFR01000056.1_11	MtrB_TIGR03509	357.4	240.05	38563	0	0	0	MNSRNRLPFPFTAASALVLATSGALAQEADPYAPLAVESRPLQTRWQTDYAGAVQLGLGYTSDDNYMFGQYNGRNKDEATVIGNLQWQDFRSADSYWQVSLSDLGLDTREGEITWGVPDRLKISLGFDSQQQVRNDSGRTPFRGDNKQRLPDDWVSGLYTSDWTALDDSLKKFDRELSRDRLSFAADARLNDRWRMETRLSYEDKQGHGDIGGAIYTDAASGDAALLRSPVDYRTTELDLGLSYDGDRLHLDGHLAYSDFDNKDDILTWQNPYSSFGPNVRYPNGEGGLGLAPDNDQASGRLTGHYIFSSTTRLQFDGSYAVASQDQNYADYTVNPALTVTEPVPRNDYDGEVATSTFNTRLLLRPMAKLNAEVFYKLRDRNYDTNRDGYLYVRGDGGN…
########################################################################################
possible_iron_oxidation_and_possible_iron_reduction	Guaymas_MG_contigs.fasta	QNFU01000024.1_16	MtoA	268.7	140	38564	10	0	0	MAGFRLIFSALLLGTLCVAGVVGGAVAENGLTETRQAQCMDCHAASSNVAVHAINNTVHRDLAGGGNASCTTCHGTSEEHLRAPTNTAPDVSFGPRWPSGADARSASCQSCHEKSDQILWTGSEHQQENLSCDSCHDLHRQQDLATAGKASEQICLNCHQQVRAELRLPSRHPIAEGKTACTDCHNPHGGLGDADLHQVSLNDNCFSCHQEKRGPFLWEHPPVAEDCSLCHRPHGSVNDRLLTARGPALCQQCHAAAFHPSVPYGSEGLPGGTSNQNLLGKNCLNCHSQTHGSNHPSGARLTR*
possible_iron_oxidation_and_possible_iron_reduction	Guaymas_MG_contigs.fasta	QNFU01000024.1_17	MtrB_TIGR03509	357.4	240.05	38564	0	0	0	MNSRNRLPFPFTAASALVLATSGALAQEADPYAPLAVESRPLQTRWQTDYAGAVQLGLGYTSDDNYMFGQYNGRNKDEATVIGNLQWQDFRSADSYWQVSLSDLGLDTREGEITWGVPDRLKISLGFDSQQQVRNDSGRTPFRGDNKQRLPDDWVSGLYTSDWTALDDSLKKFDRELSRDRLSFAADARLNDRWRMETRLSYEDKQGHGDIGGAIYTDAASGDAALLRSPVDYRTTELDLGLSYDGDRLHLDGHLAYSDFDNKDDILTWQNPYSSFGPNVRYPNGEGGLGLAPDNDQASGRLTGHYIFSSTTRLQFDGSYAVASQDQNYADYTVNPALTVTEPVPRNDYDGEVATSTFNTRLLLRPMAKLNAEVFYKLRDRNYDTNRDGYLYVRGDGGN…
########################################################################################
possible_iron_oxidation_and_possible_iron_reduction	Guaymas_MG_contigs.fasta	QNEP01000245.1_1	MtoA	250.2	140	38565	8	0	0	RYGESVEQRNNICLSCHKSGDRMHWLSSTNEAEDLACVSCHSIHQPNDVIERTTQTEVCFECHKDIRSQTFRASTHPIRENKVICSDCHNAHGSAGPSSLKQFTVNENCYSCHAEKRGPFLWEHYPASEDCTLCHRVHGSNHQALLNKPGPQLCQQCHADISAGGGRRHISNFLDFNDADRNRARFKVGMNCANCHSKIHGSNHPSGAALQR*
possible_iron_oxidation_and_possible_iron_reduction	Guaymas_MG_contigs.fasta	QNEP01000245.1_2	MtrB_TIGR03509	488.1	240.05	38565	0	0	0	MKRETSLLIIYLAASGLMSGLVSGTAFAEDKPAENQPVEDQPAVDKPAESQPAAEDKPVFEGPSLTEEGEPVVPVEIISKPILNEMQLGLGYVSDDAYKFGRYNGMQTKGPFIIGDFKGRYYEEDGHFWRVRGTNLGLESRYLLLEGGVQGSYKFFLEYDELPNYKNNTVQTPFSGIGGNNLTLPAGFDIDNMTLNSFELETKRRRAKVGAMFIPKENWQFDIDFSHENKQGVDATGAAIANGATQLMRTTTTSLLPEPIDQDTDIVNATLSYAGDGGQVDLKYQMSLFDNNNDSLSWQDPFNPVATGSMSLAPDNEFHQLSLTGGYTLPYKSRLTGLISMGRMTQNQNFQPYTVGGALPATSSLNGEVWLTNAQLKLTSRPVNRLRLNAELRYNERDN…
########################################################################################
iron_reduction	Guaymas_MG_contigs.fasta	QMMG01000014.1_1	DFE_0463	117.2	100	38566	0	0	0	MIVVLLLGILFVSPAVATKIKHRGSVYVDKAGSSLNRPEGVACGEKYFIVADTGNNQMVRYSMTDQSLTPEGTFPLPKISPMITQISTKGDIYILDGKTRTIVKMGQSGQIIGKVEPKGIPGSKTYMSRSFKLDKKGNLYLLDIFSERVLVLDAAEKYVRHVPFPEGSSSFSDLAISDQGSIYILDGVAGAIYVSNPGADSFELLSSNLKEHMNFPTNLAIDSNGTLYLSDQYGSGLALVGRDGSFQGRKFGMGWEEGQLYYPAQLCINKQDVLFIADKNNSRVQVFSILNE*
iron_reduction	Guaymas_MG_contigs.fasta	QMMG01000014.1_2	DFE_0462	430.4	40	38566	16	0	0	MRLRVTSIFIVLIGLMLCCSAALAQAEGKFKLKPGARGKLCLSCHSAFSEKMNAKHIHTPLAKGDCSGCHNPHASNHAMMMDGDADSICYKCHDSVVPEAAASVHQMVADGECTACHDPHASAYPGNLIKGGSELCFECHQELGEKITSNKYSHSPVKKNCLRCHTPHASEKSASLLKKEEPGLCLDCHKTSSGGFKKSHRNYPVEQGRCSSCHDPHGSNSGAILADNVHEPITNGMCNQCHNEPNSADPFAVKKDGFELCQGCHYEMINEAFSKNRLHWPLVDKTGCINCHTPHASSEDGLLRDSMLNVCGKCHSDTLARQDRSQTKHKPITDGECTVCHSPHASDNPFMQKEATVIAICGQCHDWQTHSSHPIGAEVLDPRNLNLALDCLSCHRTHG…
iron_reduction	Guaymas_MG_contigs.fasta	QMMG01000014.1_3	DFE_0461	664	40	38566	26	0	0	MRLRDSGPLKLPLGFILLFCCSLLLQLALPADGQAARKFKKKGCADCHSDFLDKYGGMKNKHPGVKNGQCQDCHLSHGIVGKLLLVEEGNKLCFMCHEKEDFNLDKKTGVHTALKSGKCSVCHNPHASDSASLLEDEGNAICFNCHKVAKYQKKVVHGVIEEDGCRACHNPHYSEQPHLLTMAPDKLCLSCHDSKDSAFKKAHGDYPVTTAVCTTCHNPHSSDNANLLKGSLHSPVAEAECDSCHNEPSGKEPFGLNTAAEELCLGCHDGDSMQGNAEVQHEPFQTGDCLSCHDPHTSDYKTLLVSEGNNLCFNCHENTSMKSRFPHAPVDSEEGCLSCHLPHSAAYAGLVDKAEGDLCYDCHADTRTAADKNKNPHSPFTENMCNSCHNPHGSSAENI…
########################################################################################
iron_reduction	Guaymas_MG_contigs.fasta	QMUZ01000105.1_2	DFE_0461	567.3	40	38569	26	0	0	MNKIKTLSFLIFLFGLIWIFFVSSGYTIEKKIGKNCLECHTDIIERLKKEGPFWHSPVKNKECLSCHRPHGFIRGAFLWRQPPYLCLKCHKEFGEKLKNKYIHFPVKKGDCNKCHGIHASQEVKLLKEKADTLCLKCHKEIILGEKKHQALNKGCLTCHNPHTSSEIALLKNKKEKLCFSCHSKSKIEEVHLGQEVKTECLSCHNPHSSNKLALLRINLHKPVEEKKCFSCHLKDKNLKLIKEKNQLCLDCHSKEIQKIIHEPYGKGECDSCHLPHGGKYKSLLNISEKDLCVKCHSYGTKEEQEKKGFVHTPVKNKNCLSCHKPHVSEEKSLLKIAENKLCLKCHFQINKNEKVHPPSQKGNCLICHFPHNSNFVAQLKKQEKFLCFKCHKKQEEESK…
iron_reduction	Guaymas_MG_contigs.fasta	QMUZ01000105.1_3	DFE_0462	356.5	40	38569	16	0	0	MKRIIFLIFIFLLFLLGQRGSKALIIKTCIDCHPLNKFKGSKVHKPLKNCFNCHTGHVSKYPKLLINKMPDLCYYCHPQVLEKQKQVERIHYPLQKGKCLKCHNVHKGERVLLKASLKKVCFDCHKIKTSFKVLHIPFKQGNCNTCHSSHYSDESYLLKSKGICLNCHSLSALSSSHLYFKKGKNCKTCHNPHGAEKRKLLKEVAHKPYKEGKCKECHSENIKGNNMCFRCHSKIKKEFSGVYNHYLPASQGKPFCIECHSPHLSDQKYLLKTQAKSVCLNCHREAVIQKAETLYVHKDWENCLVCHKGHGSNVRGMLRNKDMKLCGSCHKRHINFTHPIGEKVRDPRNGQATSCMTCHDPMGTDYKYLLRLSGEKALCIECHKGY*
iron_reduction	Guaymas_MG_contigs.fasta	QMUZ01000105.1_5	DFE_0464	68.9	25	38569	2	0	0	MKEMEEWKFSNIKVWIFLFLISFLLIYKKACSKVSGHCSDCHTMHYSQGGQVLATWGKGGPFKALLIGDCIFCHTGTNDGTNKTPY
########################################################################################
iron_reduction	Guaymas_MG_contigs.fasta	QMKY01000001.1_3	DFE_0463	194.5	100	38570	0	0	0	MHPVPSNRNVILGIALVVCQFIFATEARASLELKLAGVIYGSKQAGGLNQPMGGYFDASRKRIYLADSLNGRLVSFDEKGNFLAQFNAAGKLKIPISMVRDRRGRVIVTDRGLGQVLLIDVKGKKIEPLPLPPDHQPHHLALDSTGTLYVADRLHKGIAVFRPQGEGYLFVSTLSAQGMQGVQDVKVKDGKVYALDPIARAIFVFSGERVMKKIPLPFSPFPVSVAPLGRGLIYSLDGHLCEIFLLTEDGKVIGKSGSKGWREGTFYHPYYLFLNNEGTLFVVDTGNNRLQIFRKR*
iron_reduction	Guaymas_MG_contigs.fasta	QMKY01000001.1_4	DFE_0462	374.3	40	38570	16	0	0	MKGGKLVIILPFLTLSILWSGIASAGCFDCHTELEKKAKGPGGHQPVREGHCTTCHNPHTSDHPHLLRKEPGELCGDCHEAKRPRFAHLPVEQARCDKCHDPHGSPHPKLLRRTVAETCLGCHREKEVFTGTVVHGPVRNCSRCHIPHGGEYEALLIAPREKICLRCHKSRDLVTAHGGIKPRGKSCLTCHPPHAGEGKLLGTVSHAPYESKDCLKCHQMTKGKVGPVKARNRSLCLSCHGRLTEGDHLLYSHLQMGKEENVCLGCHSPHRSVKKSLLLREQKRICFSCHTDIRQRVLGMAREYKYRHPNIANCSECHQVHGSNHLDLLKDGGIKTCGACHKRHLNFTHPIGQKAIDPRNKKAMDCTSCHQPMGAPYRFNAPFDHRKDLCIQCHQIET*
iron_reduction	Guaymas_MG_contigs.fasta	QMKY01000001.1_5	DFE_0461	660.2	40	38570	26	0	0	MKRTLQWLVSLSLSFVLLSCAPPPERRLLARKRCIDCHQKEFKAFSAKRVFHPPAKEANCEACHGPHGLIGGAYLIKGIPSLCFNCHKGLKEATGKNHPPFAKGRCLKCHDPHSADSRGLLKEGPRETCLKCHKDRSFTAKNVHRPTEECVRCHLPHSGTDVLRLKIAKDKLCNRCHKGDLRKRHWRYPVPGKACLSCHNPHGSPKEALVRAFSHPPMEAGECDRCHLSPEEKGPFELSRKGKAICFSCHQRGKGSFGGEIVHPPLEEEDCTLCHSPHASEYEGIIRKSQRSLCTSCHKGVKERLSLQFIHKPTDKCSSCHDPHTARERALLVFPKDDLCFKCHERTPFEGEVRHPPAEKRQCTTCHRPHGSSHRGLLAEATESLCLSCHDDQIPEFQR…
iron_reduction	Guaymas_MG_contigs.fasta	QMKY01000001.1_9	DFE_0462	60.9	40	38570	5	0	0	MTSKPTRIVIGAFIVLMLFATVRGRECEDCHKETVDLASRQPYLHPPFAEGNCGSCHFYPPKLRTSDAGQSIWISTPVGTIHMATFPFKKGRRWRGWIRVTREGVMQERPLEIKAKDLPLLVDRKPPRLSPPRVGKVRRGVFWQAEILWDTDEPATSQVEYSLDAKSWATTPRDEGYCTEHRVMLSDLEKGMLYHIRARSADPWGNEGVSEETTFRVEAETHEGDRQGTAPSSSTAPLRIEDVRIGRTPGGLVIISWRCPVPAEGTLELVELPEQDALRASRANDGHEGLIFKGDRERGFESCYRCHPPYTLGASHPVGVRIPPDMKVRSGLPTADGVILCISCHNPHGSRYPYLLRLSNERELCISCHGNRY*
iron_reduction	Guaymas_MG_contigs.fasta	QMKY01000001.1_14	DFE_0465	357.6	20	38570	8	0	0	MTPSPGTLYGKTYTESAHGDKSNGVSRVNRYATGNCAHCHEMHATLDEVTSLHPYALFYSNYIEQTDLICYNCHGYGTVKNRSYSFRAGGWTGDTVDDLVESFNQTSSHNLGDILTFIKNQDWGFNEHSTPCVACHNPHYAQGDPFNNPDVPKSSSTRGWPLSRPRKHGSTAEEDRLWGDDSGERMKAYATNFAYQAPYRYGSTSAYEPDGSITTDGSNLTDMVTFCLDCHSSSNIYSTSLGRNLRAIDWGVNGDKHGKRGRDRTYRGGNPIFTPPYSVSIPNYVLSCTDCHEPHGSPSYQFLIRKEVNGGITAVTEDTDRAWKTLCLRCHYRIHREKSCVSCHYHGGTF*
########################################################################################
iron_reduction	Guaymas_MG_contigs.fasta	QNBB01000055.1_2	DFE_0463	465.6	100	38571	0	0	0	MYRKINFVILFLSFFLIIPATALCAGKVRVKHLTSITGNNEIGRFSLLGGVFFDENKKKLYFTDTTNSRILSYDADFKYISEFTGGGALTSPTSIVKNSKGKFFVAEPAKGKILAIDIGKKSVKPIDFSSVPGANPVYAGNMAVDSEDRLYIVDKANQRILLFDSDLKFEKVIPVEGSRRLMDVKVDKAGRIYALNTTDGSICIYNSKGKLLLKFGTKGAGKGEFDFPTSLAIDRKGLIYVTDQHKNKVLVFNKNGQFLFAFSQLGWREGRLHRPSFIYINNSSRIFIVDRANTRISVFE*
iron_reduction	Guaymas_MG_contigs.fasta	QNBB01000055.1_3	DFE_0462	448.2	40	38571	16	0	0	MPKMPKVKNNTSLFYLIFFVVFLLSMTSAHRANATDTEVGFKKCIECHPKIQQERAQKERHEPFKKYQCSSCHNPHTSNYEYLAKDEISTLCKSCHKGKKGSFDKKYSHLPFEEGECLKCHSPHSSKNPKLLVARGERLCFGCHAEKEMFSKKNEHDPARKGNCLTCHSHHTSDYEELVEKSPERICVTCHRVTKKSHFNYPVQGTDCMSCHNPHGSNRSKLIKKNSHKPFAGKKCTKCHNPAGSADPLGMKSEGISVCTTCHPSVKEDFRKVNTHVGEGVFCTNCHSPHASDEAHLKRAKEKKICTACHQDTKKRLKDKKNHRYKHPSVIDGKCTECHRPHGSDFELFFKTDEISACVDCHKRHAAFTHPVGKNTVDPRSKGEISCSTCHNLMGSPHD…
iron_reduction	Guaymas_MG_contigs.fasta	QNBB01000055.1_4	DFE_0461	616.9	40	38571	21	0	0	PLSDKGCLTCHDAHGSDYEKLLFDSTDAVCSKCHNFKKLGFVKSHSGYKPEGDSCTSCHTPHSSSNTKLLREFVHTPLDQNQCKSCHNPPESERPLGVKKAGANLCYECHTENRTAFAKAHVHAPVKKDNCLSCHSPHATDNKYATLLPDGKLCYSCHKEREKLIKKQHVHKPAGENNCTSCHNPHASNNDYELKEAGKNLCYQCHTKDDFTQPNVHSPVKKGDCVTCHDPHASNHEFELRVAEVEQCYTCHQKERMLFDRINVHTPIRIGRCVVCHSPHSTTGEKLLIQKKNKLCFNCHKEMLNEIRGGSVHESFAKGRCFTCHDEHASDNDFQLIEEGADNCYGCHKNIQTLSKKSKHTHMPIKDGKCTSCHNPHGSKIKGRLNRPVGSLCLSCHSG…
########################################################################################
iron_reduction	Guaymas_MG_contigs.fasta	QNBA01000076.1_2	DFE_0463	259.4	100	38572	0	0	0	MSQDKHLRIYGLLFVFVFCGLSPRLSWAGLKGKIIAVIYGEEKIGAFNQPQAVYFDPQRKRLYLVDTLNDRLLSFDNQYKFLSAFNAEGKLKLPYAMVRDRKGRIIVINKGDNSVFIINIKEKRIETLNLSGISPPVVPHSLAMDSSGCLYLIDRAYKRILIFSPETYKLQKIIEEKDSSGFSDIKVNNNSVYALDPIFRKVFIYDQKGNFIRSILLKDVAFPISLAVNRREHLYILDKHKGKVFIFDKQGKPMGEIGKRGWKEGKLYCPGYIFINNKNILYVVDTGNNRVEVFKIK*
iron_reduction	Guaymas_MG_contigs.fasta	QNBA01000076.1_3	DFE_0462	404.6	40	38572	17	0	0	MKIRLWTIGRHSLSSILLSICIFCFISSSSEARVNCLKCHPQVRNQLTLGNVHKPLKKRNCTICHSTHASDQPHLLIKPTKELCLSCHKKAFKVKYPHLPVMEGNCDKCHAPHASRYTALLKKPEGEICFDCHQKEKIILGKNLHSPVKKCLSCHKAHGSNHPGLLNKPLQKLCFNCHQKTKITVQHKGSALKGNFCLSCHNAHSSKKAHLLRTYAHSPYAKGQCQSCHLMQGKKVGKVKSDNRSLCLTCHPQVENADQFIYSHIQLTPGSNVCLDCHSPHLSDIKPSLKGSPKQICFSCHSDTKNRLLSNLAEFKYKHPEAKKGNCLVCHQGHGSNNLFLLKEGGINTCTSCHKRHARFTHPIGEKAIDPRCKTKMDCVTCHHPMGAKDIYNTIFDHR…
iron_reduction	Guaymas_MG_contigs.fasta	QNBA01000076.1_4	DFE_0461	583.5	40	38572	22	0	0	LNKGPKLTCLVCHKSENFNQKFLHSPAENCQTCHIPHVGKLPYLLKKSLDKICLDCHKIKETTFVNAHNNYPVAGNHCLSCHSPHSGKQKSLFRLYAHPSIKDCDNCHPGSKAERPFSAKKKGNDLCYSCHDKNKPPFNAAHVHSPLKNKTCTTCHAPHASNFKSITVSAEKDLCLSCHQKMQEKFTAPHIHKPVAQGECNVCHNPHSAPEKNLLLKPMAGLCYNCHKKEEFTKPYRHSPTEKEKCLTCHDPHASSQKWNLSQALPKLCYGCHKKIKKEFQKVNVHTPAQRGECYNCHSPHSSSYKFLFPVSRKKLCFYCHKKMKKGLTFLHPPFEKGDCEKCHDHHASDNSYQIIHPGAEGCYSCHPFIEKRLATEKYVHEPLVKGNCTACHNPHESK…
########################################################################################
probable_iron_reduction	Guaymas_MG_contigs.fasta	QNFU01000214.1_1	MtrC_TIGR03507	492.2	209.3	38573	10	0	0	MTMTRRIQTLLVVGILSLLVACGGGGGGDRAPGVEPGPEAPGGSVTPPPPILPAPPNPAPYAEAEQLIAFITSVTIADDGRAIVNFQLTDGNGTAVIDLTAENVRFILAKLQSSPLGNLTGSWQSYVNSIEEPANGIGTELRLQATAERDGDHESELTSGELTNNEDGTYVYRFATSVNALPGAILAQAEVEGLNLDYEPMQTHRVAIQFDDAKVTLNPIYDWQPDTGAAGNIFHMDIAATPNCNRCHDPLALHGGGRVEIQYCVTCHNPGSTDSDSTNTVDMKVMIHKLHRGASLPSVEAGGEYVIYGYRGSKHDYSKLHYPQDIRRCENCHAGTATGEGRDDLVLTDQGDNWSEYSSRAACGSCHDDVDFDKHAGGQPDDSKCASCHSESGRAGSIQ…
probable_iron_reduction	Guaymas_MG_contigs.fasta	QNFU01000214.1_2	MtrB_TIGR03509	265.5	240.05	38573	0	0	0	IDAASGDAALLPTPVDYYTTEFDVGLLYSGQRLHLDGSLAYSDFNNRDNLLRWQNPYSAFGPRVSYPEGEGGLGTAPDNTQSSARLSGQYLISTTTRIQFDGSYFVTGQDQSFEDYSINPQLLVSEPLPRDNFDGEVATSTFNAKLLMRPLAKLGLEATYKLRDRDYDTPRDGYRYIRGDGGDQPRSALTVYNTAHDYLSQAAGLELNYRLPLHSKLSLEYQYESIERKNASVEETEEDRYTLGYRIRPWSNFSAKLELSYADRAADTYHWDQAYYALLDTELINATPDSQRYLNHPQMSQFYLSNRERTEGKIDLNYMPDPFWNLNLNWLLRDDDFDKSDLGLTSSRGQGLYFNVGYTALTDFSLNFYAGYDNYNSDQGSRAFRGGQEKNAFEVVAPL…
########################################################################################
iron_oxidation	Guaymas_MG_contigs.fasta	QMOV01000111.1_2	Cyc2_repCluster3	80.4	27.3	38574	1	0	1	MKKYVLTLLTGLILFAPLSKVLAIPAFARKYKTSCVTCHTVYPKLNSFGVAFKLNGYLFPEGDAEQVKEDPVILVAETYKSVWPKSIWPGSIPGTTPIAFRLNQAFSYDAANSATPTKFTVPSAQMFMGGTFNERISFFVSLLLAKGHNTNALQMAYIRLNDLFSSALSENALNLRIGQFIPDITNYKNQHNSLTDALYAINTYVPSKGSSLALSHRNFGIMGQVIGVEANGLITKRMRYALGLSNGNAVFGEDNKAKDFYGKIAYKFGGMAFDGSYTGNIFGPSGNNWTEKSILVSGFAYSASRFNAAEKEVSLYRFGGDINVNYRDLNVIGGYLFGVDEDFYVPTGRAGNVKFNRKYNLFFSEANYMMYPWLAGTLRYEWVKPQDIHNGLNDYEFFN…
########################################################################################
iron_oxidation	Guaymas_MG_contigs.fasta	NATN01000085.1_2	Cyc2_repCluster3	72.8	27.3	38575	1	0	0	MKKHNWLLLVIIGIFLATTIISTQVSAIPAFARRYKISCTTCHAPIPKLKPYGDEFAGNGFIMPENEKPRDYVSAGDDLLWLNKTFPVAVRFDAFAVYHQDQEVDKDLRTPWGLKLLSGGTLYKNIGYYFYFYMSEHGEIAGIEDAYVHFNNIFNTPLDIMVGQFQTSDPLMKRELRLTLEDYQVYKTRVGESPTNLTYDRGIMMTYSIEKSGTDLVAMIVNGNGKGEADESGNFDNDANKNIGFRINQGVGDFLSVGGFYYIGKNKKLFEEATAMENKIVYAGPDLNLNVGPVELTVQYLLRKDSNPNFSAAEQEVKTKGTVIEMVFSPQLDRSRYFITGLFNKIENDYYKYQTATLSGTYLVARNLRLILEYTRDMELKKNRFAFGMVTAF*
########################################################################################
iron_reduction	Guaymas_MG_contigs.fasta	QMML01000291.1_1	t4ap	103.7	102	45381	0	0	0	MLSKVKRNNEKGFTLIELMIVIAIIGILAAIAIPQFSAYRTRSYNSAAESDLRNAATAQEAYYVDNQNYCGTVADLTGSSYGLYLSDGVTLAIDSANTTGYVMRAWHQSGNNSFIIRGPGGSVSKMH*
########################################################################################
iron_reduction	Guaymas_MG_contigs.fasta	QMLZ01000158.1_2	t4ap	103.7	102	45382	0	0	0	MLSKVKRSNEKGFTLIELMIVIAIIGILAAIAIPQFSAYRTRSYNSAAESDLRNAATAQEAYYVDTQHYCPSAAGLQGNTYGLFLSENVTLSVNSADTTSYVMTARHASGDATFIIRGPGGSVSKM*
########################################################################################
iron_reduction	Guaymas_MG_contigs.fasta	QMPT01000228.1_2	DFE_0464	353.7	25	45383	6	0	0	MGRTLVIWVALLGLLAFPSVVQAKVTGLCSNCHTMHYSQHGSVLAAWGSGGPYQYLLINDCIGCHSNSSGNATIVNGTPMVLTSTEPTYPPDGSSSSALAGGNFYWLVKGNDTLGHNVYGLPEVNQDSNLGTAPGLPSSCSCHSTGMTLGFSSTRKCNGCDCCHDPAHHQDEQTDPEYPVVGTSTSWPAPYFRFLGFYDGKPHPWTFMESNTGFYGGEGIEDPDWEQNPTSSSHNEYAGASGSDYTHSISKYCAACHGVFHQDTGGSSPWLRHPTDYAIPNSGEYAYAFGASGGTGTYDPLVPISRPDMTSFTAVSSQVRIGTDQVQCLSCHRAHGSPYPYMLRWDYKSWPGGGTNGCAVCHTSKD*
iron_reduction	Guaymas_MG_contigs.fasta	QMPT01000228.1_3	DFE_0463	185.9	100	45383	0	0	0	MSERKGLLSFLLVLLSILPLSGAAGGGVPWKWVMSLDKDGIGVHIKEPTALYYDAKVKRYYVVDSGNQRLVSFDKQGRYLNQFSAGGQLKGPFAMVKDAQGNLWVVEKKLNSLTYIRLKERVVERHSITLPSGEAVFPDRLAIDSVGTLYLLDRGSGRVVALDRNLRVVKQFSAPGDGRFCDFKLKSDGLWALEPLTRRICHFSLGGKLLREIHLKGDLDFPISLEVDSVGLIYIADRHVGMVKVFDSRGNFKYAFLEKGENRGRIYYPFQLLFDEMGRLCVVEEGNGRVEVFQR*
iron_reduction	Guaymas_MG_contigs.fasta	QMPT01000228.1_4	DFE_0462	276	40	45383	9	0	0	LKRVHLGYSLKGIQCLSCHSPHGSSRKALVRESLHEPFAHKECGECHDRKDKGPGICFQCHDEMESAFYTNHNHLLAGVGNPCVSCHSPHASDGKALLVGKEGYLCQRCHGYTYERIEEALYVHPKWDRCTDCHSPHGSNKLAMLHEDENRLCARCHETQGKFTHPVGEKFRDPRNGQPITCVTCHDPMGTMFKYNLKRSGDRDLCIQCHKSY*
########################################################################################
iron_reduction	Guaymas_MG_contigs.fasta	QMMH01000049.1_2	DFE_0462	96.1	40	45385	5	0	0	MAKRGKLCAFLLLVLLGGGLLQGCDPVTRHKVLTTIFDGVPSQVPPEKILEDYYQQRRAAEAAQQAAAASSDGKEGISGSRHRPYAEKKCQACHDFTSRVGLVRPRLELCIMCHRDFVVKDKSLNVHGPVAVGDCSACHLPHTSPHKALLECNETEICGKCHQERRQAARMHDRVIDRGMTCVDCHDPHYGAARYFLK*
iron_reduction	Guaymas_MG_contigs.fasta	QMMH01000049.1_3	DFE_0463	148.2	100	45385	0	0	0	MKKKLRDALVKKNIFGFLLLACLLFAGCAGTQVTENHGPVFFPPPPNPPRVQYLTSISSSRDVDQRKRGGFALIAVGDVQKDQVKPVLKPYGLAVQGQKLYVCDPGASRVIVIDFAARTFDYLKGDYSFGKLKKPINLALDDEGSLYVADTVRKEVVVYGPSGNFLRTIGRDREMKPVDVAVAGEFLYVLDAAHHEVKIFDRSSGRFLRGIGSHPETPLKSLSLPLGIALDRRGSIFATNIGHGRVVNLDRDGHFLSAFGKLGDGFGEFARPKGIAIDDHDRIYVVDAGHQNVQIFNHQGRLLMFFGDPGLPLGSMNLPAGVAVTSQIIDFFQPFIDPAFKVEELIFVANQFGDHKIAVYGLGQMK*
iron_reduction	Guaymas_MG_contigs.fasta	QMMH01000049.1_6	DFE_0461	226.8	40	45385	15	0	0	MEKRRLMNFSCRFLAFFLLVQVLILGPGAGTVLASCVTAACHQDMARIARPHAPVAEGECLECHQRQAADHPRKGGGRSFVLVATGAALCANCHDLLPAGKVVHEPVAEGDCLSCHQAHGGTGEFLLAVKDDQASLCLECHEGDDFSREYVHGPVGSGACTQCHDPHAADQPALLRQPSRRLCLSCHQELEPAPGAVLHQPFTAKKCTACHAPHSAAQSRLLREEYPGLCFSCHQQVGREYKKAKEKHLALYKDERCGNCHAVHFSPQPGLLLEKEMDLCLGCHGKDDTRKSKPLKNIKTELEGKKHLHGPLAEGSCSACHRPHGSDYFRLLSGSYPASFYAPYHQGTYDFCLSCHEPNLLRFPDTTIYTAFRNGKQNLHYLHVVNRRKGRSCRACHQP…
########################################################################################
iron_reduction	Guaymas_MG_contigs.fasta	QMMI01000013.1_1	DFE_0461	201.6	40	45386	13	0	0	SCHESVVKDHPLKKGRSFKLVAEGAALCVECHDSFDPAAGKLHPAVADGECLVCHNPHGGGSVGLLRAAGDLKVICFECHDATSFEQKFVHGPAAAGVCFECHLPHQSKHKNLLLSDSRSLCLRCHADLVAGLENSAVIHAPLNESDCSVCHEVHGGSFAHLLKEDGQKLCFTCHDELADKYKRAKTKHAALYEVDRCGNCHSPHFSQHAALLPEQESVVCLRCHGKDDFKRSHSLANVRTELAGKEHLHGPLTDGKCSACHDPHGSDFYRLLVDAYPESFYAPYGKGTYAFCLGCHEENLLRFPETSIYTRFRNGKHNLHYTHVADPRKGRTCRACHQAHASNGPKLVNEEGAVFGDWRIPLRLVLTDTGGSCSPGCHRRISYDRENPVLKK*
iron_reduction	Guaymas_MG_contigs.fasta	QMMI01000013.1_3	DFE_0463	111.2	100	45386	0	0	0	MELSMSVVFAVNRPGSLRSVFLAVLVILSLLLSACAGPEVVRPEGSVFFPPVPNPPRVQYLTKISSSTDIDGKKLGGLSILAVGDTRAEKPKPIIKPYGITVRNGKLYVCDTSPGRLIVIDPARKSFEFLKGNYSFGKLKKPINSALDSAGNLYVADTMRKEVLVYGPSGNFLRSFGKGMEMKPVDVAIDGDYLYVLDLKSHDVKILNRKNGKLLETIGNDSENKHLLSMPISMDTDSKGSIFISNMTSGKIINLDRDGHLLGEFGKLGDGFGQFGRPKGLAVDDQGRIYVVDAAHQNVQIFNKEGRLLMFFGDPGLPFGSLNLPAGIDVTSEGIDLFKEYIDPTFAVEQLIFVTSQFGPAKISVYGLGELKK*
iron_reduction	Guaymas_MG_contigs.fasta	QMMI01000013.1_7	DFE_0462	44.4	40	45386	7	0	0	MNKRLSLFFIFLLFVLILSLAGLIISGNGNPHTMKTDCTDCHLRAPSSEEAGTNLFVTDIETLCLRCHVGVKVTMSHPIGVKPTFELPTDMPLDWKGELTCTTCHRMHGDDDNRFFFKNKFLRRNSTGKAFCLECHQNNFLSNRSMGHSVAQNTAHYTPGDPAEESASIDESSASCLTCHDGSLAPDEGSAMVERTAGIWRHGGVSNRSSHPLGVSYRKAHLRKPHAYRQMESLPTTVRLPEGNVECVSCHNLYSKHEYLLAVTNERSRLCLTCHRK*
iron_reduction	Guaymas_MG_contigs.fasta	QMMI01000013.1_10	DFE_0462	72.8	40	45386	12	0	0	MKRFSFILSVLVLSISFCQSMNAASIINTKHNLSVHGPGSFVAAAEEQVCIFCHVPHYASPVAPLWNREVGSVSYNLYASSTLNAQPGQPTGATRLCLSCHDGTIAIGMILSRPDPVSMTGGATTIPATSSTNLGSDLADDHPVSFPYTSELVSLNGELREPGALPAAIHLEDDYMMQCTACHDPHKSPYGDFLVIDNRNAGLCRACHQQRGWDSSSHATASAVALDACNNCHNSHNSAVKERLLNFVAEEDNCFSCHDGSVSNDNIAADFNKFYNHPVAATTGVHEPHENPLSSAKHVECVDCHDPHRTNSWSASAPTVSGALAGVKGVNRLGVEVAEVSYEYEVCFRCHADNSFSDTVVVSRQIEEVNERLRFDSINPSYHPVVAIGRNPIVPSLLP…
########################################################################################
iron_reduction	Guaymas_MG_contigs.fasta	QNAY01000229.1_1	DFE_0448	317.9	27.5	45404	14	0	0	MKNKTATFIKIINTFFLSAVILITFTAVAIAQEAVSLQNTDCIKCHKTESVSIEQNGGLHKTAVGCVDCHTEHPPLGKEAIPDCAMCHSGEPHYELDNCGSCHSDPHQPLALQLDDNITTACLTCHPEQGKELQDHPSKHTEVDCTFCHTSHGEIPDCSVCHEPHAQGQTTSDCLGCHPVHQPLTIHYANETPRSYCTPCHEEYGDLMNKTTTLHKTFTCAFCHRGVHPVVPQCETCHGKPHSAAQHKAMPNCLDCHLDAHNLAK*
iron_reduction	Guaymas_MG_contigs.fasta	QNAY01000229.1_2	DFE_0449	314.9	30	45404	13	0	0	MTVKNGIGVLIGVLCLLLLAICFGCVKQRPAALETGEVAQPETAATAETAKAVEQTVSVYNVKVTPLTSGECAQCHTDQFTRIKKDGGKHVGVACTDCHEVYHAYNPLKNNYAEIMPKCSACHDDPHGKSEAVQKCADCHADPHRPVTAIPDPSNIELQCRACHADIAQILTKNPSMHTEEDCSSCHSQKHGRVPECSECHENHSPMVTMNSTECLACHPVHEPLQIAYSGEVEKNMICAGCHDVPFDDLKTHQTKHSELACAECHPTHKELMACQDCHGDAPHNPAIHKKYPACGACHSIAHDLRM*
iron_reduction	Guaymas_MG_contigs.fasta	QNAY01000229.1_3	DFE_0451	396.8	64	45404	0	0	0	MKDAYRSKDLMKRILRYHMFRWFCMSGILLFMLLAGPVVSLDTVSAMTSEIKAVAMLTADDQGASLACPSGVFFDKTAKEVYVINSGRSRIVIYGPDFFPRISLGAGRGVDAPYGVHVNEDGLLYICQGRRQDKPARLTILNAAFFPVKEIEFTGFEGADRFIPRRVAIGHCGKIYVAGINSRGILVLDKEGNFLGRLTPLDTVWSTEEETNPGSETVPKPRQGKSPVLILEVCTDSSGRIYLLSEETSKVYIYDREKNFLFSFGKKGGSSGKLSRPRGLAVDDERDRIYIVDYMRQTILVYDLTGRYLFEFGGQGWGPGWFNFPTSAATDSCGNLIVADFFNNRVQVLEVPITIPEFTDAGADEPNFPAVPSSKKSRSR*
########################################################################################
iron_reduction	Guaymas_MG_contigs.fasta	QNDW01000142.1_1	OmcS	114.3	78.2	45405	3	0	0	MTRVSEPGEVFRHTAGRLDSLGPWPQYMLSGGMIMKKTLALVFALIFVASPALAFHDGGVAHCNGCHTMHNSQDGALVDPDSPNGNPWLLTDSTPSDVCLNCHATGLGAVFAVDVLNPSPMKGAGNFIFLLEDNLNDGHGGAANPISGDAAGHNLNAPGHGLATDATLTTAPGGTFPAGAMACSSCHDPHGTEDFRMLYGVRTVQGGIATFTNPA
########################################################################################
iron_reduction	Guaymas_MG_contigs.fasta	QMMG01000012.1_9	OmcS	139.6	78.2	45407	3	0	0	MSSIGLSAVSGNADITATTKLGGLEMKTKVLFAMVASLFLFSGTAFALHTGGVAHCDACHSMHNSADNPRSGNVNAPSLMKGSDASSTCLNCHAGDGTGYHNSLTAIGNGVSQGGDFFWVLPGSTYDFEPWHGAGFGAFNDPDNTGHNVIAADFGLAVDGTNVTAPGGIMPSNTLFCTSCHDPHGRIDGGTAAGAAPISASGSYGDAAPV
########################################################################################
iron_reduction	Guaymas_MG_contigs.fasta	QNAZ01000130.1_2	DFE_0450	292	30	45409	7	0	0	MINRKYIYLILCSLIFMFLCFFINVKTGKSISGPCSECHTMHNYQNGTIVVSGGPYRALTKGNCAMCHTGSNEGLGSTTHVPHVESSAGEPAYRFNGTVISGSGTNYTLAGGSFYWREGNCGNGSDTNTGDVCVHDVDFFSSEGPYTPPGYDPNNYGRPQNWNKQLTCAGNYGCHGKFDPNNSTLDDPFAAISGAHHKNVRRDNGTAEPNDVYDSYRFLYGIKGTEDDNWEYDYDSTSHNGYYAVDLYGQSVSSPDVNSGSINYLCGECHGQFHWNSTTGSYGSPWLRHPTDIDMNHYIGTNKEYQNYPGPFDANGTYFPDVPVGTDDGSVVSTVWSSGKAIVLCISCHRAHGSPYADLLRWPYDACTCGNSTNSTTQCGCFACHTTK*
iron_reduction	Guaymas_MG_contigs.fasta	QNAZ01000130.1_3	DFE_0449	306.9	30	45409	15	0	0	MKNKWLKSILFIFVLILGIIFYMSNAFTLSSKEKKGSKVKKIKPTPTVPVKLVGIYVKNAKLKPDQLSVIPPKKTEVYKEKITPLTAVECGRCHSYHFNIIKKSGGKHQLECTFCHKEFHAYNPIKKNWKELMPKCKTCHLLFHGSKFSDCMKCHYNPHAPKLPMKITAEFAKICGDCHPKEMDETVKYHSMHTDIGCTYCHAKTHGCIPSCLDCHKPHIAGQTVEECFKCHAPHSPLNIPPFAKDTSNKVCSACHTTEFGKISTTKSKHGKVACVQCHPKHKYIPACTECHPQPHSEAMLKKFPDCLQCHMDVHNLPVKIGGK*
iron_reduction	Guaymas_MG_contigs.fasta	QNAZ01000130.1_4	DFE_0448	299	27.5	45409	14	0	0	MEKIYRLSIMFFLIVFFFLSCWFFFFSKNEVISAEEAKLTDADCIKCHKKETSWIETKGGKHKTAVGCLDCHKGHYPLISKKKMIPACSECHKGKPHYALKNCSRCHSNPHIPLEMDLAKGEFKAECISCHEGPGKEVAEFPSKHSFLYCNTCHIKHGFIPDCLKCHKPHLAEQTFDDCKSCHGAHKPLKVTYGMDVPNKYCIVCHPKLGEMLKSTTTKHRKLACAFCHRGQHRIIPACEACHGSPHPYVMVKGKKCINCHIDAHALVK*
########################################################################################
iron_reduction	Guaymas_MG_contigs.fasta	QMMG01000325.1_1	OmcS	307.7	78.2	45413	6	0	0	MEIFSKFIVCLAVTYTLILTGTPANASFHSGGVGSCNGCHVMHDSTQSLRGADPSSTCLNCHANNQRVFSNDGNVYSPGGDFYWLTQSFAGATYQSPDYTHGHNVIAIDFGLVADSMLATAPSHGIVQYQSSWLGCQSCHDPHGRVSGSMPQQTITRSGSYGNVASGGNYRLLGGVSYNGGEAASGISFSSAAPIAKAYKPTQADWPTETDNNHVDYGFGMSEWCTNCHSGYDVQTHNAAFVHPSGANGAFGSAEMATYNSYVATGDLSGLEISSFNHLIPFERGTIDRSQLDTSRTDGPSTTAKVMCLTCHRAHASAFSASARWDFQVQNLLDSPVLLTPQGIHAYYGDDISIRYNSGQGQLCEKCHAGGAP*
########################################################################################
iron_reduction	Guaymas_MG_contigs.fasta	QNDU01000215.1_3	OmcS	155.7	78.2	45414	5	0	0	GELLRGDSPSETCLNCNATTAGAVFANDPLLPGPEYGGGNFVFLLEDELQDGTRGPDRSVPGEAGGHSIVVPARGLSMDSRRAVAPGGSFPSMSLACTSCHDPHGNTDFRMLNGAGPVQGGLATFSDPAPTAQGIDLSGPPASDSNHTAYQGGWSRWCGNCHGNAWHESGASNFQHPVDIPLGSDVARDYNQYRGDIDPSGGTIADSYVAMVPFEDPLSTTSSTGGPSASSRLSCISCHRVHASSAPAAGRWDFNVQALADDGLASGSWAIPNPWPDPAQRSACVKCHLVDHDKGKVCLQCHAPGPGGSAPELLPTSSP*
########################################################################################
iron_reduction	Guaymas_MG_contigs.fasta	QNDV01000033.1_1	OmcS	102.7	78.2	45415	4	0	0	SYPADSMQCTSCHDPHGNTNYRFLWGNGASPGGDGSFSGGAFDATGLDLEAGGAESNSLHIAYRSGVSNWCGTCHGGYLDRHNRMGSSFRHRVDLTFSNRSATQYNVYNGTLDPLGGSAATAYLAEIPFADPTTTTTSTVGPTMSSRVMCLSCHRAHASSAPAAGRWDFNIDTLGQDGVVSGSYTLPNPYGDPDQEPLCRKCHSGGQGGGHDSFVE*
########################################################################################
iron_reduction	Guaymas_MG_contigs.fasta	QMVM01000010.1_2	OmcZ	334.3	76.9	45416	9	0	0	MKRQRILYGLTILIVVLSISIALAIIPPPPANQNMGIYDTMYEGFAEDECRACHSSGVPDTHHMLVPNEGYNCTDCHKLGPTGGIDTPIRDCLVCHNASPHHTADEALARHCSHCHGSLVDDYDDEHYIPTYAASLITPDTSYTWINGTTNTKGGGCEACHEANTTPVSGAAIYDNYQTHHSIWPGDNNMCGVCHDVTGTNVSMRKCEDCHGVKSLHNIQYDYAATEGELGYGHIGDSWDCMGCHSWFEASSTVPERLVTPNIHSVSSDKLVAGAKTVMTITGSNLETTMDGIDYTSEVVIDDGITNITLIPDSITGSEIVVAVPGMRKGNYGLCVVKGGLKSKLVPLVVAPKVSIDSATIRGDLVTVRGSGFCDESGESYSELLGVTIACEGNDLETS…
########################################################################################
probable_iron_reduction	Guaymas_MG_contigs.fasta	QNFU01000128.1_2	MtrC_TIGR03507	469.2	209.3	45417	10	0	0	MRNCLLVGLVGLLVACGGSGGGGDRAPGVDPGPPPPGGSVPPAQPEIPESSPSPYAEAEELLAYISDVTLNDDDQAVVKFQLTDGKGVAITDLTADDVYFVISKLQGSPLGKLTGTWQSYVNSIEDPEVGTGTESRLQASFEFIYGSWGELTNDGNGTYIYRFATSLTDLPQTILDQAAVEGLNLDYEPDRTHRVAIQFNGAPGKANPNYDWVPVTGATDGIFTMDIAATENCNRCHDPLAIHGGGRIEIEYCVSCHNAGSTDADSTNTVDMKVMIHKLHRGANLPSVQDGGEYVIYGYKNSKHDYSNLHYPQDIRNCVNCHVGTGTVGDRTDLVLTNQGDNWAEYPTAAACGSCHDDVDFDRHKGGQPDDSRCSQCHGPDKTYGVENSHRMLVQEARE…
########################################################################################
probable_iron_reduction	Guaymas_MG_contigs.fasta	QNFL01000367.1_1	MtrC_TIGR03507	257.2	209.3	45442	4	0	0	MLCARWATTGKSEEYRRMNIGKIGKAWRVLTPGLLLILGACSGDTGPAGPPGPPGPPAPPPTTDAADATEIYAEITNVSIASPPLVDFALADGNGNPVTGLNAGSISFKIAKLVPGTDGNASAWQSYINTVEDPGAGPGTESKLQATTENGAAGTLVDNNDGTYAYTFLIDVANVTEPVPITYVDTLTHRVSFEIRGLAPVRNPVYDFRPSDNATSGIFTREIAKTDSCNDCHENLAFHGGARVEMQDCVTCHNPGSADANSGNTVDMTVMTHKIHHGENLPSVIAGGEYCIYGFNDSQHCYDDVVYPQAIQNCSGCHDETDPETPDASNWYEQPTIEAC
########################################################################################
iron_reduction	U1382A.TP4.PRIMARY.CONTIGS.fasta	scaffold_107_6	MtrB_TIGR03509	709.9	240.05	45443	0	0	1	MKFKLNLVTLALLANAGFVSTAMAAGGYGIQDANTDKVKFDKWACKRCVVETGVNGTVGVGMGYNDSDDIRSANAFAAEDEFAYKVDADLKYISESGYRATVEADNLGMENGRLDINAGKVGQYNLNLNYRQIATYKTDSAMTPYQGVGGDQLTLADNWQTAGSSQDMTQLYSSLNPMELSLKRKRAGLGFEYSFDAEPGEQLWTTYLNYQREDKTGLKQASGSFYNQSMMLAEPVDYTTDTLEAGIKLKGDNWFTALSYSGSSFKNQYSQLTFDNAFNPTFGAQTQGTMALDPDNEAHTISLMGRVTADKTILSGRVHYGQMTQDQAFVSSGYGYQMPADSLDGRVDMTGVNLKLVSRLNRSVRIKASYDYSDRDNKTNVEEWTQISIDPTTGQVAYN…
iron_reduction	U1382A.TP4.PRIMARY.CONTIGS.fasta	scaffold_107_7	MtrA	489.4	140	45443	10	0	0	MKIINTLKSVSLSVLPALLVSAVLSLGMTSVAHASKWDATMTPDEVEATLDKKFAEGKYSPKGADSCLMCHRKSEKVMDLFKGVHGSIDSSKSPMAGLQCEACHGPLGKHNRGGKEPMIAFGPDSTLSAEKQNSVCMSCHLDDKRMDWNGGHHDNADVACASCHSIHTDKDPVLSKNTEMEVCTSCHTKQKADMNKRSSHPMKWGQMVCSDCHNPHGTMSDSDLVKPTVNETCYSCHAEKRGPKLWEHAPVTEDCVACHNPHGSVNEGMLKTRAPQLCQQCHASDGHSSSAYMGNTDQGSTVGGNAFTGGRSCLNCHSQIHGSNHPSGKLFQR*
iron_reduction	U1382A.TP4.PRIMARY.CONTIGS.fasta	scaffold_107_8	MtrC_TIGR03507	261.4	209.3	45443	10	0	0	MMNVKNNKFALLLAASAVSLALTGCGGDDGTDGNPGDPGGPAADVVNVLNLDVTKVTYQNGMPTIEVFATNEEDIPVVGLQDLGVTAAQLTPMGATGAGNSAQWTRTARVSGTDSYIDNKNGSYTFTLELSEYNADMTQRFNVTAGGKDSTLADGTTSVPRREIVKDFSGEGYQALYTKNIVSHETCTSCHAEGEPITRRHSSYYTQETCATCHSSSMSEEKQWNHLIHNIHNTAKTFEDKKGNEYTGEAAEALIQNNCKSCHVEPDADSGELTEWGNWTRVPTMETCTSCHVDIDFKAGKGHSQQNDNSNCIACHNASWTEEIHTDGFVEKKALIDQYAMEATLTAVATDSGSDTTLSITITGADGAAIDAATLLTNIEQLESITNVGPNFPIMGYNP…
iron_reduction	U1382A.TP4.PRIMARY.CONTIGS.fasta	scaffold_107_9	MtrC_TIGR03507	371	209.3	45443	10	0	0	MMKKFNFSAASKALLAAGALSIALAGCGGDDGKNGEDGKPGPIGVNIDSAKSVNATFTNATVEAGTVTVDFTLENDNGVAVLGLTKDHDLRFGIAQLTHVTKTFGEGEEAVEFDRGYQWQAYINAEKSPNPDWVPEGESDINPTNQFQANVEKASSCETCFVDNEDGSYTYTYQQNIGSVTTPVEVVYSADYTQRATLELKFANFAANANFDWQPSTGTTDGIQTRDIVSIETCYTCHQPDSLELHGGRRVNIENCASCHTATSGDPESGNSVDFTYMIHAIHKGNSRTTYSPDSPDADKNGNIPAPYKVIGYGGGVHDYGKVMFPQGPAADCTSCHVTGENAPVNANLFEANQNNQACIACHTTMPKAYHDPSNENCISCHIEEGYARSAKEAHGDIM…
iron_reduction	U1382A.TP4.PRIMARY.CONTIGS.fasta	scaffold_107_13	MtrC_TIGR03507	406.6	209.3	45443	10	0	0	MKLITNLICVFDVKNAAALILAVLLTACGGDDGEPGNPGEPGGPPATDISSLNVKVDEVIFTHGVATVNYSVNNQDDEPVVGIPSSTYIAAQLLPQGFTNAGNTSQWQYFTSESCTSSCTGELVDHKNGKYSYTFSAAFDGMNEMSYMPGATQRLVIKIGGDSLPDGTALPTTNQNFDWQDSGEVAYARNLISMETCNTCHNDLAFHGSKYNEIETCVTCHSEGKVSSNDHIFPQMIHGKHLTGFPGSLADCQTCHVNDETLTENMNWARVPGMEACGSCHTDINFPAGEGHPAQVDNSNCVACHNSDWTMSVHDGGNDEALAQFNAQITAASLSGTTVTFSIKLSNPESGEVYTDSADKLNFISRLGVETNWGTSFDYSSNSAKRLTISSETPDSGAD…
iron_reduction	U1382A.TP4.PRIMARY.CONTIGS.fasta	scaffold_107_14	MtrB_TIGR03509	606.3	240.05	45443	0	0	0	MKTHIMNTLAQHTIKMSLVAIAMTSVFSPAIADGYGLAQVNRTSLKLDKWQCKRCKISTDTRGSIGAGLAYNDGSDPRFGNTSGTDKDGLVGHLDTDVTLKNESGYRTEITANKLGYDNGSATLTTGKPGQYEVAFGYRGIANYDTNRALTPYMVKRDAMLLPEDWQTGATTGQMVSLIDSVRQAELMTQRDSLTLDAHYKGDFYKAELDYQHQERSGQGAFSGNLLTNSAMLAQPIDDSIDNLGAKIYFNGDGWLAGIDTMLSQYKNDHDALSWDSAFSPTFGAAYSGQSATAPDNKAYRIAGNAQFSDNGQQILMHTGFSRFTQEQTFLPATINGPSPDLPAANLNGQVDMIEMTIKYSGRITRELSLRASYDYKDRDNKTEVHDYPQVITDSYFAA…
iron_reduction	U1382A.TP4.PRIMARY.CONTIGS.fasta	scaffold_107_15	MtrA	476.1	140	45443	10	0	0	MMNMGSAWTKSKALPCLLFLLTVFSLNLAAAPWDDKDPAEVEAILDQKFAEGKYSSKGADTCLMCHRKSAEVMALFDGVHGNTSVKGSPMADLQCEACHGPLGKHNRGGKEPMITFGANSPVPAQKQNSVCMSCHNDDQRMAWSGNHHDNADVSCASCHSVHTGHDPISDRKTEVEVCTSCHTQQKADMHKRSSHPLKWQQMVCSDCHNPHGSLSDSSLKQMSVNENCYSCHAEKRGPKLWEHSPVTDNCANCHNPHGSVNQAMLISKPPQLCQSCHASDGHASNAVFANQQNAFNAGQSCMNCHSQVHGSNHPSGKLLQR*
iron_aquisition-iron_transport	U1382A.TP4.PRIMARY.CONTIGS.fasta	scaffold_107_16	FeoA-family-iron-transporter	45.7	21	45443	0	0	0	MKLSDLNPGDHATISEVGQLNLPSVVKRKLLSMGITPNTSFFMIRKAPMGSGLLLDIRGSRLCMRRDLADIIDVEIVRADTVKAVLTNG*
iron_aquisition-iron_transport	U1382A.TP4.PRIMARY.CONTIGS.fasta	scaffold_107_17	FeoB-family-iron-transporter	205.3	120.4	45443	0	0	0	MAKQFHCVTVGNPNAGKSTLFNALTGANQQVGNWSGVTVEKKTGLFTLNGTDVSLTDLPGIYDLLPAGKSCDCSLDEQIAQQFLAEHQIDGIINLVDATNIERHLYLTIQLLELGIPMVVVLNKIDAAKSHGIEVDVEQMSKTLGCPVVGVCSRDEADIEKVKAQVVILFEGKVSEQALILNYDARIESGVSSLLSSDSSLSRGRALAMLANGIGCGQCKNGQMHDEVNECSESISRQGQDIEVMVATTRFDFVQSVYDSSVSSDGSETLSDKLDKVILHPVAGVPVFLFVMYLMFMFSINVGSAFIDFFDITAGAIFVDHLGALMTSLGSPTWLVTIIAGGVGQGIQTVATFIPVIAALFLALSVLEGSGYMARAAFVVDGLMRRIGLPGKAFVPMIV…
########################################################################################
probable_iron_reduction	U1382A.TP4.PRIMARY.CONTIGS.fasta	scaffold_476_13	MtrA	478.9	140	45447	10	0	0	MIYRVFYHVFCGVVAVLCLSLSAHATPWHNLTGEQLEHKLAEKFSAGEYSSKGADSCLMCHRKNEVVMAIFDGPHGMMNNKQSPMAGLQCEACHGPQGKHNKGGKEPMIAFGKDSKLSASAQNSVCQGCHNDPKQMAWHSSTHNLEEVACSDCHTLHSAKDPALDKLSVNDTCTSCHAKEKSDMNKRSSHPLKWDQMTCIDCHSPHGSMSESALNKPTINDTCYSCHSEKRGPVLWEHAPVTENCVTCHNPHGSVNEGMLKSRAPQLCQQCHAPDGHASRVVQEPGMDAFGGGKSCLNCHSKIHGSNHPSGSLLQR*
probable_iron_reduction	U1382A.TP4.PRIMARY.CONTIGS.fasta	scaffold_476_14	MtrB_TIGR03509	595.8	240.05	45447	0	0	0	MRFKLNIITVSLLAISGSAMATNFGVGNANTDSINMDKYQCKRCVSISGYRGEVTVSAGYNSVDDIHAGNALGTDEDGAIAAVSGDIRYQNETGYQAQMQAYQLGMDNGFANIKVGKSGLYELELDYQSLKSYQAGDVQSQLWHNDGMLTPNAYTNEFDLALKREKSTIGFNYGEGIYNTFIRYSQEDKTGHQSSSLVAPSPVNFGLPVDATTKQLDAGASLAGDNWLTELSYFGSYYSNNITDLSLPQVNDVYSATPDNQAHQVSLSGQYRFNRTVMSGRLVTGRMIQDDALIQMSGNPLQSWDGQIDTLDGRFAVTSMLSNRLRLGGSVDYSKRDNKSSVWEFTQYSYNGLSGAFKQNMPQDIERNTYKVNASYRLASGYRLQAGYDRKEVDRTYSE…
########################################################################################
iron_oxidation	U1382A.TP4.PRIMARY.CONTIGS.fasta	scaffold_7853_1	Cyc2_repCluster3	44	27.3	45448	1	0	0	CSYCHTSFPQLNSKGRAYKEAGYRLPAEVGKDTANFLEEGEFPFSTLLVARPFDKKGSGEKKIRAIHEVEIIGTVTLGKHLSGMFAIEGEDEADFNAEIAVAIVTYTVTRS*
########################################################################################
probable_iron_reduction	U1382A.TP4.PRIMARY.CONTIGS.fasta	scaffold_226_20	MtrC_TIGR03507	316.1	209.3	45605	10	0	0	MLNTKKNKLWLLLAAAMTMGVAGCSDGEDGKNGADGQPGGGGEPGTSGIHIDMAAEAVANISNATYADGIITVDFDLENKQNIGLYGLSAENEFHDFRFSLAQLETNEGSELKQWISLLNETTNDAGTTFEQGFEQIKNCAECLVDHKDGTYTYTFDTNLTTTVDAAGVVFDPALTQRIAIEMQFEYASGHELAENAHYDWIPSTNGTEGVETRELVTLETCYTCHQPDSLKAHGGRRLDLENCQSCHNGIVSDPNEVSVELGHMIHAIHMGPEREGKDAEGNVVPMPYTIAGYGGDHAFDYPAFPTKPFMDCAVCHVQDEELADKDLWLANANANACTGCHTDSPAQHKSDKNPEFTCTDCHSVEVHSEAAKPYQAAKEYSVEVSNVTIDAANLIKFD…
########################################################################################
probable_iron_reduction	U1382A.TP4.PRIMARY.CONTIGS.fasta	scaffold_26541_1	MtrC_TIGR03507	214.4	209.3	46434	5	0	0	MQKDIHPDYHPVVFMDTGSGDKFITNSTMTSKETIAWEEDLTHRIGLEIRNSDNYPVANITFDWVPSGAADVVTRNIVTVESCNECHTEMAFHGGNRIDTDNCVTCHNPDTTDPISGESLDLKVMVHKLHHGIDLPTLANEGNKYSIFTKSGNKEKIFAENDGIWVLNNKGTTDGINYPQDIRNCTNCHADDADLDLNADLAAVVTTDGGNWKTNPTIETCASCHDDIAFNEVMLTVKPDSQQHFTFPVENGTCLTCHGENSSASVENVHTVNAIGKKNAGIDYGVKFEVESLVATTPTAYDV
########################################################################################
probable_iron_reduction	U1383CSHALLOW.TP5.PRIMARY.CONTIGS.fasta	scaffold_792_5	MtrB_TIGR03509	254.9	240.05	46436	0	0	0	MKMKVLSQIAASISLSLSLVFGTTVFAYDLENAIKKAPNLAKWQCKYCPVEPEWQVELSANLGWLTDDVYRYGNYTGIEQDQPFFLSGTVRYITQDGDFWLTTFDNIGNNAPKISSEYGKREVYKFKLDFQTIPIRKYGNLSSSFINPNSNTLRLPGDWNKSDNSGDFNEPALFTPFNLGSDWDELSLAFAYTEDKQFDYSFNYQRIAESGIKESSANQFFSASYFPQSIDTVTENIIANIDFISDEWFANATVSFSRFNNKLERTSFANPFSSFDRNANVTTLANDPDNTAMKISVNSRYSYMPRSFARIYLSYEVLKQNDDFLPYTTNQSLNSPLERTSLDGEVANQFISVKLYHYLDKNWSIDAKYDFRDRYNKANSSVFRSVISDLFPAQAVINI…
probable_iron_reduction	U1383CSHALLOW.TP5.PRIMARY.CONTIGS.fasta	scaffold_792_6	MtrA	301.4	140	46436	10	0	0	MDIKKNLFTLLITTFLLSIVLVLLVTVSSHVVFAAQAVKKSASPHEIMQIKSQAEYSKKGADTCLACHDEDSEFPVLDIFKTPHGLQSSNKNSQLPFAQEQCETCHGAAGKHSVKRLRKGQQREPMLDFARFSKIPAEDKNQVCASCHVKKAKSHFDGGIHQVNDVACSDCHRVHQVKDPMLVNETQVEGCVDCHQSQKLITRKFSTHPLINGQMGCTSCHAPHGNDNDNILHAETVVGTCTTCHAGKRGPFLFEHQPASEDCSLCHSAHGSNQQGMLTQRSPYLCQNCHSSQGHPSLANDADGLIERRFPPLRTGSVFLLGKACTNCHSKVHGSNHPSGSKLQR*
########################################################################################
probable_iron_reduction	U1383CSHALLOW.TP5.PRIMARY.CONTIGS.fasta	scaffold_4975_1	MtrA	436.3	140	46437	10	0	0	DTCLMCHRKSAEVMALFDGVHGNTSVKGSPMADLQCEACHGPLGKHNRGGKEPMITFGANSPVPAQKQNSVCMSCHNDDQRMAWSGNHHDNADVSCASCHSVHTGHDPISDRKTEVEVCTSCHTQQKADMHKRSSHPLKWQQMVCSDCHNPHGSLNDSSLKQMSVNENCYSCHAEKRGPKLWEHSPVTDSCANCHNPHGSVNQAMLISKPPQLCQSCHASDGHASNAVFANQQNAFNAGQSCMNCHSQVHGSNHPSGKLLQR*
probable_iron_reduction	U1383CSHALLOW.TP5.PRIMARY.CONTIGS.fasta	scaffold_4975_2	MtrB_TIGR03509	462.4	240.05	46437	0	0	0	MKTHIMNTLARHTIKMSLVAIAMTSVFSPAIADGYGLAQVNRTSLKLDKWQCKRCKVSTDTRGSIGAGLAYNDGSDPRFGNTSGTDKDGLVGHLDADVTLKNESGYRTEITANKLGYDNGSATLTTGKPGQYEVAFGYRGIANYDTNRALTPYMVKRDAMLLPEDWQTGATTGQMVSLKDSVRQAELMTQRDSLTLDAHYKGDFYKAELDYQHQERSGQGAFSGNLLTNSAMLAQPIDDSIDNLGAKIYFNGDGWLAGIDTMLSQYKNDHDALSWDSAFSPTFGAAYSGQSATAPDNKAYRIAGNAQFSDNGQQILMHTGFSRFTQEQTFLPATINGPSPDLPSANLDGQVDMIEMTIKYSGRITSELSLRASYDYKDRDNKTEIHDYPQVITDSYFSG…
########################################################################################
iron_oxidation	U1383CSHALLOW.TP5.PRIMARY.CONTIGS.fasta	scaffold_74122_1	FoxE	201.2	37	46438	2	0	0	TVINANVPISYERIATLMRTDNAFGEGAACVVCHNSAKAYNGLDLSSCDGILKGGVNGTFVTPGKGKGGTMRRSLRDNRMPLGISPSYPSSTKNHLIVLDWIDNGIKNDANFKKNVLPLFSTAGAFGGETKCTDCHMSNEEPPSFHELDLSSWAGIVEKGADSIAR
########################################################################################
iron_oxidation	U1383CSHALLOW.TP5.PRIMARY.CONTIGS.fasta	scaffold_140156_1	FoxE	93.6	37	46439	1	0	0	GFTEMGEAFGSENACVECHKSFRDPPSFNEVNLTSHEAIIKGAFSKTRNKRGLPGLPIVVPFDAEASPLYQRLTMNRMPPGIDPGAPADHTNTLLLMRWIEQGAWCK*
########################################################################################
iron_oxidation	U1383CSHALLOW.TP5.PRIMARY.CONTIGS.fasta	scaffold_1125_7	Cyc2_repCluster3	62.3	27.3	46440	1	0	0	MKKILYTLSGFAMLAVTSVALIPTEAEALPVFARKYGMTCNACHTMFPQLSKMGVAFRERGYRFEAGRGDLDSQDERGMNFDGSDNTVFAAAFPFTVRTQILYSDASPIEADAGGAVMPGHRPGMLDESKDNAKIGFGEFGLISSGSYDNFSWWMDASLGGGIGMLEGIYYVSDLVKIRFGRVQNNVGYGMTMMSKRPIGYGWADAAQMAGGTMLMMVDGISVHGTTNGDSGVGTYYNLSYGLAGEDSTSGNKTSTVYGRVAQELMDNHIVGAYVYSAKNYTSNVFGGESAMLMAMGAPGATNANPMAFETVSRAGIDFAWNYGEPLQAWGAYTVGDQVNPISGDTLNVTAITLSAEWIAQESWMLGAKYNSSEVDLQMLGNTVLKPDATTHTTLYGIH…
########################################################################################
iron_oxidation	U1383CSHALLOW.TP5.PRIMARY.CONTIGS.fasta	scaffold_1461_2	Cyc2_repCluster1	134.3	31.5	46441	1	0	0	MKKIILSAASLAVAAVASVSVVPTNAEAVPAFARQTGAACLNCHFQVIPRLAAMGREFRAGGMVDASIDLIEDDHLSLPATFGASVLFKARMGTNDNNNNWDSGNSSAFQYPDEAALLMGGRLGEHTGALAEWAGGPLSYKVVQMFEAGDAMVGVVLASTDALGTAYAFNNPSNALVRNIRGSQFRPGFLKNSSVQQGVTGYGAYYSSDMIHVGVAQFINNFEFNPSGPAGNAAMQLGQGLISFDLAWIGDVAGFDTVASLYSITGTQKHKAEDAANPGTNAGGAVEEYSESTTGVALQMQGEVGDTLAGLYVVVQFAGEQKDNTGAVSADLTGFNLLGTYSINPSSMVKVGYSSTTDAAGATDVTDNTVVIGAIYDLVQNFSLDLEYASTTGDSVDNS…
########################################################################################
iron_oxidation	U1383CSHALLOW.TP5.PRIMARY.CONTIGS.fasta	scaffold_52385_1	Cyc2_repCluster1	61.9	31.5	46442	1	0	0	IILSAASLAVAAVASVSVVPTTSEAIPAFARQTGSACLACHFQSFPTLSSYGRSFKKNAFTCFTP*
########################################################################################
probable_iron_reduction	U1383CSHALLOW.TP5.PRIMARY.CONTIGS.fasta	scaffold_12694_1	MtrC_TIGR03507	315.5	209.3	47133	9	0	0	RLVIKIGGDSLPDGTALPTTNQNFDWQDSGEVAYTRNLISMETCNTCHNDLAFHGSKYNEIETCVTCHSEGKVSSDDNIFPQMIHGKHLTGFPGSLADCQTCHVNDETLTENMDWARVPGMEACGSCHTDINFPAGEGHPAQVDNSNCVACHNSDWTMSVHDGGNDEALAQFNAQITAASLSGTTVTFSIKLSNPESGEVYTDSADKLNFISRLGVETNWGTSFDYSSNSAKRLTISSETPDSGADGIYTYQVTGLTIPTGSETDRGAIVVKGSICANGNQLADCEMETSTVLVLQASHQFFDATNITATGRRVVVTNETCSTCHVLTQLKKHSGERNDAEAQCQLCHNNFKTADETAQNPQATSSDYKHLAHTLHAGMRSNYADIKYPGDIGNCAQCH…
########################################################################################
probable_iron_reduction	U1383CSHALLOW.TP5.PRIMARY.CONTIGS.fasta	scaffold_7355_1	MtrC_TIGR03507	314.4	209.3	47134	9	0	0	LDYFALLKGISSKLDRQKLVEEVLKITNLYDVRKKYVEGYSGGMKQRFGIAQLTHVTKTFGEGEEAVEFDRGYQWQAYINAEKSPNPDWVPEGESDINPTNQFQANVEKASSCETCFVDNEDGSYTYTYQQNIGSVTTPVEVVYSADYTQRATLELKFANFAANANFDWQPSTGTTDGIQTRDIVSIETCYTCHQPDSLELHGGRRVNIENCASCHTATSGDPESGNSVDFTYMIHAIHKGNSRTTYSPDSPDADKNGNIPAPYKVIGYGGGVHDYGKVMFPQGPAADCTSCHVTGENAPVNANLFEANQNNQACIACHTTMPKAYHDPSNENCISCHIEEGYARSAKEAHGDIMKAYNETQEMSVKFSEIGVDSDGKFTTTVQVLGTDGLPLAAEFVD…
########################################################################################
iron_oxidation	U1383CDEEP.2014.PRIMARY.CONTIGS.fasta	scaffold_148_4	Cyc2_repCluster3	78.3	27.3	47135	1	0	0	MRRLQNVMAMGVVSIAGMLMMGSVHAVPSFATKYEKNCSYCHNAWPQLNAKGRKFKEQGYRFKEDLKAEANTTPYYEAGDFPISGMFISRPYDNKDSGERQIRAIHEVELFIAGTMGNKISIFTEIEAEDETDFAPEFGSTALSYRFSKEATLQMTYTQANWADGYGFLGGHFRLTRGHVAVIDQAFGGVDGSLRSKRQNVALTGRVAGDKLFYNVSIGGIAGDAEGEEDTSINARVAFDIKKNIMVGGYILSGEAASMDFNRTIIDAQADLEDIRIQAAFAMAEDDTTAGTDKNNAFSLQAYNTMKTKKGMPTWVQLVRFDSYERSYGDSENDGEYRSLTLNLTHYLAQNVKAYVEYWDLFDTPAGVDKDNRLTLQLYVGL*
########################################################################################
probable_iron_reduction	U1383CDEEP.2014.PRIMARY.CONTIGS.fasta	scaffold_5921_3	MtrA	319.3	140	47138	10	0	0	MMIFNTKKKANTNNYFLSESACYRLLFSVLCLILLSTSFHSYAQDIHTDTDWSLYTKKGADTCLKCHDEDNKVPILPIFSTQHGQLSKGSPMAGLQCESCHGPGAAHVKSAKSDQGVGAIINFGMQVSTPVDEQNKQCLLCHNERARSHWVGSAHENNDVSCAGCHQIHAVRDRVLVNDQQSDVCFSCHKTERAKIHKRSAHPIVSNEMTCSSCHNPHGSVTDGLLSKASINETCTSCHAEKRGPVLWQHAPVDEDCTLCHEPHGSNHPDLLVQRTSMLCRQCHVQVGHSSTAPSGTELPGGRHSGRSRFVVGKSCLNCHSQIHGSNHPSGAKFMR*
probable_iron_reduction	U1383CDEEP.2014.PRIMARY.CONTIGS.fasta	scaffold_5921_4	MtrB_TIGR03509	326.1	240.05	47138	0	0	0	MENKKQGLGAVVGVVLFSFALPSFPDVQEEMTVPLRWKCKWCVFEEGLAFRGKISPEILFQTDNPAFRYRQYNGIDDGSLLLSLSGSFNYFGEAGENFQLLANDLGLASREIDLQYGKTGLYHLAFSYDEINHLILDNAQSPYQTHGNTLLLPHNWVVGGSSQELPVLEASSIGRELVNKRKIWNLNAEVWNTQGFLGIDIEFQRDSKKGNQRFHGAFGNDNAFAALAVELAAPVDYSTDQIELGVNWRLSQGLVRVAYYGSFFSQHIDSIVWENPYQDNFDSNHFGQTATAPNNRFQQVYTEANYRLFNRIHFSAYYSLGEMSQHESLLPYTLTSALETPLPLDTVNLNVETEKAMLSMHTLLGSKWRFSTRVQFDRRDNVSDAYQFDYVVLDSSPSL…
########################################################################################
iron_oxidation	U1383CDEEP.2014.PRIMARY.CONTIGS.fasta	scaffold_359249_1	FoxE	130	37	47139	1	0	0	GILRGATESPARQIIHPGEPGRSLLTKMIRNNRMPLGVPFFAPVDSDSILAIKDWINAGAANDDSFTTKILPLFSDPEAFGSENACVECHKSFRDPPSFNEVNLTSHEAIIKGAFSKTRNKRGL
########################################################################################
iron_oxidation	U1383CDEEP.2014.PRIMARY.CONTIGS.fasta	scaffold_224893_1	FoxE	119.3	37	47140	2	0	0	IWGDDTASCASCHSGNTEESLHEMDLTSYAGIMLGGDVLAKPPGVPLFGQSKIGATDYDWGHSKMKERLRNNRMPPNVEFDITEENRDGPCKVNADKGCEVGMMAEWVGAGAKDDASFKANILPMFTQDDYWGEDTASCASCHSGNTEESLHEMDLTSYAGIMLGG
########################################################################################
iron_oxidation	U1383CDEEP.2014.PRIMARY.CONTIGS.fasta	scaffold_87831_1	FoxE	50.3	37	47141	1	0	0	MTKLTFKGMLMGAVLATAVSMPAMAEVTESTPGAIKAVDLIAAWVGTGASNGAFSYKDISGNATSATFDADILPLFTVEGIWGKTADGEDTAPCASCHTGNTEDSLHEMDLTSYAGIMLGGDVLAKPP
########################################################################################
iron_oxidation	U1383CDEEP.2014.PRIMARY.CONTIGS.fasta	scaffold_35995_3	Cyc2_repCluster3	79.4	27.3	47142	1	0	0	MSVKSSEDPFQFFLKMASLFLLVSLILLVTSSPAKAIPAFARKYDLSCTSCHTKPPRLNAFGEAFHMAGYQIPKTKEGELRKKRRIGRINSEIELLNIFALRATGNFAESYSGGKPAETNLALPREIELYFGGTFTDDVSYFFNLSNEIDAVEGIENNLFEQKT
########################################################################################
iron_oxidation	U1383CDEEP.2014.PRIMARY.CONTIGS.fasta	scaffold_218047_1	Cyc2_repCluster3	72.6	27.3	47143	1	0	0	TKADAIPSFARKYETSCQTCHTAFPKLNAFGEAYKRNGYQWTGGQEEEMTKQEKVSLGNERYEKLWPKKAIWPADLAPMPQAAFYLKGNYKRTESKERDGAESHTDKIKMPSALEIPIFGTIGKDMSYNVTLGFDQEDDGDIKTEIEHGYLTYNDIFKKMLGGEDRLNL
########################################################################################
iron_oxidation	U1383CDEEP.2014.PRIMARY.CONTIGS.fasta	scaffold_2619_6	Cyc2_repCluster3	70	27.3	47144	1	0	0	MKNHTHPAPLLLLGLLAILIVGLWPQPSEAIPAFARKYNLSCVACHAAFPKLNEFGQDFVASNYRLPNWKIDTVETGDEMLALPKSIPLAIRAQAYVQTRQAKAIDVNTGATLAEADVDIQAPYLIKFLSSAPLSEHISYYFYGIFAEKGGNGSTIIEDAWFSHDDVFGTGAGMMLGQFQVSDLMFARETRLTFQDFMVYRMAGLTYDRGVVVDYTVGPVDLALGWVNGNGIEADRKINSPGYNRPDHLFDTDNNKALFGRVGSELGPVSAGLFAYSGSQKNALAPDQSGGRDTDKNAWGIDMSGKIGDKIGWFSQAIWNEWDGFIDANQKYRWFGAFVGIDYIHSPRWAYSALYNYADANDLKDTDTIYEGIEMNSMTFTASYYFMRNVKAIIEANVD…
########################################################################################
iron_oxidation	U1383CDEEP.2014.PRIMARY.CONTIGS.fasta	scaffold_220535_1	Cyc2_repCluster3	67.5	27.3	47145	1	0	0	MSFKRLITHSLSIFLIGLTITPIMTTDAQAIPVFARKYNMSCNACHTAFPKLNTMGIAFRERGYRLMAGRADASAQSPKGGNTVLGENVVVTDSLPITLRSQISYATAAGGGHGGLGGVEA
########################################################################################
iron_oxidation	U1383CDEEP.2014.PRIMARY.CONTIGS.fasta	scaffold_122239_1	Cyc2_repCluster3	66.9	27.3	47146	1	0	0	QSRVLIAVTSLLLLAALAPRAEASPAFARRYRTSCATCHTAFPALNDFGRAFKLNGLQLPGGDDEFFIREEPVELGAEAWKEAWPEGIWPNSIPGSMPLAIQTQFRVTRSAGATGSDGPLVDFEFPTGVGLFAAGVLGTDIAYWGRVQIEDGGIEIERAYAAFSNIKLNLEGLISKEGGLWGGCQITS*
########################################################################################
iron_oxidation	U1383CDEEP.2014.PRIMARY.CONTIGS.fasta	scaffold_302071_2	Cyc2_repCluster3	65	27.3	47147	1	0	0	MKKILFTMSALALLVVTSVALIPTEAEAIPVFARKYDMSCNACHTMFPKLSKMGVAFRERGFRFAEGKEDLDMQSEGGKNVDTGDAS
########################################################################################
iron_oxidation	U1383CDEEP.2014.PRIMARY.CONTIGS.fasta	scaffold_857_18	Cyc2_repCluster3	63	27.3	47148	1	0	0	MKKILFSASAFAFVAVSSVALVPTEAEAIPVFARKYGMACSSCHTMFPKLTKMGVAFRERGFRFSAGRDDIDSQDDRGANFDAGDHSVFASSFPFTVRTQILATSAGPTVDSAGTPVMPGHRPGMLDGAAPGTFKVGSGEFGLISAGSYDNFSWWMDSSLLGGVAMLEGVYYVNDLLKIRFGRVQNNVGYGMTMMSKRSLGYGWNDSAQMAGGTMLMMADGISIHGTTNGDSGVGTYYDFTVGTYGKDSKTGSNSSSLYGRVAQEIADNYIIGAYAYKATNYTSNVFGATSPMQMAMGAVGATTATDMSFKDVSRYGVDFALNYGEPLQFWGAYTTGKQTSYANQNLNVMALTLSSEWKFAESDLIGVKYDASRADLQMIMANGMAGSVATPSTTSNMT…
########################################################################################
iron_oxidation	U1383CDEEP.2014.PRIMARY.CONTIGS.fasta	scaffold_124953_1	Cyc2_repCluster3	62.7	27.3	47149	1	0	0	MKKILFAASAFVFVAVGSAALIPTNAEAIPVFARKYGMACSSCHTMFPKLTKMGVAFRERGFRFAAGRDDIDSQDDRGK
########################################################################################
iron_oxidation	U1383CDEEP.2014.PRIMARY.CONTIGS.fasta	scaffold_17256_2	Cyc2_repCluster3	61.7	27.3	47150	1	0	0	MNKIIMTMVVGAFTLVGTLAFWAKDADAIPVFARKYGMSCNSCHTMFPKLTKMGVAFRERGFRFAEGKDDFDMQNDMGKNMDAEESPSAVWASSFPFTVRTQVLYSGAGPVTDGADVPVMPGHRFGMLDGALTQNAAGQWQSNRKVGFGELGLISSGSYDNIFWWLDANQNGIGMLEVGYYVNDLFKVRFGRIQNNVGYGMTMMSQRPLGFGAIDNAQMVGGTMLMMGDGISIHGTTNGDSGVGSYYTLSLTTNGRVPGAATNLAAVDPSIAGKQSYAVYARVAQEIMDNHIIGVFGYSAKNWVSDAMGGEAVMLMGMAMGPTAAPTATAMQFSKVTRYGVDFAFNYGEPLQLFGGITFGKNTNPITKQNLDVRALTVVAEWKATDNLLLGAKINQVQV…
########################################################################################
iron_oxidation	U1383CDEEP.2014.PRIMARY.CONTIGS.fasta	scaffold_15881_3	Cyc2_repCluster3	61.2	27.3	47151	1	0	0	MKKILYTLSGFAMLAVSSVALVPSEAEAIPVFARKYGMTCNACHTMFPQLSKMGVAFRERGYRFEAGRGDIDSQDDRGKNFDASDNAVFAAAFPFTVRTQVLYSNAAPIEAVTGGAVMPGHRPGMLDGAKDNAKIGNGEFGLISSGSYDNFSWWMDSSLLGGIGMLEGIYYVNDLVKVRFGRVQNNVGYGMTMMSKRPMGYGWADAAQMAGATMLMMVDGVSVHGTTNGDSGVGTNYNVSYGLAGNDSTS
########################################################################################
iron_oxidation	U1383CDEEP.2014.PRIMARY.CONTIGS.fasta	scaffold_8441_2	Cyc2_repCluster3	60.6	27.3	47152	1	0	0	MKKILYTLSGFAMLAVTSVALIPTEAEALPVFARKYGMTCNACHTMFPQLSKMGVAFRERGYRFEAGRGDLDSQDERGMNFDGSDNTVFAAAFPFTVRTQILYSDASPIEADAGGAVMSALLSQQLIDGLAALTLLISFALLAQHRMLSVLHWFAAQGVLLAVTAALVAYTSGEHELYISAIMTLLLKGLLLPWMLWRVIRSLHVHREVEPLMNNGITMMIAVMVTLFAFHIIQPIAVTSELMTRNSMAIATACVLLSMLMMITRKKAITQVIGFLAVENSLFFAAIGATNGMPLVVEIGIAFDVLIAALIFGLFFFQIRHTFDSMEVDTMNASLIHKDDEE*
########################################################################################
iron_oxidation	U1383CDEEP.2014.PRIMARY.CONTIGS.fasta	scaffold_233_36	Cyc2_repCluster1	124	31.5	47153	1	0	0	MGKASSNVGVCDKMIHITVSKLTHIKFIATVRPSLRYVSFITHRFEKKLFFKRGLHTMKKTLLSAAAFATVAVSAVAIAPTTSEAIPAFARQTGAACLSCHFQSFPTLNAFGRAFKKGSFTDMGDQALIEDDELGIPAQLNITAMIRPQFVKTSVAGVTTNAINATADQVLMIAGRVGEHTGAFAEVSFGGGAGTAAAPGGAGGFGNVQLMNSWDMGDLKVGANFYNTGFGEDAGLQLMSVWGQHAGLMGGGALSINGSMAMAQGTAGVSAWVANDTVAVTLGLVDPSAGVGASWKLAPMVRVQSFFDVGDMEIGAGAIVVSGQNQIAAIGTKQDAKRYGVDFQIQGEAADMQYGVYADYASASAGTLATANVYNASTVSSRTGYSLRATIKPTHNMVF…
########################################################################################
iron_oxidation	U1383CDEEP.2014.PRIMARY.CONTIGS.fasta	scaffold_259641_1	Cyc2_repCluster1	103	31.5	47154	1	0	0	MKKIILSAASLAVAAVASVSVVPTNAEAVPAFARQTGAACLNCHFQVIPRLAAMGREFRAGGMVDASIDLIEDDHLSLPATFGASVLFKARMGTNDNNNNWDSGNSSAFQYPDEAALLMGGRLGEHTGALAEWAG
########################################################################################
iron_oxidation	U1383CDEEP.2014.PRIMARY.CONTIGS.fasta	scaffold_23134_2	Cyc2_repCluster1	123.4	31.5	47155	1	0	0	MKKIILSAASLAVAAVASVSVVPTTSEAIPAFARQTGSACLACHFQSFPTLSSYGRSFKMNAFTDVGDQGLIEDDHLSLPNVLNMSIVFRPNLVSTDTTVAGVTTTAEALVVPADPVILIGGRAGENTGFFVEIDTLGGGFANTQLLNQYDMGDLKVGWSYFNSGFGEDAGMQLMSVWGQHGGMMGGKGLSINQVMSKVNGDVAGFSAQVGNETWMASLGLIDPTANRGTTFSLAPVVRANYFLDVADFELGFGVIAVSGTTGGSNLVPEIDAKRTGIDFQAQGDLDFGQVGVYADWATAPSGTALVPNGYNASLTDDFTGYSFRATLKPTHNIVLLAGVGQEKTGAATIDKTLIGFEYEVYQNFVVAVTQSSVDNSATNTKVDETLIDIELLL*
########################################################################################
iron_oxidation	U1383CDEEP.2014.PRIMARY.CONTIGS.fasta	scaffold_180026_1	Cyc2_repCluster1	104.1	31.5	47156	1	0	0	MKKTLLSAAAFAVVAVSAVSIAPTTSEAIPAFARQTGAACLSCHFQSFPTISSFGRSFKMGAFTDVGEQALIEDDNLSLPAVLNSSFVLRAQYQNDQVNNATTGAAILGSTKTTWNFPADAVLLMAGRVGSNTGAFIEFAGGAANWQLMNSIDFDSVK
########################################################################################
iron_oxidation	U1383CDEEP.2014.PRIMARY.CONTIGS.fasta	scaffold_26777_1	Cyc2_repCluster1	114.3	31.5	47157	1	0	0	MKKTIFSAAAFAVVAVSAIAAAPTTSEAVPAFARQTGAACLSCHFQAFPALTSFGAAFKRGAFTDVGEEALLEDDGLSLPVVLNMSINSRVRFIKQQTTTTTALGTTSATLNLSQLPDETPIFIGGRVGTNTGAFMEYTGGVAGGWQMMNSMDMGDYKIGLNMFNGGFGWTWGLETSSVFAQHGGLHQGKNISAEDLVMANANGNQGVTAFIGNELFTVSGVLTTEGGGGLNGANVLTTLLPGLRVWFTPEVADWNLGMGFGILKGSKAVASTGTGVANTLVKANNVFFDFQAMGEVGDTSVGVFADYA
########################################################################################
iron_oxidation	U1383CDEEP.2014.PRIMARY.CONTIGS.fasta	scaffold_121181_1	Cyc2_repCluster1	43.6	31.5	47158	1	0	0	MMFILLVFGGVVLAPQSGMAIPAFSSQTGASCRLCHFQGMHALSKYGSDFLRNGFRETAAMKKRRAQKQQKRNDKKPERNE*
########################################################################################
iron_oxidation	U1383CDEEP.2014.PRIMARY.CONTIGS.fasta	scaffold_48933_2	Cyc2_repCluster3	30.5	27.3	47159	1	0	0	MKKILFSASAFAFVAVSSVALVPTEAEAIPVFARKYGMACSSCHTM
########################################################################################
iron_oxidation	U1383CDEEP.2014.PRIMARY.CONTIGS.fasta	scaffold_249909_1	Cyc2_repCluster3	28.4	27.3	47160	0	0	0	PDGEYEEFEDYEFAPGGLDFWSSVALETGVFGWWGKSEVPLVPMGMMTRGDAFRRVGADFRLQWHDLDVYGMGYWGQDNFAGLNGGTDLGTEDFFSYMVQTDYMFKPWCLGFMRYEQTIFNEGSRAGQEQARLIPGLVFLIRQNMKLQTEWVLDR
########################################################################################
iron_oxidation	U1383CDEEP.2014.PRIMARY.CONTIGS.fasta	scaffold_92551_1	Cyc2_repCluster1	38.9	31.5	47161	0	0	0	QVLMFGGRIGSNTGAFVEYDGTFANQQLLHSIDVGDGKVILSYWNAGFGEDSGLQLMSVWGQHGGLLGGKGLSINNAMGAAGNSVGISIAYANEMGAISLGGINNDASVGTNWTLAPTLRAQGFFDMGGAELGLGAIVVNGAVSPTVLGAKNVAKRIGIDVQIQGEMGDTQYGTYADYANASASTAADTNVYNASQLNKRDGYSIRATVKPTHNIVLMAGAGQDKTGIVKTQKVATGIEYELYQNAVINLTYGTSKTGAITTTDYGLDFEFLM*
########################################################################################
iron_oxidation	U1383CDEEP.2014.PRIMARY.CONTIGS.fasta	scaffold_50573_1	Cyc2_repCluster1	32.1	31.5	47162	0	0	0	ITDSVNLTMVLRPQFNSTTDAAGATTKTFGIGDQVLMFGGRVGSNTGTFIEYDAGTPFANFQLLSSWDMGDAKVGIDFWKAGSGETSGMEVGSTFGQHGGALNGKNVSASNIISGTVAGTMGGVTFFFANDMVNASITALTDQADGATNVSWKFAPSARVFFHQEVGDFELGFGGGLTQGTTGTGLTAKDMKKWMIDAQAQGTLGDMQVGIYADYAKAGASATNAFLGANTGQSDGFSIRANATVVHGVILGAGYGVMNTNTLAGIGNVASKLTQWQISGEYEIYQNFVIFATYNNSKTVTGALTATVKKTTIDIEALL*
########################################################################################
iron_oxidation	U1383CDEEP.2014.PRIMARY.CONTIGS.fasta	scaffold_280380_1	Cyc2_repCluster2	105.5	27.8	47164	0	0	0	TVAGVGAYALFNNALYLELSGYRTAQLGAALPADSSTQGALNGTAPYWRAAYQRQWNNSYLEVGTYGMSSKIYPVGVSGATDNYADLAFDLQYEYQFSKGQFTMHTSYTSENQTLNSSFDTGNSQNLNNHLNEFNINGSLFFKK
########################################################################################
iron_reduction	U1383CDEEP.2014.PRIMARY.CONTIGS.fasta	scaffold_517_2	DFE_0462	54.1	40	48817	12	0	0	MKSIHQLGVLFVVCFSSAMAMGQGQSILDTPHNLSAGGSGPVRAATEAQVCIFCHTSHNASLIQPLWNRYLPVSAYSVYTSSSLDANPGQPTGSSKMCLSCHDGTIAVGSVISRDQNIQMSAGITTLPPGSSNLGTDLSDDHPISFPYDTLLLPNNPHLIDPNLLPPEVKLDANSELQCTTCHDVHDNSFGDFLVMDNTDSALCYTCHQMPITSVAAHNECSSCHQPHTSPSGPYLLTADGITATCLTCHNFLLSESNIQADIQKFSTHNITGSVLDTLSSGPSGGQVSCTDCHDPHSMMPGTAEAPVIHPSLGQVSGINASGAWITKASAEYEVCFKCHGDQPAGIPPYVSRQITQSNTRLEFASSAVSSHPIVGPGYNSNVPSLKPGWTESSVMHCS…
iron_reduction	U1383CDEEP.2014.PRIMARY.CONTIGS.fasta	scaffold_517_5	DFE_0461	73.9	40	48817	5	0	0	MSKGKSAIRKEVDKFLRKIQPFILVALAAGTLLLWWGGCSVEKNYKMLSFFFDGVPDPNAPDRFGGLAVAQSPTYSEHQPFTQEACLECHADPSDMTLAKNDSSMCSKCHVGVAYEYSYMHGAVLGEACLMCHNPHYSALANLLRDDGPGMCTQCHEVKDDGLNLSHSDLERNCIDCHAGHGGDSPFFLLSVSKLDSDPTDKSGTEQSDLQESGQSGSSILQPEGDHGS*
iron_reduction	U1383CDEEP.2014.PRIMARY.CONTIGS.fasta	scaffold_517_7	DFE_0465	21.7	20	48817	4	0	0	MKLRTLLFSGTFAALLASPALGQSMVGEAHDFSGTGWAGGEICKPCHTPHNAVVDESGEPVGWLWNHTLTTAVYTMYDGNTYDAGPDDGDAAFDKLSRLCMSCHDGTIALDAYGGSVGSIFINGDEKIGTDLADDHPIGRDAVYLEEGSSRWQPADANHKLGPNGELKLREMNVDGTLDYVVGCMTCHTPHYKGYDHQLRMTNNSSALCLSCHIK*
########################################################################################
iron_oxidation	U1383CSHALLOW.2014.PRIMARY.CONTIGS.fasta	scaffold_30300_1	Cyc2_repCluster3	67.2	27.3	48826	1	0	0	MKNHTHPAPLLLLGLLAILIVGLWPQPSEAIPAFARKYNLSCVACHAAFPKLNEFGQDFVASNYRLPNWKIDTVETGDEMLALPKSIPLAIRAQAYVQTRQAKAIDVNTGATLAEADVDIQAPYLIKFLSSAPLSEH
########################################################################################
iron_oxidation	U1383CSHALLOW.2014.PRIMARY.CONTIGS.fasta	scaffold_11821_1	Cyc2_repCluster3	56	27.3	48827	0	0	0	YCHNAWPQLNAKGRKFKEQGYRFKEDLKAEANTTPYYEAGDFPISGMFISRPYDNKDSGERQIRAIHEVELFIAGTMGNKISIFTEIEAEDETDFAPEFGSTALSYRFSKEATLQMTYTQANWADGYGFLGGHFRLTRGHVAVIDQAFGGVDGSLRSKRQNVALTGRVAGDKLFYNVSIGGIAGDAEGEEDTSINARVAFDIKKNIMVGGYILSGEAASMDFNRTIIDAQADLEDIRIQAAFAMAEDDTTAGTDKNNAFSLQAYNTMKTKKGMPTWVQLVRFDSYERSYGDSENDGEYRSLTLNLTHYLAQNVKAYVEYWDLFDTPAGVDKDNRLTLQLYVGL*
########################################################################################
iron_oxidation	U1383CSHALLOW.2014.PRIMARY.CONTIGS.fasta	scaffold_179578_1	Cyc2_repCluster3	28	27.3	48828	1	0	0	MSTHSIWRINRYSVTLLITATIMIVLDIGRAEAVPAFGRKYELNCAVCHT
########################################################################################
iron_oxidation	U1383CSHALLOW.2014.PRIMARY.CONTIGS.fasta	scaffold_101195_1	Cyc2_repCluster2	115.6	27.8	48829	0	0	0	TNKKSLPLSMMAIVSHLRTAEQQGDLAPDFSTNDNVSLDELSLFLAGGVGNHVGGFVQGTYDGVDESWALDNVDLRAAATTTIKGANVVLGASLNNSPTVQDIWNSLPAFGYPYTDSGLAPGPSAAPVIAYSFAQN
########################################################################################
iron_oxidation	U1383CSHALLOW.2014.PRIMARY.CONTIGS.fasta	scaffold_144662_1	Cyc2_repCluster2	44	27.8	48830	0	0	0	QFLGLAANAKNTLQDIRVDASYYWRNKFGLTAGAFNSWGSSDPLLYSYSRTFSPNSSGLLFQIDATPFGEGNSPLGPRFNLRVGAQYVTYFRIDGASNNFDGFGRDASDDNTFR
########################################################################################
iron_oxidation	GS10_PC15_1000.fasta	SDBS01038336.1_4	Cyc2_repCluster3	92.7	27.3	49250	1	0	0	MSATHISIRSVAGTLILAGILVTLGTSSAEAIPPFARKYGTSCQTCHIAYPKLNTFGQAFRFLGYRMPAETEDMVKEVPVSLGAPGYKRMWPDAVWPSDMPGTVPLGVDITLTSLSQRKTEEGGETETIKNDLRFPEEVGILGGGTLGETLSFFAEVAFEQEVEEGNTELAVELEHAQFNFNGPFGWGSAFNLKVGRFTPELTQPFGHNELLTTGGPAVFTAFNPIAPQGGAELADEHAAGTALPHSVDGLEAYGILEHRFLYSGGISNGIGPGRESVDGNNAKDVFGRVAYKFGGLALDGDGYVSSAKNWRERSFEIGFFAYRGDGAGVLFAAEAHGEEEAHSEEEAAEETSQLLEDRTFTRFGLDANLFIRDLNVIAGYTRGSDNLVAYEVEHDELV…
########################################################################################
iron_oxidation	GS10_PC15_1000.fasta	SDBS01020615.1_4	Cyc2_repCluster3	89.6	27.3	49251	1	0	0	MRTHKSAVFGRMTPIILGGLTAWLSILCFADRALAIPVFARKYGTSCITCHAGFPKLNSVGEAFRRNGYQFPQDDDLLVKDEPILMGNEAYKDMWPNSIWPSDIPHLPPVSLRARLGYKQFLNTPPGGHGEAAPPSTDFQFPMDYSLISAGTLGENISWYAGMVLAGKGGHGGGGHGGGDEGLEPELERMFVQFSNLFAWSDYDDDDGMREGNRWISLPRHALNLRVGQFEPGVIAPWASIHRQWGITGRLPNVVSLSDAGFDGEIQNTNMFSFEPAQRGFELHGTLRQYNSYAVGLVNGNGSMGAWDNNTDVDFYFRVARKWFGFPLDGVLGEAQTDGNGEGGAEDFGDGVSPGLDFWREIQFETGFFGYTGRNSVMVDQEFEYEVQDEDGVDHHLEL…
########################################################################################
iron_oxidation	GS10_PC15_1000.fasta	SDBS01057871.1_1	Cyc2_repCluster3	88.5	27.3	49252	1	0	0	MKRLFFFQKVWFWIFIPLFFLLISVENSTAIPAFARKYKTSCVTCHTIFPKLNPFGEAYRINGYQFPVDEEDQIKEEPIIMGVEAYKRVWPKAVWPSDIPGTSPISLRGRMGFGVEEDHDSGVTTSGFGMPALQMMAAGTMGENITLFVGAHLFENGEAGSIDRFFLKLDNMFTRVLPDHFLYLRFGQFIPEIVPFASNHRGLTQSAYAFNTYAPSLGSGFVAGHAHGGGPFGIENFQLGVEASGVVNSRFRYVAGLVNGNGANKDDNSARDFFGRLSYKLGGMAFDGSGLQEGASADKEISCALGIFGYKGTKTHELMDEDFNRIGFDFNLYLSSLNLFGGFISGSDGPEDDEKYNLYFAEANYLLYPWLMGVLRYEQANPKNLTSARQIVVNISALY…
########################################################################################
iron_oxidation	GS10_PC15_1000.fasta	SDBS01009024.1_1	Cyc2_repCluster3	87	27.3	49253	1	0	0	MRIRRWILLGTVLTFASGTIVLSTAAPAEAIPAFTRKFNTSCATCHVAYPKLNAFGEAFLRNGYRMPGGDEQYEADEPVKLGAEPWKRLWPNAIWPGSIPYLPPISFIVNADYVVEPDAEINNDFRFPSEFAFLTGGTFGDSISWFGRINLVAPGEDLHVHRLFGQFDGLLGTRMLNVRFGQMEPRAVPFSSNRRLTRFDYLLNSSTFPLGELVDAVLAHGAEDHDETDAHAEGGEHLHGGDYALGKTQQGVEVWGAADGFGGRGGLEYGFGIVNGNGSGDFAENGTNDNNSSKDIYWRAAYKFGGMSVLGNAETAPAQTDNWRDNSLRIGVFGYHGKAPYTFTGDLDDHEEEEEEHHEEILGSSIFTASEDDDHDDDHDEPTTFFVDEKFTRFGADAS…
########################################################################################
iron_oxidation	GS10_PC15_1000.fasta	SDBS01004789.1_4	Cyc2_repCluster3	82.4	27.3	49254	1	0	0	MSRKQWVGGLVIGLFVLVLTGDAFGIPVFARKYKTSCATCHESFPRLNAIGEAFRLNGYKFADDDLYIKDEPVEMGDVAYKKVWPNAIWPTDIPGLPPLAVVFKSQYQIDTGGEKDARSQFLFPEEAKLLGAGAMGENVSFFFELVFDRSGGAAHGDAHGEAASGTATTVAGWLQFEDLILPENMLNIRIGTVGMQEMGLFMARDHNRLSVNRYLYSSWAMPSPTHHFHEALGLIEDGASFDGNPFMVHAQPGIDINGFGRTWRYVVGVVNGNGDEFEDNNSEKDIFFQLAYKIGGLGFDGSGAKDDGGELSDSESWRDNSIILSSYGHWGTAQIGIAGVDEISDEAMSFDSSDEFWRVGFGIQGKYQDLAVRGGAVIGRNKSPYGELSSQPVDSCTWF…
########################################################################################
iron_oxidation	GS10_PC15_1000.fasta	SDBS01010676.1_2	Cyc2_repCluster3	82.1	27.3	49255	1	0	0	MLNRHKTRSPGDKTKVALGILIGWLSVLACAEQALAIPTFSRKYRTSCITCHTIFPRLTDTGEAFRRNGYQFPSGEEILVKDEPISFGGDAYKEMFPNSVWPSDMPTLPPVFIRAQQRMIFKTGVDASEKRWDQDYPHEIALGGAATFGNDISAWWEVEWEPKDGHGAGVERAFVNFTNLFAWSAEDDEDGMREGNRWLTLPRHALNVRIGKMQTSVIPQWASQHGRVNIQQALPIRQRIGANRFRFEPAQSAAIEVHGIIKQYNSYAFGFANGGIVSGGQLDDNTHKDVYFRVARKWFGFPLDGVIGSVASDDDADAAEGDQGLDDVPSYPQGLDWYRAWGLETGFFGWWGQGEIPAETREVLGSVPVVGDPLDIDTETVFSAREDNFRRIGFDARLQ…
########################################################################################
iron_oxidation	GS10_PC15_1000.fasta	SDBS01014017.1_3	Cyc2_repCluster3	80.7	27.3	49256	1	0	0	MAVLLCCLVFAVLTENAQALPAFARKYKTSCVTCHEAFPRLNGVGEAFRLNGYKFSDDELYIKEEPVEMGDEAYKRLWPNAVWPSDIPGLPPLSVTLDNQASYDVGGTKNARSDLNFPKMAKLIGAGALGDNMSVFLELGFTRQGADSAGHHGGGATEEGTETDVEGWVQFEDLFGRENTFNIRVGTIGMHEIGLFTARSHNRFSVSNYLYTSWSMPTPMAANIADVITGDEEDEFDFEGNPFTIHAQPGIELNGFGKQWRYAVGLVNGNGDKFNDNNTEKDVYLQLAYKMGGIGFDGSGMGEGGLGSGSDPWQDDSVTLSFFGYYGTSPIEIEMEAEEGGEHGEHGEAFHSKESDRYWRAGPGILWRTGDLQLGAGYIWGKNDNPFGAVSSKSVNSET…
########################################################################################
iron_oxidation	GS10_PC15_1000.fasta	SDBS01010118.1_2	Cyc2_repCluster3	79.7	27.3	49257	1	0	0	MRRTVIGVIVFGVLVTFAAREASAIPPFARKYGTSCSTCHVAIPKLNAYGDAFRRNGYALPAADKAFIKEKPVALGAKAWEQLWPNAIWPGEITGSVPFGVYMHQRLVVQFSETDYKNTLIFDAPHELELLMGANLANISFFGEWIFYEKEKNAAGLKRLFMQFNDVLGKHGLGENTLNIKLGRIEVGTMGGYKDGTRRLTMEHPITGDLRALENTGLAGWDTGYRWRMRDQQAGLEFNGILGHYFEYAVGVVNGEGSTVSEAKGSNSTNKDLFARIAYKFGGMGLDGYGTGEGLNETENWRDDSFTIGVYTYSGTTLKAGTSPSPSTENEFDRVGIDLRWQAGAFDLLAGYIDGSDGLDGTIGSDNVDSAAWFIEPTYRFMPWLIGLIRFEQYSVDCA…
########################################################################################
iron_oxidation	GS10_PC15_1000.fasta	SDBS01001309.1_1	Cyc2_repCluster3	72.4	27.3	49258	1	0	0	MKRSFFLRIVLLILIFFTMAVANSWAIPSFARKYETSCQTCHIVYPKLNVFGRVFLNNGYRMSKGDEELVKEIPIQLGAEAWKQVWPKAVWPGDIPRWFPLSISTDFLMTVDPNAEDGVWTEFHFPRQINLLAAARLGNIFSYFTNLTLLEHFEFGGLHRIFFQIHPFGESTLFNIKVGGYETRAVPFSGHKSLNSSNFMINSLGYT
########################################################################################
iron_oxidation	GS10_PC15_1000.fasta	SDBS01001309.1_8	Cyc2_repCluster3	78.7	27.3	49259	1	0	0	MRKLNKFLLCGLFVLLMMVFLADSAQALPIFARKYETSCSTCHVAAPKLTAFGESFRLNGYQIPEGDEKYLKQKDVSLGAEAWKEVWPNAIWPGAIPGSFPMSAWMMLDVKKPLQGDDKELFFDFPHEVELIFAGTLGEDVPFFAELEWEGGEVGAELWLGFYSLFKSNRALNLRIGSLEINPIPMAFDTLRQGKEHYLYNNWRVPGSANRFRLRGGKMGLEFNGIVGSRLYYSAGMVSPGGGMDGFATLRYKVGGTPFDRSAPTGKGTDDAISVMPTGFWVDNAFELAGFAYAGKTDVEGGASDSFSQLGAGVRWTMGNFDLNAMYILGKNKDPYGNGSEVDSNGYHIEGSMYLFPWLIAEARYEALKLDMTNGAEVNLIDQKQTVVGIIAMLRANIK…
########################################################################################
iron_oxidation	GS10_PC15_1000.fasta	SDBS01017309.1_1	Cyc2_repCluster3	76.9	27.3	49260	1	0	0	AFARKYQTACQTCHVIIPKLNSFGEAFRLNGYQIPDVDELYVKDEPLVLGAEPWKEMFPQAIWPASIPGLPPISLRLITDFQHTSSDSGIGGNPDTKSNFEFPHEFEILTGGRIGDSVGFMAEVEWKQGGGADIKQGYLIFNPVPRMGIKVGLMDHQLLLANNNTTRVGKNHPLWGNKKPSDWKIGGLAKSSVGYRLQDNQAGVEVSGILARRLFLGAGLVNGNGGKRFDNNNHKDTYFKAKLKLFGRDFLGTFDDDGEISMDTKSSGSWVDNSLLLEGFGYFGEWSGDPSVDQDSFSQVGFAARATVSNLDLSVGYVKSHHDNPWFTAPALESASDATFAKAEYMFYPWLMGRLLYEKLDWEEPPGTFVGSGYSGSLDQNRLLFGPVIAIRANVRAAF…
########################################################################################
iron_oxidation	GS10_PC15_1000.fasta	SDBS01111809.1_3	Cyc2_repCluster3	76.9	27.3	49261	1	0	0	MKIYLHRTIFTALIFTLCAVMVNEANAIPAFARKYRTGCSTCHIAVPNRNAFGEAFRRNGYVMPAGDEALIKQEPIPLGVDAWKEMFPDVIWPGFLPAEFPVSAYVHQRIVAKFGESHGGNQFEFDMPHEFEIFIGGSFGERFSFFGEWVMFEHGKTPRD*
########################################################################################
iron_oxidation	GS10_PC15_1000.fasta	SDBS01049657.1_1	Cyc2_repCluster3	76	27.3	49262	1	0	0	MKKLQKLFLSSLVLILFFACFPQSAKAIPAFAKKHNLKCTACHTAFPKLNGAGREYKTNGYRLSEEIAGEVQRNQVISDDLVLDKQFPISGLIKGYLYDKKKDKDAKTRSFHELELFVAGSVFKNISAFFEIEAEDENDFAPGVELGVVGFHLSQYANILAGYGPYFFSDPFDTLADWGRRMTRSHKAPWDYTKNYGSGVRLRSATQFISLFGKIDGLFYSVGYHRDTGDPEGAGGEDI
########################################################################################
iron_oxidation	GS10_PC15_1000.fasta	SDBS01079958.1_3	Cyc2_repCluster3	75.3	27.3	49263	1	0	0	MKKVWKFCLFSVLGFLMFSFLVQTSQGVPAFARKYETSCQTCHIVYPKLNAFGRVFLNNGNRMSEADEELAKETPIKLGADAWKSVWPQAVWPGDIPRWFPLAISTDFLLTNDPYSEEGNWTEFHFPRQISLLASARMGSIFSYFTNLTLLEHFEFGGLHRIFFQIHPFGESAIFNIKLGGYETRAVPFSGHKSLNYSNFMMNSLGYTLKTLENRQIELGGGHHGGSSFSLGQSQVGIELWGAKGFKHGGIEWAVGVVSGNGLGGGAEHVEGDEDDDHGEEHGETSLSPASVLIKHDNNRDKDIYWRFSLKLGGMSITGKSEEEGEEVPVLKDAENWKDNSIRLGIFGYHGKTPSMVNSEVEKFSRIGFDVDAWYGNLNLFGGAWFAINK
########################################################################################
iron_oxidation	GS10_PC15_1000.fasta	SDBS01429603.1_1	Cyc2_repCluster3	71.2	27.3	49264	1	0	0	MKINSRYVLLISMMAFISFEDASAIPVFSRKYQTSCITCHAGYPRLNAFGEAFRYNGYQFPDNDEEQVKEEPVKLGSEAYKRVWPDAVWPSSMPGSTPISLRGRLAFVIGNEGDSLFYSEFGQPALQLIAAANMTENIVVFAGAHLFEGGEPGSIDRLFVRFGNLFSKFLPKRMLNLRVGQFIPDLVPFASNHRGITNSAYAYNTYAPELGSGFVSGHAHGGGPFGIENFQIGTELNGIIKSRFRYVAGMVNGNGTALDNNSFRDFYGRVSYKIGGLGFDGKIKEGMNSDYESSLTVGLFGYKGVSTEN
########################################################################################
iron_oxidation	GS10_PC15_1000.fasta	SDBS01028879.1_1	Cyc2_repCluster3	67.2	27.3	49265	1	0	0	MSILIIPITILIQINVAFGNFSFNSIEEIQQANQQEIVMKTRAFVSVLAGLLGFVWMGTANAVPSFAKKYEKTCSSCHTAWPQLNKAGRMFKEAGYKFIGGADKDQTIGDIKWDKIPPITAILVSRPYDKKSGGDAKLRALHEIELVVAGRYSSNISGFFELEMEDETIDVPVTGTGLPADAVATIPAFNWILMPHGAATYHVSKAANIQVAWAPLHWADPYDTYAGNRTLTKSGLASGQKLGGSRQMVSVYGRPMNNLFYNIGIAGADGDAEGEAPGTSLVRVAYDVTNDIMVGGLAVSESGVSNTGLDVQADIADIRVSGTYLSGDGTTTTSLQAMYVAKDSNKKPTWVPLVRVDQDTNGVNATTLNLGYYFSSNAKCFPEFSEFLGGFVCEFVDVG…
########################################################################################
iron_oxidation	GS10_PC15_1000.fasta	SDBS01000586.1_23	Cyc2_repCluster3	66.8	27.3	49267	1	0	0	MSIQSVRMKSSVLVIIAVMTAALLIPDDAGAIPAFARKYRMSCTTCHAPVPRLKEYGEQFAGNAFRLENKEPKRFYPDTGDELLMLQRELPIAVRFDAYFLYDYHKDSNMTDFQTPFGVKLMSGGNISKNIGYYFYFYMSEKGEIAGIEDAYVHFNNLFGVDFDLMVGQFQVSDPLFKRELRLTYADYLIYKVRVGDTSTNLTYDRGLMFTLGTEMGFDMVFEVVNGNGKGEAHNGYLDEDNWKNYLLRLSQSLGPVRIGAFGYACNSEVNNGGTMVGNEHWYGGADATFDWEDKLQLNVQYVFREDENPWFEITGGTKVETRGGFAELVLAPGGEAGRHWIVLLYNYIDSQQKELNENEGTLSYSWLLRRNLRLLAEGTYSDTHETFRFAGGFVSAF*
########################################################################################
iron_oxidation	GS10_PC15_1000.fasta	SDBS01347504.1_2	Cyc2_repCluster3	64.1	27.3	49268	1	0	0	MARTRRFITLAVCVSVLFVFFAVARDCAAMPAFARKYGTSCATCHEAFPRLNAVGEAFRLNGFKFADDELYIKEEPVEMGDEAYKRIWPKAIWPSDIPGTTPLALTITNDAAADIGGTKE
########################################################################################
iron_oxidation	GS10_PC15_1000.fasta	SDBS01413771.1_1	Cyc2_repCluster3	59.8	27.3	49269	1	0	0	MKTRAFVSVLVGLLGFVWMGAANAVPSFARKYEKTCSNCHTAWPMLNKAGRMFKEAGYKFATDKNKTQTIGDI
########################################################################################
iron_oxidation	GS10_PC15_1000.fasta	SDBS01299326.1_1	Cyc2_repCluster3	55.4	27.3	49270	1	0	0	KTACTTCHWSTFPKLNAFGRAYRANGLRLPGGGDEVFIKAEPVSQGAAAWSRLFPKAVWPGDMPGMPPISIGTKSEFNMTRERNTDPMGMNATRRDGKPSNYFSGIGSVELFTGGTLGETLSWFAVVGLFDNEGFGGSTTNIDRAYFNYAPFINGEQGYLNVRFGQFEPRVVPVSNHRRQLRTTVYLMDVFPIVPAGNFFGFAPNQKGIEIWGGLNGFGGKGGLEWAAGIVNGQPGGALEVFEGAAGTSGAIAGNVDARNDGRFDVNSGKDWYVTASYKIGGMGVLGEGAVDEKLVATENWQDNSITIKGYYYQGTTGAWTDTPGGGIGNAAFLGGAVDDNWDEDANSFKRYGVVVDASWWNFNFIGAASFMEDDLNGTTTFPMMNMGMAGMGGTPWKG…
########################################################################################
iron_oxidation	GS10_PC15_1000.fasta	SDBS01049217.1_3	Cyc2_repCluster3	45.6	27.3	49271	1	0	0	MNGRCYHRIVGLTMVSLAVALFTAPAVALPAFSRRAGGVSCNMCHWHQNALNQTGKDYLRRGLRLPGEEVNVTSTEMKLSHYTSIIFAPNLSAVEGDGTRFAAGDSVLWLAGPIDSNFSALGEIEFKIDDGEVEVEEVYAQYVSGSGERYVSVRMGQFQPLLLLTNISGPPRITLSRPEAMSGQATNGNGFRPRSRVRGLEVGSVGGPLDVYVGVGNGTGQNAADNHMDLYATVEHDIGTQGSSVGAWMYWGESVLDGGFRDSFNRYGVIGNYTAERVRAVGGFLFGENEDPSGIQLDNNGWFVEVDAAVKDDTVLYVRWDKFARDLAAGGELETEGPTLGISWLPSELTRITVEAQALDTDSVSEDSITAEVHITF*
########################################################################################
iron_oxidation	GS10_PC15_1000.fasta	SDBS01029937.1_2	Cyc2_repCluster3	40.9	27.3	49272	1	0	0	MKKSLTAFLLFGLFITFAANSFAIPNFARNLNFDCGVCHSLRPQLGSFGQQFLRSGGKLLNTKTYGKVDLATDFYGGRLKSEWLDKRFSADSTTALTAGQKELRIRPVSEGQIFLSGRVASTFYYSLFTTDTNFDLGLPKTYILQPLSENVRLYGGYASPFAIDGYDTVSHRKILRREWSAADFVPGTGQMVGMQANYKGVDGTVVVHGDEGDSLGRDPESLSVRFTYGKPSYGLGVYYTAGHIFDETVGESTESFQLYGLDGTFRLGDFNLIFLAGFRKFRGETVNNLSLEVNYTFGKVSIRPFKAIIPIISVDTFTTSGAGGGRFIQASLGAVLRVNSNFRFVPSVEGTIAAPNGFVNKDFRITLAGDLAF*
########################################################################################
iron_oxidation	GS10_PC15_1000.fasta	SDBS01027037.1_2	Cyc2_repCluster3	37	27.3	49273	1	0	0	MKKSLAAFLFFGLFITITANSYAIPNYARNMNLDCGVCHSVRPQLGSFGQQYLRSGGKPLNTKKYGKVDLATDFYGGRLKSEWLDKRFSADSTMPLIARQKELRIRPVSEGQIFLSGRVASTFYYSLFTTDTNLDLGIPKAYILQPLSENVRLYGGYASPFAIDGYDTVSHRKILRREWSAADFVPGTGQMIGVQANYNEVTGTIVVHGDEGDSQGRDPESLSARFTYGKPSYGLGIYYTAGHIFDGTAGESPESFQLYGLDGTFRLGDLNLIFLAGFRKFRSETVNNLSLEVNYIFGKLNIRPFKAIIPIISIDTFKTRGNGGGRFIQAALGAVLRVNSNFRFVPSVEGTIKAPNGFVNKDFRITLSGDLAF*
########################################################################################
iron_oxidation	GS10_PC15_1000.fasta	SDBS01035937.1_1	Cyc2_repCluster3	36.3	27.3	49274	1	0	0	MKQNTRIFVFITVIVATSFLFQTPNSLAVPSYSTRFGVDCSSCHNMWGALNGSGSTFRLSGYRAVFGNDLKPTEKDVELSNGELSMPGSFPISIITGVGYDYRADKRRASDGTRSTRTGSSIALMDASIFLSSSIGEHLSAFIEFPMLETRAWIFTPTGPGEANDTANKKNLQFSTEKIVFEVARFAWTNLLGDRFPRDSVNLLAGITHLPLAYSPGKIRLSVNQYPIYERRALDLIIGPVAEFHMDDLFRFSEPQMIVEINGMIVPGKAVTDAGKRNTLWFEYHLGIDNGSNAIADNNRQKDVYGRFVARWYNQTLGVFGYYSGDTYGDEIRDDAATAGFYNMGNQSANKLQRIGFDSTLSLKPFNIPLWLGNQFMINSESNPTGFGEEFNWMGGFHQ…
########################################################################################
iron_oxidation	GS10_PC15_1000.fasta	SDBS01039679.1_2	Cyc2_repCluster3	36.2	27.3	49275	1	0	0	MKLYANTHRMSQVGSLVTFLVTLLISSNAFAVAGFARQTGMSCNQCHTSHGAATPNFTFTGKKFNAMGYRIPSIQISDIEKGKPEDKGEYLSLKPNPLSGRFQWTALSNSSSNTTGIWREASTNPTSRFAMFPYIGPIGDNFGMWTEFYIVPLLSGGEWGIASTSYEEHDFRYILDPDNREYTIGLALTNQSIREVFGFGPWPAVGMYSDMNRAGIGGYTHPNKANIFAYGWMHDRWVWAAGLNTGDTNIGWDKSNALAMFGYAFRNTNANELWANIYFRTGNDAMPLVTRIFTSFATGTFDYADAVAGVTATRLVALPYLAEDVTGHNTMDAEVRWSRQDMGPWSFEMVGRLTVSTEEYSDGGKTARDSWAIATQFGWKHTYYFKPYIKGRIKYDFTD…
########################################################################################
iron_oxidation	GS10_PC15_1000.fasta	SDBS01149526.1_1	Cyc2_repCluster3	35.2	27.3	49276	0	0	0	TGTSPGVVVKVRLSDFTQVGALTLNSGENFLNSAVIDPAGDYAYFGTATSPGVVVKVRLSDFTRVGALTLNSGENYLLSAVIDPAGGHAYFGTLTSPGRVVKVDLSDFTRVGALTLNLGENDLWSAVIDPAGGYAYFGTATYPGVVVRVRLSDFTRAGALTLNSGENDLRSAMIDPAGGYAYFGTYTSPGVVVKVQLSDFTRVDALTLNLGENDLWSAVIDPAGGYAYFGAWTSPGVVVKLRLSDFTRVAALTLSGENGLYSAVIDPAGDYAYFGTDTSPGVVVKVDLSDFTRVGALTLNSGESYLYSAVIDPAGDYAYFGTDTSPGVVVKVRLSDFTRVGALTLNSGEDGLYSAVIDPAGDYAYFGTATYPGVVVKVRLSDFTRVGALTLNGGENDLR…
########################################################################################
iron_oxidation	GS10_PC15_1000.fasta	SDBS01159735.1_1	Cyc2_repCluster2	35.4	27.8	49277	1	0	0	MKLYAKTHRMSQVSSLVTFLVTLLISSNAFAVAGFARQTGMSCNQCHTSHGGPTPNFTFVGKKFNGMGYRIPSIRISDIKKGKPEDKGEYLDLKPQPLSGRFQFQMIQNRSNNTTGVWGEARTNPTSRFALFPYIGPIGNNFGMWTEIYIVPLLSSGEWGIASMTYEEFDFRYIFDPENHTTSIGLALTNQGIREIFGFGPNPGLYSDNNRGGIGGYTHPNRANVLAYGWMNDRWVWAAGAHTGDTNIGWDKYNFLGMFGYAFGNTNDNELWANVYFRTGNDALPLVSRSFIDGDI
########################################################################################
iron_oxidation	GS10_PC15_1000.fasta	SDBS01204832.1_2	Cyc2_repCluster3	33.5	27.3	49278	1	0	0	FLLFGLFITITENSFAIPNYARNLNLDCGVCHSVRPQLGSFGQLYLRSGGKPLNTKTYGKVDMATDFYGGRLKSEWLDKRFSADSTMALTTAQKELRIRPVSEGQMFLSGRVASTFYYSLFTTDTNLDLGFPKAYILQPLSDNVRVYGGYASPFAIDGYDTVSHRKILRREWSAADFVPGTAQMVGVQANHQEVTGTIVIHGDEGDSLGRDPENLSARFTYGKPAYGLGAYFTAGHIFDGTAGESPESFQLYGLDGTFHLGAFNLVFLAGFRKFRGETVNNLSLEVNYTFGKVNIRPFKAIIPIIGIDTFTTRGNGGGRFVQASLGVVLRINSNFRFVPSVEGTINAPNGFVNKDFRITLAGDLAF*
########################################################################################
iron_oxidation	GS10_PC15_1000.fasta	SDBS01081781.1_1	Cyc2_repCluster3	31.8	27.3	49279	1	0	0	MKKCLLVSFMVFFVVNILITFVDRAEAIPAFARKYKTSCSTCHYAI
########################################################################################
iron_oxidation	GS10_PC15_1000.fasta	SDBS01311824.1_1	Cyc2_repCluster3	31.1	27.3	49280	0	0	0	WTGGVLEVGGTQSAKTEFKFPQRGKLLGAGAMGDNMSFFVELGFMRQGAGGATHHGGAATTEGTETDLEGWIQFEDLFGSTNTYNLRLGTIGMQEMGLFTARSHNSFTLTNYLYSAWSMPSPSAHNIEDLIGAIDDHDDIDFDGNPFTAHAQPGVELNGFGRSWRYAVGLVNGNGDKFNDNNSEKDVYLQLAHKIGGIGFDGSGMDEGDDLSAASDPWRDDSVTLSFFGYYGTYPGVSIEREANDYHVVEADRFWRAGPGLLWRTSDVQLGGGYIWGKNDNPFGSLSNGAVDSKSWFVEANYFAKPWLIPYARYETLELDLPTEVADSDEASWANGADQDRVIVGTKVLIRANVSLGLEGILYVKDDKETTNDDNSAFIASLRFAF*
########################################################################################
iron_oxidation	GS10_PC15_1000.fasta	SDBS01307337.1_1	Cyc2_repCluster3	27.8	27.3	49281	0	0	0	INMNFNDRSGTSNSPRVTFEGIHEVELLVGGTFGERFSFFGDPILWEGEGASNPDHAIGRLFIAYNRSPLINLRFGRLEPRAVEPFTNHRRWIRLNKPLWNDQPSISPGGTALHKFTFQTSEGFELFGGKEFGRHGIQYAAGILNGKGPTSSITSGQTHETNSDKDWYVTLSWKIGGMGVIGREDETEELVQTQNWRDDSVKFRGFFYQGVTDVPAGFAGNANVVASGNHFIRTGLSADIFYKDANIMVGAQFMRDTARDIDAAGGLPAWNANKRDYDAMLYAFGLEYVVYPWLLPAVRYEIFDPSNYDGPTADGGNKHTGFQQITGNISMLGAANIKLMLEYSTRWDDAADSNDQTGRLSFNWTF*
########################################################################################
iron_oxidation	GS10_PC15_1000.fasta	SDBS01087612.1_5	Cyc2_repCluster3	27	27.3	49282	0	0	0	PVDDEEQIKDEPVKLGSDVYKRVWPDAIWPNSIPAHPFAIRGRVGFEVETVDSATTSEFGKPTLQLIAAGTMGEDITLFVGAHLFEDGELGSLDRLYIKLDNMFTGFLPKHFFYLKFGQFIPELVPFASNHRGLTRAPYAFNTYGPSQGGSFVPGHEHGGGTFGIEKFQLGLEASGVIESRIRYVLGVVNGSGVEEDINTEKDVYGRLSYKFGGLAFDGSGGEKIDGKETSLALGLFGYSGINVHEGENADFNRFGADFNVWYSDFNFIGGYITGSDQNGTLKYNMYFIEGDYAIYPWLLGILRYEQANPENDPTIKQLIANVTALYVANIKFLIETRINLDNTDFDNLYIGLDFAF*
########################################################################################
iron_oxidation	GS10_PC15_1000.fasta	SDBS01050985.1_4	Cyc2_repCluster2	38.2	27.8	49283	1	0	0	MHLNSLISTMARVGVIFTALVLILILTHSSLAMPEFSGQTGEACSACHVDPDGGSALTAYGERFEADGYSWDRVD*
########################################################################################
iron_oxidation	GS10_PC15_1000.fasta	SDBS01089570.1_2	Cyc2_repCluster2	36.4	27.8	49285	1	0	0	MILNSLISTMARLGVIFTALVLILILTHSSSAMPEFSGQTGEACSACHVDPDGGSALTTHGERFKADGYSWDRVDQYLWGERMAKMILGFIHVLFAVTWFGSIIYVHLIIKPQSLIGGMPKSEKLLGRICIIVVGITGIGLTLLRLQDARELWTTTFGLIWIIKVGFYVILVAVAAVATTAIDKKLQQAARKSDESLADGKDGRPAHVIYEDRVYDVTDSKKWKNGVHMKRHFAGTDLSASLKNAPHGPEVLERVNDLGSVEAQKTESTSRLLKLFTSLAYFVLFCIFIILLCVSWWRWGPPLIDSFPAP*
########################################################################################
iron_reduction	GS10_PC15_1000.fasta	SDBS01000727.1_2	DFE_0462	44.5	40	51773	6	0	0	MSRTLIRLVILIGIIWLLGMSGSLLAFSPDSSYSQTADFCARCHRAHTGTAKSLLKDSSTSMCFNCHRDGQGADTDVANGVYVDSGDSIWGGNTHTWGVDSEILLGGGFENVGGPSAVAVSSNHDLGSTNMPHGSSSGIMIQLECISCHSGHLSLDFPDQYRVLRTLPGDTVSDIAVNWNGPWEGESQLIPKGGEYRAYTEHDFDVVTIGTQHYSMNYKDNISLWCSGCHTRYLADDAHPQYKVDPGYDAGDASGNVPRHRHSVAIPITGRYQPEKDQIYDFDTDLPLEDRTGDGRTDDDLLSCITCHRAHGTDMTMQGWAALPASDRGSLPHGSDSTLLRKSNRGVCVTCHKMNNAY*
iron_reduction	GS10_PC15_1000.fasta	SDBS01000727.1_3	DFE_0464	55.6	25	51773	6	0	0	MRVKEEILTTREQKEMSKSLRGIFCINFQIPQFVMLITGLLLIIFFLITSTMTAAAASPHGSFSSSSDKCRNCHRMHTALTTTLLPQSSSLALCTSCHSKGQGADTAVMEGICIESQNPEQSGGQDNEILLGGGFLMVGLERTTGKHMSAQNRAPYGSASKVPVTLNCISCHTPHQGPNYRLLRRLPGEAASDIAVDWNGPWDDETQGSRNDPNRSYQAFTEYDFDSAAGIQYFTKNYKDGMASWCTSCHTTYMIRGPQSYDAGDAYGETSRYRHGVDVPITGGTNPVNGLQYDLTTDLPLEDLGADGRTDDDQLTCLSCHRAHGTDATMTGEAVFPAGERGSLPSGKDSMLLRQDDRIMCIECHRVL*
iron_reduction	GS10_PC15_1000.fasta	SDBS01000727.1_4	DFE_0463	159.3	100	51773	0	0	0	MSIEKEIEKSKAQKRLRRKKQILAGLVVLLLLIIAIILYLLFAKKPIETLIPGREGPPTYISSIFGDLDWPIGIAVNKKGDRIYVVDSNNQRVKIFDKGGKEIGSLTKESTSEGDQTALVNPLYAAVNSKGDVYVSDRSTASILVFSSSGEYKHKFMPETDAEFSWSPLGLAFDKNDNLYVTDAKKGEHRVLVFGKDRKLKLSFGKEGDGEGEFAFPNGVAVDSEGNIFIADSNNARVQVFDSKGKFLFAVGKGRGKSALSHPMGIAISSQDKVHVTDAFGHTVQVYDNEGKFLYNFGKFGAEEGEFQFPSGIAVSGDRVYVVDREGKRVQVWEY*
iron_reduction	GS10_PC15_1000.fasta	SDBS01000727.1_6	DFE_0461	234.3	40	51773	15	0	0	MAEEDTKSGQEKRKKTGNKGRSAEKANKPKDARPVKDKSSASAVKRNNKKNNNGRSKEEERRRRVILGLWLLMFSILTGVFVFLFLELFGLREQAAKKPKCLTCHEDEMSRQLAAEYKHEPFDRERCTECHKNIICNKDKKIFAVLKGSLKSICFACHSKAKSEEGKKFVHKPYEGKRCTDCHEPHGSEFEKLTVLPTTELCVSCHYGSSFTQVFQHQPAQMRNCIDCHEPHASDYQWHLALDVGDLCYSCHLRVAQQVYRPIKHEPFGLEECLSCHKPHSAGEEILLSNDYNDLCQGCHEAVKAEFSSASHHPLGSAPMETCGRCHLYHTADYAKLLPMEGTVNCYESECHPELKEVFDSSEHNSNVMDLLAGQSFAVNCSACHSPHGSDYSKMLTQS…
########################################################################################
probable_iron_reduction	GS10_PC15_1000.fasta	SDBS01037823.1_1	MtrC_TIGR03507	269	209.3	52457	4	0	0	MIKTLSKCLAMGLILVFTFTLIGCGSESGGTEAEAELVLQAFDEQCVFCHGPGRSQDVAEVHSINTDSPTGIIDGVTIVGGTITVSFRLFDAGSPLAFFDPNDIRFAIAKLVSAAGGDSSFWQSYINNTETKEGGDPGTTPDGTTEIQATAERANTAGGTFTDNEDGSYTYEFSFDITDVTDPTGVTYDPSLTHRIAMQVSDNVDNAFLDFVPDDLPATGTGATRDIVMNESCNKCHLKLGLHGGDRIALEYCVTCHNPGSTDANSGNTIDFKVMVHKIHYGENLPSVEAGGEYAIWGFRDTKHDYSDVVYPQDVRSPAINPCTKCHDGAPDGDNWKEVPTMEA
########################################################################################
iron_reduction	GS10_PC15_1000.fasta	SDBS01357951.1_2	t4ap	105.1	102	52458	0	0	0	MLIKILKKKDEKGFTLIELMIVIAIIGILAAIAIPQFSSYRKRAFNSAAQSDLKNTATAQEAYYVDNQAYTTHGYLTLNTSENVTLTASGDTDNYTITAYHSSGDKTYTLTGPGGSITD*
########################################################################################
probable_iron_reduction	GS10_PC15_1000.fasta	SDBS01016664.1_4	MtrC_TIGR03507	412.4	209.3	52464	10	0	0	MITFAKTLVILATAGVTAMPMGKAPVEVGPSSTVEAKSTASSPVPVRGPSTRLVPSHSGEEVQYNKHQKEFYMTDDEKSWARPGMTVEIVDVEIPSDRHPVVELMYYDDLGAPLDRSGVVTPGSISFSFVFAWYDAALNQYTAYTARPAGDYEQATSDSGGSWEDVTLGHSFYTFGTQLPEGYDMTKTHTMYTYATRNTADILGKNYYSDPTYDFRPDGVDATEHWGSMLESTCNSCHHDLALHGGRRRAINGCVMCHSPQSTDPESGNTVNLKVMAHKIHMGADLPSVQDGQPYFIVGYRGSVHDYSEVIFPQDIRNCTTCHRNDAPKGFRYMTSPTRAACGSCHDNIDWEAGEGHPVPQFNDDNCANCHRPEGDHEFDISVLGAHTIPTKSTQLAGL…
########################################################################################
probable_iron_reduction	GS10_PC15_1000.fasta	SDBS01166945.1_2	MtrC_TIGR03507	242.9	209.3	52466	7	0	0	YFLNPERASCGSCHDDVDFASGENHLGGPQDSDDLCALCHIPEGELEFDASVKGAHTIPAKSNQLEGLIFEILDVTNTGQGQYPTVLYSIKNNEGVGIDIADMNRIRFQLAGPTEDYGPQVTEDALEGSVATEVPGEYTYNLTTMVPPNYEGSVAIGVEGRREVILNPGTAKEIEHREQADNPVFFFAVTGAETVPRRQVVSDEKCEECHEDLSVHGSNRHNASGYCQFCHNPLADDSPYREEEDMPARSIDFKLMIHRIHMGEELENDYTQIGYNGSLNNFNGVVYPGDLRNCAKCHVDDSWMEAKGNLETITLREFFSPMPPNSTACAGCHDSMATAVHAYKQIAPFGEACMACHGNGKKFSVGDVHAR*
########################################################################################
iron_reduction	GS10_PC15_1000.fasta	SDBS01106278.1_2	OmcS	295.4	78.2	52491	4	0	0	MIAADFGLTQDATLATAPGGTYSSASLGCNSCHDPHAVKNGGTKGGYGAIEVSGSYGADPTAQVTGNYRLLGDIGYDGGQDAGANFTNDVPIATTKKYALDADDAHTDFGVGMSEWCANCHTGFTADSSNPMRHPASNDAHLGTGLAINYNLYVKTGDFTGTSADSYLALVPFERGETDPTALDGSDTTGPDATSNVMCLTCHRAHASAFQNATRWDMTTEFPTTDSHPASGDGGVTGDDVANSYYGRDMVAQFGEFQRSLCNKCHVQD*
########################################################################################
iron_reduction	GS10_PC15_1000.fasta	SDBS01353219.1_1	OmcS	192	78.2	52493	4	0	0	MKAFKFGWVVMAAALVTFGIGGTALAFHDGGVATCDGCHTMHNSQDGDEITEPHGAYLLKKTDSSSVCLACHASYGQLTTDGSGYGSGGDFYWLTKTYTWSAHGHASSSPGDSHGHNIIAADYELNAVDAELGTTAPGGADVGELSCASCHDPHGKGDGVLLLSGTEKPGFSADAPVLKGLSQKTTIVSSGQVSNTNHVAYGSGASAWCANCHTDFADGDHMHVVDHNLGSTIAGNYNDYVSTNVMENGNGPTSYWEAVPFETNQALAALDTGRTAGPTSSSKVMCM
########################################################################################
iron_reduction	GS10_PC15_1000.fasta	SDBS01114464.1_2	OmcS	108.4	78.2	52494	3	0	1	MRTSKWFAILGVMAAVMLWSVSGAAFHDRGVAHCNGCHTMHNSQDGAFVDPENPNGNAFLLASASPTDTCLQCHADRLGAVFPDDPLAPPTERGGGNFVFLLEDNINDGHGGGTDPIQGESSGHSVIAPSKGVGQDSKLSHAPGGTFPSSVLGCSSCHDPHGNASFRMLYGVGVVKSGVTFMNAAPEADGLG
########################################################################################
iron_reduction	GS10_PC15_1000.fasta	SDBS01018758.1_4	OmcZ	160.1	76.9	52495	8	0	0	MQRIVMTLAIACMAMLLASPALAQTAVIVGGPYAGETNADVTFDGTGSAGDAYEWDFGDGTTSTDLVATHAYLLQGNYTATLTAITYEDIFADPLVVASTDSAMVAVAITSASTTWTPANQYIGFYDTEHGSATEEDCRGCHGDTLANTHHLLYGSAVKDPSMAPNPDPAGIYTCLSCHDETFTPERDCTECHKTDVAGIHHGSTLASSGNCQFCHGYVVKWGSVAPPAYAPSLITPSRTGEHDALGGSDDGNAEPSFTFDSGEHNYTGRGAQLYYYGEKTVGPGGCDYCHNAIVEVPATYAPIAGPDGYPLVETEAEFLLDINTNYALHHHVAGSGVMPSQGCNACHTTRDDNHEFTESDGVQMRVCENCHSRGMLHNTQVASSGDPADPTTVGGEDA…
########################################################################################
probable_iron_reduction	GS10_PC15_1000.fasta	SDBS01026011.1_2	MtrC_TIGR03507	410.5	209.3	52576	10	0	0	MLKRFVRLFLILGVILTLSFAFWGCGGGDSAAIVDGGGAAGTIIPVDAGIPADAERISVARLSAVELGALDVTSDVAGIIIGSPPVVTFTVSTAAGVYITGLEAMFEEYNRFVRFTLSKLVTGTNGDNWVAYIRNDSGTPSYDSGRNGATLVGNGDGSYVFTFSTDVTAVEGVTYDPTATHRLAGQLGGGGFTIKPQNLVYDFVPSGGDVTNTRKIATMTSCNECHDNLVFHGRRFEVEYCVNCHNPDLASGEGNFSLMVHRIHESGDFAILDDAISYAEVTYPQDLANCQKCHDGNDAATPEGDNWKNQPNAAACTGCHYTGGSESTTLHSGSYPDMACTACHTAAKISTYHLTPNATPNNPDLPTGVPEMAYEIKSVTVDAGTGIPTVVFSVLVDGV…
########################################################################################
probable_iron_reduction	GS10_PC15_1000.fasta	SDBS01080395.1_1	MtrC_TIGR03507	321.8	209.3	52577	9	0	0	RPGGQGATGGGGGDGGPPACAAAGEACAGDADCCEGLECQEGVCATPGGEGEGEGEGPAGPPGPAGEDGLGVEITNFHGTEVLLSTGEYEEAGKFFAIATITSATADEDGTVTVEFTVEDAEGEEAEPVIGVTGVDFNIVALAPASGDESFNKWVPSIFRTETVEGSADGDWPNPDGTTAFQAYRESGGTFTDNADGSYSYVFETNLTEATMDGTAIAYDRSLTHRVSVMIGGHSGPTADANYDFVPDGSEVTETRNIVETATCKNCHGVEFHGHGGDRLTVENCVTCHLPGSLDANSGETVDMAPMIHKIHAGGELASIPGPDGIVWDDPATPEDESADNGDYTIWGHNDGMHTWWKATFPAVLSNCTSCHQGSGEDVDNWKNVPSRAACGSCHDDVD…
########################################################################################
probable_iron_reduction	GS10_PC15_1000.fasta	SDBS01137343.1_2	MtrC_TIGR03507	275.9	209.3	52578	7	0	0	MSGTDSKTLAIAAIVIAVLAIGYGIISPGPQGPEGPQGVTGPAGSQGDTGAQGAQGSRGATGTQGDPGVYFSSPSPGLTVEIIDVRIGANRIPVVTFTSVDGDGNPADRDDLEGANFLIARIDVDEDTGLTKYTNYIITDKAGAEYTFGGETLQPTLLSATQPTTDSSGSFATVEPGVYTYTFSTAIDDFDPTATHVVGVYAYKNSRADISNSIYYFVPDGSDVSVMRQLITSEGCNKCHEALALHGGTRQEVNLCILCHTPQAIDPESGDAVDFKVMIHKIHKGAELHEVEEGGSYYIVGYRQSVHDYSEVHWPQDVRNCETCHTGPQGDNYKEAPSRVACGSCHDHTDFETGEDHAGGIQTTDENCATCHTPEGTALSIEDVHEIEPWPFHYTIELS…
########################################################################################
probable_iron_reduction	GS10_PC15_1000.fasta	SDBS01374715.1_1	MtrC_TIGR03507	270.5	209.3	52579	6	0	0	DYSDVVYPQDVRSPAINPCTKCHDGAPDGDNWKEVPTMEACGSCHDDVNFATGANHEGESQSDNSECADCHESNDIMEHHEIPDQAEAEKFEYNIISVTNTAPGALPVVRFSVTDPTNDDAPYDILNDDPWTGRGSLNVRIGWPTTDYTNTGSGSTPAQPIGIDALAGAQDNLDGTFTVTSSIPVPSDVTGSGVVFIDGHPAADFDGDGDFTDTLPVKNAFFNFPITDPGAVPRREVVDVDKCDQCHGLLSLHGANRNNETQVCVICHNANATDINRRPDDPDDTADGKVEETIDFKHMIHAIHGAQFREDGIVVFGYGNVEHDFSHVHLPSGSENLKNCEGCHVSGAFELPLDPNVQTTTISTGNDPADPDDDRDIT
########################################################################################
probable_iron_reduction	GS10_PC15_1000.fasta	SDBS01397666.1_1	MtrC_TIGR03507	270.3	209.3	52580	5	0	0	GKQNFHNEGCWNKSLDRGYYLTQEQIMFVRPGFQVEVFNQTINEDRTMEVEFTIKDDMGLPLDINGVYTPGSIRISFIPGYIPQGGSTYDTYSKRTVTSSNTGITAVHTTSDSGGTITEVDIGSYHYDFGTVLPEGYDPGATHSIGYYAQRSLSDYGLGSPVNDGVLTWVPAGGEVVDIRDVVADSACANCHDPLILHGRRHSVNLCVMCHVPGVIDPDTGNPVDFSVMVHKIHRGANLPSVEDGTPYQIIGYNASVHDYSEVELPQDIRNCDTCHVEEATQSDNYFLKPMRSSCGSCHDNVNFASGENHLGGPQISDNLCAFCHFPEGELEFDSSIKGAHTIPAKSRQLEGLVFTVLLNSL
########################################################################################
probable_iron_reduction	GS10_PC15_1000.fasta	SDBS01361282.1_1	MtrC_TIGR03507	249.9	209.3	52581	6	0	0	DYSDVVYPQDVRSPAINPCTKCHDGAPDGDNWKEVPTMEACGSCHDDVDFATGENHEGESQSDNDDCGENECHPPVNSEEEGISVMDAHVIPDQAEAKKFEYNIISVTNTAPGALPVVRFSVTDPTNADAPYDILNDDPWTGRGSLNVRIGWPTTDYTNTGTGSTPAQPIGIGALAGAQDNLDGTFTVTSSLPIQSDVTGTGVVFIDGHPAADFDGDGDFTDTLPVKNAFFYFPITDPAAVPRREIVDVDKCDQCHGLKSQHGDNRNDEIQVCVICHNANATDVNRRPDDPAETADGKVEETIDFKHMIHAIHGAQFREDGIVVFGFGDTEHDFSHIHLPNGSENLKNCEGCHVSGAFELPLDPNVQTTTISTGNDPADPDDDRDIT
########################################################################################
probable_iron_reduction	GS10_PC15_1000.fasta	SDBS01281416.1_1	MtrC_TIGR03507	243	209.3	52582	5	0	0	CLAVVVGAGGLVGDAHVSTFGAGGPGRYTLELRKTAVGGDGGVQDPGRLGRDGHVDRRLLALVGRRLGLRLVLGLAGPQGELGSQGVQGAAGADGTDGEDGVVDYSLLEAEMGLVVAAVDSGIGSDRKAWITLEISDPFGLPIDPEDIGIRFMLASITVDETTGQTAYKNYFPDEDVGSSYTFGGQTIEPALATWDNPDRDSGGEWEEESTGVWTYTFGKTVPADYDRSATHVLGLYADKDSRASISNILYAFVPDGSDVETTRLISETESCNSCHDPLALHGGTRQEVTLCLLCHTPDAIDPESGNSVDMKVMIHKIHKGAELHEVEEGGAYYIVGYRNTVHDYSEVEFPADVRDCEICHTGPDGDNWMTQPSRVACGSCHDDVDFETGEGHSEFGLP…
########################################################################################
probable_iron_reduction	GS10_PC15_1000.fasta	SDBS01184544.1_2	MtrC_TIGR03507	216.1	209.3	52583	4	0	0	MSEKQTLYISAIAIVIGLIALGLAYSNNAAGPEGPIGPQGIAGPQGEPGSQGAPGAAGADGADGEDGVADYSLIKAEMGLVVAAVDAGIGPDRKAWITLEISDPFGLPIDPEDIGIAFMLASITVDETTGQTAYANYFLDEDVGSSYTYNGQTIEPALATWDNPDRDSGGEWDEESTGVWTYTFGKTVPADYDRSATHVLGLYADKDERASISNILYAFVPDGSDVEQTRLISETESCNSCHDPLALHGGTRQEMTLCLLCHNPDGVDPESGNSVDMKVMIHKIHKGAELHEVEEGGAYYIVGYRNTVHDYSEVEFPADVRDCEICHTGPDGDSWMTQPSRVACGSCHDDVDFETGELTLHHWLRTGCRSGHVLGNGLFYRTPDRCQCYMSFQPRGFLA…
########################################################################################
iron_reduction	Guaymas_MG_contigs.fasta	QNDM01000289.1_1	2514223670 filler {omc} Geobacter sulfurreducens CxxxxCH...CXXCH domain-containing protein [Ignavibacterium album Mat9-16; JCM 16511 : NC_017464]	evalue: 5.04e-61	evalue-cutoff: 1E-10	52773	8
iron_reduction	Guaymas_MG_contigs.fasta	QNDM01000289.1_2	2514223671 filler {pc} c(7)-type cytochrome triheme domain-containing protein [Ignavibacterium album Mat9-16; JCM 16511 : NC_017464]	evalue: 0.0	evalue-cutoff: 1E-10	52773	16
iron_reduction	Guaymas_MG_contigs.fasta	QNDM01000289.1_3	2514223672 filler {porin} hypothetical protein [Ignavibacterium album Mat9-16; JCM 16511 : NC_017464]	evalue: 6.22e-117	evalue-cutoff: 1E-10	52773	0
########################################################################################
iron_reduction	Guaymas_MG_contigs.fasta	NBLY01000120.1_2	638465402 ZP_01313809 {porin} hypothetical protein [Desulfuromonas acetoxidans DSM 684; unfinished sequence: NZ_AAEW02000022]	evalue: 5.16e-29	evalue-cutoff: 1E-10	52774	0
iron_reduction	Guaymas_MG_contigs.fasta	NBLY01000120.1_3	638465402 ZP_01313809 {porin} hypothetical protein [Desulfuromonas acetoxidans DSM 684; unfinished sequence: NZ_AAEW02000022]	evalue: 1.05e-168	evalue-cutoff: 1E-10	52774	0
iron_reduction	Guaymas_MG_contigs.fasta	NBLY01000120.1_4	638465403 ZP_01313810 {pc} cytochrome c family protein [Desulfuromonas acetoxidans DSM 684; unfinished sequence: NZ_AAEW02000022]	evalue: 1.00e-154	evalue-cutoff: 1E-10	52774	10
iron_reduction	Guaymas_MG_contigs.fasta	NBLY01000120.1_5	638465404 ZP_01313811 {omc} polyheme membrane-associated cytochrome c [Desulfuromonas acetoxidans DSM 684; unfinished sequence: NZ_AAEW02000022]	evalue: 3.73e-103	evalue-cutoff: 1E-10	52774	7
iron_reduction	Guaymas_MG_contigs.fasta	NBLY01000120.1_6	637127428 NP_953782 {omc} omcB polyheme membrane-associated cytochrome c [Geobacter sulfurreducens PCA: NC_002939]	evalue: 1.83e-13	evalue-cutoff: 1E-10	52774	2
########################################################################################
iron_reduction	Guaymas_MG_contigs.fasta	NBLI01000033.1_4	2514223671 filler {pc} c(7)-type cytochrome triheme domain-containing protein [Ignavibacterium album Mat9-16; JCM 16511 : NC_017464]	evalue: 7.39e-24	evalue-cutoff: 1E-10	52775	14
iron_reduction	Guaymas_MG_contigs.fasta	NBLI01000033.1_5	642677709 YP_001952529 {porin} hypothetical protein [Geobacter lovleyi SZ: NC_010814]	evalue: 5.85e-16	evalue-cutoff: 1E-10	52775	0
########################################################################################
iron_reduction	Guaymas_MG_contigs.fasta	NATN01000004.1_15	2514223671 filler {pc} c(7)-type cytochrome triheme domain-containing protein [Ignavibacterium album Mat9-16; JCM 16511 : NC_017464]	evalue: 1.38e-30	evalue-cutoff: 1E-10	52776	14
iron_reduction	Guaymas_MG_contigs.fasta	NATN01000004.1_16	642677709 YP_001952529 {porin} hypothetical protein [Geobacter lovleyi SZ: NC_010814]	evalue: 2.80e-12	evalue-cutoff: 1E-10	52776	0
########################################################################################
iron_reduction	Guaymas_MG_contigs.fasta	QNDM01000501.1_1	2514223671 filler {pc} c(7)-type cytochrome triheme domain-containing protein [Ignavibacterium album Mat9-16; JCM 16511 : NC_017464]	evalue: 1.65e-15	evalue-cutoff: 1E-10	52777	2
iron_reduction	Guaymas_MG_contigs.fasta	QNDM01000501.1_2	2514223672 filler {porin} hypothetical protein [Ignavibacterium album Mat9-16; JCM 16511 : NC_017464]	evalue: 4.42e-141	evalue-cutoff: 1E-10	52777	0
########################################################################################
iron_reduction	JdF1362B.fasta	c_000000156308_91	2514223671 filler {pc} c(7)-type cytochrome triheme domain-containing protein [Ignavibacterium album Mat9-16; JCM 16511 : NC_017464]	evalue: 7.21e-82	evalue-cutoff: 1E-10	52779	18
iron_reduction	JdF1362B.fasta	c_000000156308_92	2514223672 filler {porin} hypothetical protein [Ignavibacterium album Mat9-16; JCM 16511 : NC_017464]	evalue: 1.47e-28	evalue-cutoff: 1E-10	52779	0
########################################################################################
iron_reduction	GS10_PC15_1060.fasta	SDBT01047096.1_2	637778104 YP_383793 {porin} hypothetical protein [Geobacter metallireducens GS-15: NC_007517]	evalue: 4.74e-84	evalue-cutoff: 1E-10	52781	0
iron_reduction	GS10_PC15_1060.fasta	SDBT01047096.1_4	637127415 NP_953769 {omc} cytochrome c family protein [Geobacter sulfurreducens PCA: NC_002939]	evalue: 3.08e-50	evalue-cutoff: 1E-10	52781	12
########################################################################################
iron_reduction	GS10_PC15_1060.fasta	SDBT01099752.1_2	640549328 YP_001230600 {omc} cytochrome C family protein [Geobacter uraniumreducens Rf4: NC_009483]	evalue: 8.64e-14	evalue-cutoff: 1E-10	52782	13
iron_reduction	GS10_PC15_1060.fasta	SDBT01099752.1_3	637127416 NP_953770 {pc} cytochrome c family protein [Geobacter sulfurreducens PCA: NC_002939]	evalue: 2.20e-44	evalue-cutoff: 1E-10	52782	6
iron_reduction	GS10_PC15_1060.fasta	SDBT01099752.1_4	637127417 NP_953771 {porin} hypothetical protein [Geobacter sulfurreducens PCA: NC_002939]	evalue: 3.66e-64	evalue-cutoff: 1E-10	52782	0
########################################################################################
iron_reduction	GS10_PC15_1060.fasta	SDBT01078401.1_3	638465404 ZP_01313811 {omc} polyheme membrane-associated cytochrome c [Desulfuromonas acetoxidans DSM 684; unfinished sequence: NZ_AAEW02000022]	evalue: 1.47e-25	evalue-cutoff: 1E-10	52783	10
iron_reduction	GS10_PC15_1060.fasta	SDBT01078401.1_4	638465403 ZP_01313810 {pc} cytochrome c family protein [Desulfuromonas acetoxidans DSM 684; unfinished sequence: NZ_AAEW02000022]	evalue: 9.31e-87	evalue-cutoff: 1E-10	52783	10
iron_reduction	GS10_PC15_1060.fasta	SDBT01078401.1_5	638465402 ZP_01313809 {porin} hypothetical protein [Desulfuromonas acetoxidans DSM 684; unfinished sequence: NZ_AAEW02000022]	evalue: 1.20e-71	evalue-cutoff: 1E-10	52783	0
########################################################################################
iron_reduction	GS10_PC15_1060.fasta	SDBT01015562.1_3	638465404 ZP_01313811 {omc} polyheme membrane-associated cytochrome c [Desulfuromonas acetoxidans DSM 684; unfinished sequence: NZ_AAEW02000022]	evalue: 0.0	evalue-cutoff: 1E-10	52784	13
iron_reduction	GS10_PC15_1060.fasta	SDBT01015562.1_4	642557020 CAJ74788 {pc} hypothetical multiheme cytochrome c protein [Kuenenia stuttgartiensis genome fragment KUST_E (5 of 5).: CT573071]	evalue: 3.38e-35	evalue-cutoff: 1E-10	52784	14
iron_reduction	GS10_PC15_1060.fasta	SDBT01015562.1_5	642557019 CAJ74787 {porin} unknown protein [Kuenenia stuttgartiensis genome fragment KUST_E (5 of 5).: CT573071]	evalue: 2.08e-13	evalue-cutoff: 1E-10	52784	0
########################################################################################
iron_reduction	GS10_PC15_1060.fasta	SDBT01443981.1_1	642557019 CAJ74787 {porin} unknown protein [Kuenenia stuttgartiensis genome fragment KUST_E (5 of 5).: CT573071]	evalue: 7.63e-23	evalue-cutoff: 1E-10	52785	0
iron_reduction	GS10_PC15_1060.fasta	SDBT01443981.1_2	642557020 CAJ74788 {pc} hypothetical multiheme cytochrome c protein [Kuenenia stuttgartiensis genome fragment KUST_E (5 of 5).: CT573071]	evalue: 1.24e-22	evalue-cutoff: 1E-10	52785	8
########################################################################################
iron_reduction	GS10_PC15_1060.fasta	SDBT01023755.1_4	638465402 ZP_01313809 {porin} hypothetical protein [Desulfuromonas acetoxidans DSM 684; unfinished sequence: NZ_AAEW02000022]	evalue: 4.74e-11	evalue-cutoff: 1E-10	52786	0
iron_reduction	GS10_PC15_1060.fasta	SDBT01023755.1_5	2514223671 filler {pc} c(7)-type cytochrome triheme domain-containing protein [Ignavibacterium album Mat9-16; JCM 16511 : NC_017464]	evalue: 8.09e-19	evalue-cutoff: 1E-10	52786	8
########################################################################################
iron_reduction	GS10_PC15_1060.fasta	SDBT01000044.1_116	2514223671 filler {pc} c(7)-type cytochrome triheme domain-containing protein [Ignavibacterium album Mat9-16; JCM 16511 : NC_017464]	evalue: 1.29e-13	evalue-cutoff: 1E-10	52787	13
iron_reduction	GS10_PC15_1060.fasta	SDBT01000044.1_117	637127430 NP_953784 {porin} ombB hypothetical protein [Geobacter sulfurreducens PCA: NC_002939]	evalue: 2.79e-21	evalue-cutoff: 1E-10	52787	0
########################################################################################
iron_reduction	GS10_PC15_1060.fasta	SDBT01000453.1_7	649844785 YP_004113753 (porin} hypothetical protein [Desulfurispirillum indicum S5 chromosome: NC_014836]	evalue: 3.95e-16	evalue-cutoff: 1E-10	52788	0
iron_reduction	GS10_PC15_1060.fasta	SDBT01000453.1_8	2514223671 filler {pc} c(7)-type cytochrome triheme domain-containing protein [Ignavibacterium album Mat9-16; JCM 16511 : NC_017464]	evalue: 1.09e-45	evalue-cutoff: 1E-10	52788	18
########################################################################################
iron_reduction	GS10_PC15_1060.fasta	SDBT01282726.1_1	638465402 ZP_01313809 {porin} hypothetical protein [Desulfuromonas acetoxidans DSM 684; unfinished sequence: NZ_AAEW02000022]	evalue: 1.26e-123	evalue-cutoff: 1E-10	52789	0
iron_reduction	GS10_PC15_1060.fasta	SDBT01282726.1_2	638465403 ZP_01313810 {pc} cytochrome c family protein [Desulfuromonas acetoxidans DSM 684; unfinished sequence: NZ_AAEW02000022]	evalue: 3.65e-60	evalue-cutoff: 1E-10	52789	6
########################################################################################
iron_reduction	GS10_PC15_940.fasta	SDBV01013402.1_6	637778104 YP_383793 {porin} hypothetical protein [Geobacter metallireducens GS-15: NC_007517]	evalue: 8.61e-96	evalue-cutoff: 1E-10	52790	0
iron_reduction	GS10_PC15_940.fasta	SDBV01013402.1_7	637127333 NP_953688 {omc} (extC) cytochrome c family protein [Geobacter sulfurreducens PCA: NC_002939]	evalue: 4.56e-53	evalue-cutoff: 1E-10	52790	6
########################################################################################
iron_reduction	GS10_PC15_940.fasta	SDBV01013892.1_3	642557020 CAJ74788 {pc} hypothetical multiheme cytochrome c protein [Kuenenia stuttgartiensis genome fragment KUST_E (5 of 5).: CT573071]	evalue: 3.87e-79	evalue-cutoff: 1E-10	52791	16
iron_reduction	GS10_PC15_940.fasta	SDBV01013892.1_4	642557019 CAJ74787 {porin} unknown protein [Kuenenia stuttgartiensis genome fragment KUST_E (5 of 5).: CT573071]	evalue: 6.38e-67	evalue-cutoff: 1E-10	52791	0
########################################################################################
iron_reduction	GS10_PC15_940.fasta	SDBV01190410.1_1	640549328 YP_001230600 {omc} cytochrome C family protein [Geobacter uraniumreducens Rf4: NC_009483]	evalue: 6.46e-39	evalue-cutoff: 1E-10	52792	11
iron_reduction	GS10_PC15_940.fasta	SDBV01190410.1_2	637778105 YP_383794 {pc} cytochrome c family protein [Geobacter metallireducens GS-15: NC_007517]	evalue: 1.12e-47	evalue-cutoff: 1E-10	52792	6
iron_reduction	GS10_PC15_940.fasta	SDBV01190410.1_3	637778104 YP_383793 {porin} hypothetical protein [Geobacter metallireducens GS-15: NC_007517]	evalue: 2.56e-22	evalue-cutoff: 1E-10	52792	0
########################################################################################
iron_reduction	GS10_PC15_940.fasta	SDBV01025537.1_3	640549328 YP_001230600 {omc} cytochrome C family protein [Geobacter uraniumreducens Rf4: NC_009483]	evalue: 4.67e-14	evalue-cutoff: 1E-10	52793	13
iron_reduction	GS10_PC15_940.fasta	SDBV01025537.1_4	637127416 NP_953770 {pc} cytochrome c family protein [Geobacter sulfurreducens PCA: NC_002939]	evalue: 1.19e-44	evalue-cutoff: 1E-10	52793	6
iron_reduction	GS10_PC15_940.fasta	SDBV01025537.1_5	637127417 NP_953771 {porin} hypothetical protein [Geobacter sulfurreducens PCA: NC_002939]	evalue: 1.61e-64	evalue-cutoff: 1E-10	52793	0
########################################################################################
iron_reduction	GS10_PC15_940.fasta	SDBV01028430.1_6	638465402 ZP_01313809 {porin} hypothetical protein [Desulfuromonas acetoxidans DSM 684; unfinished sequence: NZ_AAEW02000022]	evalue: 1.29e-70	evalue-cutoff: 1E-10	52794	0
iron_reduction	GS10_PC15_940.fasta	SDBV01028430.1_7	638465403 ZP_01313810 {pc} cytochrome c family protein [Desulfuromonas acetoxidans DSM 684; unfinished sequence: NZ_AAEW02000022]	evalue: 1.21e-83	evalue-cutoff: 1E-10	52794	10
iron_reduction	GS10_PC15_940.fasta	SDBV01028430.1_8	643638980 YP_002537145 {omc} hypothetical protein [Geobacter sp. FRC-32: NC_011979]	evalue: 4.79e-24	evalue-cutoff: 1E-10	52794	10
########################################################################################
iron_reduction	GS10_PC15_940.fasta	SDBV01000775.1_9	642557020 CAJ74788 {pc} hypothetical multiheme cytochrome c protein [Kuenenia stuttgartiensis genome fragment KUST_E (5 of 5).: CT573071]	evalue: 9.95e-58	evalue-cutoff: 1E-10	52795	16
iron_reduction	GS10_PC15_940.fasta	SDBV01000775.1_10	642557019 CAJ74787 {porin} unknown protein [Kuenenia stuttgartiensis genome fragment KUST_E (5 of 5).: CT573071]	evalue: 1.34e-34	evalue-cutoff: 1E-10	52795	0
########################################################################################
iron_reduction	GS10_PC15_940.fasta	SDBV01010160.1_6	642557020 CAJ74788 {pc} hypothetical multiheme cytochrome c protein [Kuenenia stuttgartiensis genome fragment KUST_E (5 of 5).: CT573071]	evalue: 1.25e-54	evalue-cutoff: 1E-10	52796	15
iron_reduction	GS10_PC15_940.fasta	SDBV01010160.1_7	642557019 CAJ74787 {porin} unknown protein [Kuenenia stuttgartiensis genome fragment KUST_E (5 of 5).: CT573071]	evalue: 5.33e-17	evalue-cutoff: 1E-10	52796	0
########################################################################################
iron_reduction	GS10_PC15_940.fasta	SDBV01125759.1_2	642557020 CAJ74788 {pc} hypothetical multiheme cytochrome c protein [Kuenenia stuttgartiensis genome fragment KUST_E (5 of 5).: CT573071]	evalue: 1.66e-18	evalue-cutoff: 1E-10	52797	12
iron_reduction	GS10_PC15_940.fasta	SDBV01125759.1_3	642557019 CAJ74787 {porin} unknown protein [Kuenenia stuttgartiensis genome fragment KUST_E (5 of 5).: CT573071]	evalue: 1.46e-14	evalue-cutoff: 1E-10	52797	0
########################################################################################
iron_reduction	GS10_PC15_940.fasta	SDBV01016830.1_4	649931662 YP_004200173 {porin} hypothetical protein [Geobacter sp. M18 chromosome: NC_014973]	evalue: 6.77e-24	evalue-cutoff: 1E-10	52798	0
iron_reduction	GS10_PC15_940.fasta	SDBV01016830.1_5	643596352 YP_002493935 {pc} hypothetical protein [Anaeromyxobacter dehalogenans 2CP-1: NC_011891]	evalue: 4.73e-53	evalue-cutoff: 1E-10	52798	16
########################################################################################
iron_reduction	GS10_PC15_940.fasta	SDBV01009839.1_10	643596352 YP_002493935 {pc} hypothetical protein [Anaeromyxobacter dehalogenans 2CP-1: NC_011891]	evalue: 2.55e-49	evalue-cutoff: 1E-10	52799	16
iron_reduction	GS10_PC15_940.fasta	SDBV01009839.1_11	640549330 YP_001230602 {porin} hypothetical protein [Geobacter uraniumreducens Rf4: NC_009483]	evalue: 1.30e-15	evalue-cutoff: 1E-10	52799	0
########################################################################################
iron_reduction	GS10_PC15_940.fasta	SDBV01228915.1_1	2514223671 filler {pc} c(7)-type cytochrome triheme domain-containing protein [Ignavibacterium album Mat9-16; JCM 16511 : NC_017464]	evalue: 6.01e-81	evalue-cutoff: 1E-10	52800	9
iron_reduction	GS10_PC15_940.fasta	SDBV01228915.1_2	2514223672 filler {porin} hypothetical protein [Ignavibacterium album Mat9-16; JCM 16511 : NC_017464]	evalue: 4.04e-118	evalue-cutoff: 1E-10	52800	0
########################################################################################
iron_reduction	GS10_PC15_1000.fasta	SDBS01012615.1_2	637778104 YP_383793 {porin} hypothetical protein [Geobacter metallireducens GS-15: NC_007517]	evalue: 2.97e-84	evalue-cutoff: 1E-10	52801	0
iron_reduction	GS10_PC15_1000.fasta	SDBS01012615.1_3	637778105 YP_383794 {pc} cytochrome c family protein [Geobacter metallireducens GS-15: NC_007517]	evalue: 8.13e-47	evalue-cutoff: 1E-10	52801	6
iron_reduction	GS10_PC15_1000.fasta	SDBS01012615.1_4	637127415 NP_953769 {omc} cytochrome c family protein [Geobacter sulfurreducens PCA: NC_002939]	evalue: 5.01e-50	evalue-cutoff: 1E-10	52801	12
########################################################################################
iron_reduction	GS10_PC15_1000.fasta	SDBS01022061.1_2	640549328 YP_001230600 {omc} cytochrome C family protein [Geobacter uraniumreducens Rf4: NC_009483]	evalue: 3.80e-14	evalue-cutoff: 1E-10	52802	13
iron_reduction	GS10_PC15_1000.fasta	SDBS01022061.1_3	637127416 NP_953770 {pc} cytochrome c family protein [Geobacter sulfurreducens PCA: NC_002939]	evalue: 9.66e-45	evalue-cutoff: 1E-10	52802	6
iron_reduction	GS10_PC15_1000.fasta	SDBS01022061.1_4	637127417 NP_953771 {porin} hypothetical protein [Geobacter sulfurreducens PCA: NC_002939]	evalue: 1.61e-64	evalue-cutoff: 1E-10	52802	0
########################################################################################
iron_reduction	GS10_PC15_1000.fasta	SDBS01017344.1_2	638465402 ZP_01313809 {porin} hypothetical protein [Desulfuromonas acetoxidans DSM 684; unfinished sequence: NZ_AAEW02000022]	evalue: 4.32e-124	evalue-cutoff: 1E-10	52803	0
iron_reduction	GS10_PC15_1000.fasta	SDBS01017344.1_3	638465403 ZP_01313810 {pc} cytochrome c family protein [Desulfuromonas acetoxidans DSM 684; unfinished sequence: NZ_AAEW02000022]	evalue: 4.05e-112	evalue-cutoff: 1E-10	52803	10
########################################################################################
iron_reduction	GS10_PC15_1000.fasta	SDBS01096372.1_1	638465402 ZP_01313809 {porin} hypothetical protein [Desulfuromonas acetoxidans DSM 684; unfinished sequence: NZ_AAEW02000022]	evalue: 7.48e-13	evalue-cutoff: 1E-10	52804	0
iron_reduction	GS10_PC15_1000.fasta	SDBS01096372.1_2	638465403 ZP_01313810 {pc} cytochrome c family protein [Desulfuromonas acetoxidans DSM 684; unfinished sequence: NZ_AAEW02000022]	evalue: 2.44e-112	evalue-cutoff: 1E-10	52804	10
########################################################################################
iron_reduction	GS10_PC15_1000.fasta	SDBS01371254.1_1	637778104 YP_383793 {porin} hypothetical protein [Geobacter metallireducens GS-15: NC_007517]	evalue: 8.02e-23	evalue-cutoff: 1E-10	52805	0
iron_reduction	GS10_PC15_1000.fasta	SDBS01371254.1_2	637778105 YP_383794 {pc} cytochrome c family protein [Geobacter metallireducens GS-15: NC_007517]	evalue: 3.20e-48	evalue-cutoff: 1E-10	52805	6
########################################################################################
iron_reduction	GS10_PC15_1000.fasta	SDBS01142377.1_2	638465402 ZP_01313809 {porin} hypothetical protein [Desulfuromonas acetoxidans DSM 684; unfinished sequence: NZ_AAEW02000022]	evalue: 3.24e-122	evalue-cutoff: 1E-10	52806	0
iron_reduction	GS10_PC15_1000.fasta	SDBS01142377.1_3	638465403 ZP_01313810 {pc} cytochrome c family protein [Desulfuromonas acetoxidans DSM 684; unfinished sequence: NZ_AAEW02000022]	evalue: 1.06e-30	evalue-cutoff: 1E-10	52806	4
########################################################################################
iron_reduction	Solent.fasta	contig-100_93954_1	638465403 ZP_01313810 {pc} cytochrome c family protein [Desulfuromonas acetoxidans DSM 684; unfinished sequence: NZ_AAEW02000022]	evalue: 2.84e-11	evalue-cutoff: 1E-10	52809	2
iron_reduction	Solent.fasta	contig-100_93954_2	638465402 ZP_01313809 {porin} hypothetical protein [Desulfuromonas acetoxidans DSM 684; unfinished sequence: NZ_AAEW02000022]	evalue: 9.84e-66	evalue-cutoff: 1E-10	52809	0
########################################################################################
iron_reduction	JdF1362A.fasta	c_000000006117_1	2514223671 filler {pc} c(7)-type cytochrome triheme domain-containing protein [Ignavibacterium album Mat9-16; JCM 16511 : NC_017464]	evalue: 9.52e-38	evalue-cutoff: 1E-10	52810	10
iron_reduction	JdF1362A.fasta	c_000000006117_2	2514223672 filler {porin} hypothetical protein [Ignavibacterium album Mat9-16; JCM 16511 : NC_017464]	evalue: 1.27e-28	evalue-cutoff: 1E-10	52810	0
########################################################################################
iron_reduction	JdF-biofilm.fasta	k127_104106_3	638465402 ZP_01313809 {porin} hypothetical protein [Desulfuromonas acetoxidans DSM 684; unfinished sequence: NZ_AAEW02000022]	evalue: 3.94e-116	evalue-cutoff: 1E-10	52812	0
iron_reduction	JdF-biofilm.fasta	k127_104106_4	638465403 ZP_01313810 {pc} cytochrome c family protein [Desulfuromonas acetoxidans DSM 684; unfinished sequence: NZ_AAEW02000022]	evalue: 4.69e-63	evalue-cutoff: 1E-10	52812	7
########################################################################################
iron_reduction	GS08_GC12_126.fasta	SDBU01011254.1_1	2514223670 filler {omc} Geobacter sulfurreducens CxxxxCH...CXXCH domain-containing protein [Ignavibacterium album Mat9-16; JCM 16511 : NC_017464]	evalue: 2.68e-27	evalue-cutoff: 1E-10	52813	8
iron_reduction	GS08_GC12_126.fasta	SDBU01011254.1_2	2514223672 filler {porin} hypothetical protein [Ignavibacterium album Mat9-16; JCM 16511 : NC_017464]	evalue: 4.85e-27	evalue-cutoff: 1E-10	52813	0
iron_reduction	GS08_GC12_126.fasta	SDBU01011254.1_3	2514223671 filler {pc} c(7)-type cytochrome triheme domain-containing protein [Ignavibacterium album Mat9-16; JCM 16511 : NC_017464]	evalue: 2.74e-86	evalue-cutoff: 1E-10	52813	18
########################################################################################
iron_reduction	GS08_GC12_126.fasta	SDBU01001381.1_19	643638980 YP_002537145 {omc} hypothetical protein [Geobacter sp. FRC-32: NC_011979]	evalue: 1.47e-19	evalue-cutoff: 1E-10	52814	10
iron_reduction	GS08_GC12_126.fasta	SDBU01001381.1_20	638465403 ZP_01313810 {pc} cytochrome c family protein [Desulfuromonas acetoxidans DSM 684; unfinished sequence: NZ_AAEW02000022]	evalue: 1.70e-81	evalue-cutoff: 1E-10	52814	10
iron_reduction	GS08_GC12_126.fasta	SDBU01001381.1_21	638465402 ZP_01313809 {porin} hypothetical protein [Desulfuromonas acetoxidans DSM 684; unfinished sequence: NZ_AAEW02000022]	evalue: 2.50e-69	evalue-cutoff: 1E-10	52814	0
########################################################################################
iron_reduction	GS08_GC12_126.fasta	SDBU01018550.1_6	642557020 CAJ74788 {pc} hypothetical multiheme cytochrome c protein [Kuenenia stuttgartiensis genome fragment KUST_E (5 of 5).: CT573071]	evalue: 5.65e-22	evalue-cutoff: 1E-10	52815	8
iron_reduction	GS08_GC12_126.fasta	SDBU01018550.1_7	642557019 CAJ74787 {porin} unknown protein [Kuenenia stuttgartiensis genome fragment KUST_E (5 of 5).: CT573071]	evalue: 7.35e-26	evalue-cutoff: 1E-10	52815	0
########################################################################################
iron_reduction	GS08_GC12_126.fasta	SDBU01000113.1_32	2514223671 filler {pc} c(7)-type cytochrome triheme domain-containing protein [Ignavibacterium album Mat9-16; JCM 16511 : NC_017464]	evalue: 2.02e-55	evalue-cutoff: 1E-10	52816	17
iron_reduction	GS08_GC12_126.fasta	SDBU01000113.1_33	649844785 YP_004113753 (porin} hypothetical protein [Desulfurispirillum indicum S5 chromosome: NC_014836]	evalue: 2.14e-12	evalue-cutoff: 1E-10	52816	0
########################################################################################
[truncated: 286 more rows]
