# Supplementary material for: Metagenomic Insights Into the Microbial Iron Cycle of Subseafloor Habitats
Source: Front Microbiol. 2021 Sep 3;12:667944. doi: 10.3389/fmicb.2021.667944 (PMC8446621; doi:10.3389/fmicb.2021.667944)
Supplement: Supplementary file 6 [file Table_5.XLSX]

## Sheet: Table S5. Metagen. Siderophore
Table S5. Identified Siderophore Biosynthesis Clusters in metagenomes
category	genome/assembly	orf	HMM	bitscore	bitscore_cutoff	clusterID	heme_c_binding_motifs	heme_b_binding_motifs	hematite_binding_motifs	protein_sequence
iron_aquisition-siderophore_synthesis	JdF1362B.fasta	c_000000157805_5	PvsD-family-siderophore-synthesis	220.3	26.3	2177	0	0	0	MQSLANRLAIQHFVNAYTQETGKGHLLNKTQQSPQQQAFSQGLTLLSIPINSIHAQCDFPLSYVSRVGRHRLANLPQIVISGQPKSFSPVAIVGLLLEELVSESSLPLDAASLVEKWIQSRDALQQFLIQREADFDDLVKAGQSFIETEQALILGHSMHPAPKSRTGFVHEDWLKFSPEHKGKTQLHYWLVHQDYIAEGSATDEPISAQLKTALQWYLSENDLNLVKTHSEYKLLPLHPWQARYLQGKAWFERLKQTGQLIDLGLRGWQFSPTTSIRTLASFNAPWMVKPSLSVMITNSIRVNLAKECHRGELTHRLWHSEFGQNILKKCPSLRAVNDPAWIALKIDDEVINESICIFRDQPFHPQQQVTCIASLCQDHPSKSLNRFNALFAKISKSHP…
iron_aquisition-siderophore_synthesis	JdF1362B.fasta	c_000000157805_6	RhbE-family-siderophore-synthesis	350.1	324.8	2177	0	0	0	MLDFIGIGLGPFNLSLASLLQNKSSLNYVFFEQKAQFDWHAGMQLPNTVLQVPFMADLVSMVDPTSPFSFLNYLRHQQRLYKFYFLEQPHIPRCEYNHYCQWVAEQLDCIEYQSRVLRIEPQKIGFKVVVESNGVQQSYLCRHLVIGSGNVPYLPECLAKIQKVRPQQCLHSAQYMTHADTDLHGDVVVLGSGQSAAEVFIDLFDEQQDTDNHKFDLHWFTRSQGFFPMEYAPLGLEHFSPDYAQHFYDLSAQQKEQQLEQQALLYKGISAKTIREIYQRLYHRSIAGQSLQTHLHSQCDLKDAEALDTQKIRLHFEHRATAQSFHLDCDFLVAATGYFTPDFGFMQLLKPYIEFDHQQRWQITDDYRVVHRLNGHIFVQNQEMHSHGVGTPDLGLGAY…
iron_aquisition-siderophore_synthesis	JdF1362B.fasta	c_000000157805_7	PvsD-family-siderophore-synthesis	212.8	26.3	2177	0	0	0	MNFATLKINQQQWRAAGQRLIEMAIAEFLYEEIIEVKSLSAGRYRLDLGNRQYEFQGHQYLLGHWNIQEASVRDVTHSQENDQPAWNLHEFIVAMSDSSNVKPFTKAYLIKEMNNTWLAEAHLFNETRLPSTAVLSEPHYKVEGMLRGHPWLIMSKGRMGFGYDDYLSSAPELSPEVKVLWLAVHRDLTEYRSTEDWSACGLYQHEFDANELQQFINILQEKNLDPQNYFLIPVHAWQWHQWLVPTYANEIVDQKIIELNISQDSYVPMQSIRTLCNTSNLQRHYIKLPVSIFNTAVYRGLPSKRNLAAPAVTAWLKQIHQQDQDLQNTGVIFLGEVATLTIHQPCFDRIDGAPYQFKELFGCLWRESVDRYVDSSQQVLSQAALLHRDISGQSILSVL…
iron_aquisition-siderophore_synthesis	JdF1362B.fasta	c_000000157805_8	RhbD-family-siderophore-synthesis	160	24	2177	0	0	0	MKTISQQLPDYFEYFEDGTQYYLRQVQYPQDIPLLHQWMHEPHVIPQWQLNKSELELQVYFDKMLADDHHRLLIVGIDGKDVGYTEIYEGKRDRLGRYYDGDDNDLGWHLLFGDKSVFGKGFLRPTIRLLSFYIFEHSKAKKIVGEPDHTVKPYAAVVAELCYESQRLIPMPEKTAMLYYCFRETFYNKFGDYYQTSQQQLADQPAKLLSVT*
iron_aquisition-siderophore_transport_potential	JdF1362B.fasta	c_000000157805_10	FptX-family-siderophore-transport	101	18.4	2177	0	0	0	MNQNSLNIQKVSALSLSVVVVLYLAHALPLYFYNVALPAILRHQGVDLRWIGMLSLLYIPWAFKFFWAPLIDRFYFKKLGKRKTWLLFTQIALVLGVVALALTQFDYGLGVFVIVGLWISTFAATQDIAIDGYTVETFSESEYRLGSMAQSIGVALGSMVGGAATLWLYELYGWQTALISLAAMTALTMLAIFQIKEKSNVEKISKQPPSLIRAFKRPEMLWALALIVCYRIVEAPAMAMLNPMLIDQKWSLSQIGVLMSVIGAGIGLLAAVSAAFLLKKIAATQLLIWAGWARSLVYALLGVAVLLSWLNQWHLLLGGFVIVILAIRYIAMTALYAHFMQTSSKEQAGTDFTILVCFELLVYFIGGAVSGFLAKAFGYGNFYLILAVSSVLSVLLSQL…
iron_aquisition-siderophore_transport_potential	JdF1362B.fasta	c_000000157805_11	PirA-family-siderophore-receptor	82.5	75.3	2177	0	0	1	MKVRSLSTSLTLLSLAISTQLYAQNVEQTSTVNQSATVEAEKPTQLAPIVMTATRSAQSIAEIAGTVYSISQEDIAKQAAAGKSTADILGLLVPSLTPSSGTTSNYGMTMRGRTVQYMIDGVPQTGSRDSSRQLNSISPDMIERVEVVSGASSIYGAGATGGIINIITKRGSGDGVNFETKLGITSGDNFKSDALAYEAFQSASFNQGDWSGFIGASYTQRGEIQDSRGDRVGPEVAQTDRQDTETVDVNGRLSWQLADKQKLSIGAQYYNDEQNSEYGADYGPGLSVLLLGAKSSQKAVKGLELDTQPRTKRSAVNAQYENQDFLGQTLNAEAYYRTEKGRFFPSANALAHASIPGGRTFIVTQSETDIDVFGARLALQSKLHLAERALNLTYGVDYD…
########################################################################################
iron_aquisition-siderophore_synthesis	U1382A.TP3.PRIMARY.CONTIGS.fasta	scaffold_16_43	PchC-family-siderophore-synthesis	98.7	64	5669	0	0	0	MPNLWLTCYKPNPSADLRVICYPYAGGSASVFHSWLKWLPDWVELYAVQPPGRAERISEPTLDNMNQYVDGLKTELYPLTDKPYVLFGHSMGALAAFESLVDLSINHCRLPEKCVFSAAHAPDRKNRMKPISALPDTQFIDELKALNGTPQQVFETPGLLEFCMKYIRADFSLVEQFVTEFKGKIEVDITLLYGSEDKINVEDIQEWQTFFTYPNKSEVMRGDHFFIHSEDNVKKVMRLLFENIHRTSMTV*
iron_aquisition-siderophore_synthesis	U1382A.TP3.PRIMARY.CONTIGS.fasta	scaffold_16_47	VabF-family-siderophore-synthesis	546.7	272	5669	0	0	0	MKPLFDIVDDVFPLTSMQSGMLNQCLESETGLYVEQFGVEILGKYDEKCDRKAWELVVQAHPALRTQFYFTDLKEAHQVVLPADPVNIPWMFEDNSKRNDFCFKSFAEQEKFAGFSLEGQILFRVRLIRVTPEKHYMLLTIHHLITDGWSLNVLANDLKDAYSTLILGQSTHCLPAPSLATHLHRLDSLNLDDMETFWSQKLGKMNPGKGLDRQSGHIGEGECSIEMSQNSHWRQKIQAQCQRLHISESSVFQSACSLVLSRWTHEDTCVLGMTTVMRDMTQSDEARIVGPLLNTIPQGWIFDWQQSNHDYLKARHSDLSECFNHNRLPLKNIIARAGWDNRQPFEVVTVYQYEESKEPNSIEPAFTMTPVIAHESVGYPIAIYAWPGDTFRLQIRFDA…
iron_aquisition-siderophore_synthesis	U1382A.TP3.PRIMARY.CONTIGS.fasta	scaffold_16_50	RhbB-family-siderophore-synthesis	250	61.9	5669	0	0	0	MNTIYSTTCTSRNKVDVEGLFTQGFSQFDGWIDEMCQQFLQSTDSCDNLNISQLKMLFMDTNIPEKQIGMADYLDDFQHNILPHCSHLASPTYIGHMTSPLPNFVNQLSRLVMILNQNMMKIESCRGLCFLERQVLGMLHQEVFGLDEKCYQQYVQHASYNFGCFTSGGTVANITAMWIARNKMQNRSDNVQKKGIIIGSELMHYSFDKAADLLGLTLIRVPFDDHYQISIPHLAEALNKAKQQQQPIVSLVAIAGTTDFGSVDPISDMAKLAQLHQAYLHVDGAWGGAMILCEEGKVLLKNIEMADSVTIDGHKQLMTPIGCGILLTKDVDTLDEIRKEAPYAIRSTSLDQGRFTLEGTRPAMALYLHAAFHLLGKDGFGELLSKSLNRAKMMAKMLE…
iron_aquisition-siderophore_synthesis	U1382A.TP3.PRIMARY.CONTIGS.fasta	scaffold_16_51	VabF-family-siderophore-synthesis	476.5	272	5669	0	0	0	MAIVDINQLSQDDLSALIAQVKETQSKPERIEKELGKYYPLSPSQESVWLVSQNKEASTAYNIRINLEFLGELNLQRLNEALTDVVARHQILRTGYRFDDETGQPVQYIYSSALVDMPLYQHESKSAWSLEQKAEKSINLDIDKGEVYRCKLTQFSTQHYILTLDFHHIAFDGWSSGVLIDELRKHYLNLEAELSVIQKDYIDVSIMSNSEESTPSLAFWKDKLSGAPVTRLPADLIARQEKKFHGGMVTHKLTQSLTHSIHDRASQLNMSPFMFFAASLHYLLGRYNGMTESVIGSYVSGRKGIDSDKLIGCFVNNIVLRQSWSEEQTIDSFLQLSKQTGMDALAHQSTPFPQVVKSVNWQGDAHPIYQIGLVMQQDTGSLQPWGDIEVSPVSVGTVH…
iron_aquisition-siderophore_synthesis	U1382A.TP3.PRIMARY.CONTIGS.fasta	scaffold_16_52	VabF-family-siderophore-synthesis	476.9	272	5669	0	0	0	MTMVSIDMKAKLLGRLKQAKSVDICINQDLKHRYSPFPMTDMQQAYWLGRNSEMSGGDVAMHLYLEFGCEYYDVDRLEKAINQVITRHDMLRAVVIDSEYQKVLEKVPLMTVELKDYREDNHKLLALKQLRQTMAHRKSDLTQWPQNQIVVTQLHDKEYRLHLSLDLWCIDGRSYQILLKEFAHCYQHGNCHDMKQSALTFRDYVIHQQSANQSKAAFKAKAYWEKRLATLPSAPLLPVKRENTAKGSFKRFLMTLSLEQTQKLTALAQQYGVTTSSVLMTIYSQVLSKWSGERHFTLNIPRFNRLASHPHINDVIGEFATFTLLEVELTPGLSFSEQVKVIQNQLMSDIQHPSVSGMEMLRALTKKHGSVVSMPIVFTASPDLGHEQQQFESDIAIFG…
iron_aquisition-siderophore_synthesis	U1382A.TP3.PRIMARY.CONTIGS.fasta	scaffold_16_55	VabF-family-siderophore-synthesis	1216	272	5669	0	0	1	MGILKMNQVDVHTLLTQLKEQDIKIQISGEQLRVNSTNNSLTPTLADLIRSNKEAIMYYLSEGGADETIQHDTENRYQPFPLNENQQAYWFGRSDALDGGGVAIHLYFEIDASNIDIDRLESAWGKLVERHDMLRAVVTANGQQRVLEHVKASPFTRHSLPLDNEDFFMSVRGSLSHKNYDLTQWPQHEFHVVSSPSTKTLCLSIDCWSIDGWSYQILFQEWWHLYQNNDQLTPLNLTFRDYQVHQSEADLSKEQQDYIHTVAANLPPAPSIPVNSSSDGHPVFKRHQHWVTHKQTAGLKSWCSNNGVTVASTLMTLYAEVLHLWSNDERFTINVPRFNRNSDDSRIKNIVGEFATFSLVPFDFTPSVSRLSRVRQAQKEVLESMDIGVSGVTILRERN…
iron_aquisition-siderophore_synthesis	U1382A.TP3.PRIMARY.CONTIGS.fasta	scaffold_16_56	VabF-family-siderophore-synthesis	326.9	272	5669	0	0	1	MSVEQKLHINHKQDACHYLLPASLITTQLDSLTTLSLDMNHVDSPEKLVEKILATGAYASGQGYVVCSVLINGHWCEGHLDWNLNEGIISHFELTPVAVPSKNVRTVVICDESSIECCLELVGCHNDLLIIESSSKSNIHFTSGYQPEEIELWHRLFLSSVPIEPSFLQGNIVVQHGYDSLYETFDYWAKQQPTKTAIISAEGAISYRCLSNRVKAMALFLSSKVISGQAIAVYLERDINQIIVTLACHAVGCAVVPIYYDSPLSRVEKMIEQAQCQAVIVTAEKSDSLTISGQKVVLESLLYGVEGVPLSTLEQFIPTPVSLDEINYVYFTSGSEGVPKGVALRGDSISRIVNQPGFIGNIAEQVVSYLANPAFDASALELWAAFCNGATLALFNKND…
iron_gene_regulation	U1382A.TP3.PRIMARY.CONTIGS.fasta	scaffold_16_58	Sid_PchR_pyochelin_regulator_Pseudomonas_aeruginosa_PA4227_180623	64.6	18.3	5669	0	0	0	MRYVDRCAQSFFKMCDVLENIDEHRLAEYATTKVELDESMCLGSGYILELAPDMTITFSDVTFKTPTRFKEKALDYFGACLVLEGEVNIQIPGQNAALILNKEKALFFVCHEGELEFRYQDKRTKFINFCVPKEMMKNLICDNQDLDFSVNQFEQVQVTSDIVKAVEEIFRSKLSKAANNLYLQGKVLELLALLYHNMKHEVTICCGMTHRDMDCIQHAARIIEEQMESPPSLLELSRQIGINDNKLKKNFKLVFGETVYGFLSNKRMIRAGDLLADGELSVQEVANLVGFKHVGHFSKKFKEQYLCSPRYYRRKSAQAN*
iron_aquisition-siderophore_synthesis	U1382A.TP3.PRIMARY.CONTIGS.fasta	scaffold_16_59	PchI-family-siderophore-synthesis	169	24	5669	0	0	0	MFNQIKRFTGCSTAVIWKNVMIVVLDAIVALTPYLMVYLMLVEMLKKQPSHDNLFILAATLIVCVLFRIVVIRFIFIYHSEFSSEAGYKMRIDMTRKLTRIPMGKLLSMDLGTLNNTLLKDVEFTEHTLSHVISYALGIVCLSVLLISGLAFFDWRLALSMVVGLPIAIFLFNRLSILTKKSKYRLYKAGDDLTSAIFEYVMGIRVLRAFGRAEGQTLQLEKKVAEARDAHLKYEIGASLAPAAFIVFTEAGFAAMLMSGVYFVSVNTLSISVFLLFLLVSTQFYRPLTQLAILLAQFKFFLLSMDRIQNVLELEELEELETQAHQTREPSPNAIEFKDVSFQYQSTQVVDHLNVAFPTHSVTALVGASGSGKSTVMNLIARFWDAGSGQVMIEGRDVK…
iron_aquisition-siderophore_synthesis	U1382A.TP3.PRIMARY.CONTIGS.fasta	scaffold_16_60	PchH-family-siderophore-synthesis	216.4	24	5669	0	0	0	MSTKMTHPFIWLLSQCRSYRWILLLAVILSSMAAILALGPYYVVYLIAEQLISRVAFEEIWPLAMLALGLMISRYGCLVMSVYFSHHSAFHIQYYIRMAALKQLSKTTLGYFNNKSSGGIKKNLTEDIDRIEVFIAHQLPDLISSFVTPLATFSLLAVVDYRMALVALIPVPLAALFQVVLFRDYKDKALQYHQSIETLNSSVTEFARAMPVIRLFSSSERSFNRLNSDIKQHKNYLAEWTRQSGWPFAIFKVILNSGLAILVPVGLYLWSLGSLSAPSFLLCILLGVGMLEPLFNLTLLSTYLGQIFEGVARVMGIMSLPNGEQGTKKVNFEYYSIEFKHVSFCYGDKTQKAVDNVSFTLTPNSVNAIVGPSGAGKSTLAMLVAGFWSADSGQIKIGG…
########################################################################################
iron_aquisition-siderophore_synthesis	U1382A.TP3.PRIMARY.CONTIGS.fasta	scaffold_1546_3	IucD-family-siderophore-synthesis	491.5	50	5751	0	0	0	MERLTDIMGIGVGPFNLSIAALLEQVPSLTSCFLEHKKEFIWHEGLMLPNTYMQTSYLKDLVTAVAPESPYSFIAYLVRNKKFYRFLNTEQKTITRAEFSDYLSWASKQLTNVKFSQTVEQIEFVDDRFIVTTNQGQYQTKHICLGTGKSPYIPTEIKPYLGDNCFHASEIGLRNIDLTGKRVVLVGGGQTGADVFLNALRGNWGQPAQLDWLSRRANFQALDEAAFSNEYFMPRYVEQFYHLDEAVKQQEIRAQKLTSDGITSEALLAIYQELYDKFEVQKQRKWVRLLPHRTVNAMSNTTNGFKLMANNTLTGKEEHYAATVVILATGFESKIPNCIKALTPMLDLSEGGLLQLDPNFRVKWSGGQDNHIYAVNAGLDSHGIADPQLSLMAWRSAKI…
iron_aquisition-siderophore_synthesis	U1382A.TP3.PRIMARY.CONTIGS.fasta	scaffold_1546_4	RhbD-family-siderophore-synthesis	181.4	24	5751	0	0	0	MFKQVSEEVAGAELWQRFPRFSVLQEPAWCGLNDLAGESIVDSLFCWRENPFPTGKEPSMVLATLTQTKADGSNFIQDLIMQFAEHQSLSYRDASLVWFEQFLEQVIKPICVARSDYGLVLLAHQQNILVDFDHGLPCGAKFRDCQGTGFTETAVTRFPLLQENAPEYFMQNENVNSYFSYYLIVNSLNSVIAALQSDLPLLNRSTEDSVVSHEQLIQLSQNLWRKLAQQSFYDRSFYDYLLNSDSLTIKSNFFCFLSAQNETEIADPSKIYVNYPNIFKLAVKKEVKTVFKPLFRQQGIIGKADSGHTNKTGSELVFETTGKQFTVTSCLSLWSFSYDEHGLHTVMDTSTDTLNQAQWFNILEHTFSGMGVNRKTITINQSLWLTMTTAKIPKWAESV…
iron_aquisition-siderophore_synthesis	U1382A.TP3.PRIMARY.CONTIGS.fasta	scaffold_1546_5	PvsD-family-siderophore-synthesis	153.9	26.3	5751	0	0	0	MQYSYAEKLSLDAFLNALLNEWQGYATTQHEICIDMAEGQIVLPLLQYSPVQRFQFNYPVKFRDLQGESDIAYADVIELICKHHEITGDFSQTQLTGFKQQVFASQAHMKNVLAERLAPVGIDGFIQAEQSLIGGHNLHPAGKSHQGWTAAESKLYSPDYANSFSLQWYFVAPTLLAGNSHGESISALLLQTYQDTFNTTTFPDTIPDGYLAFPVHPHQAKVLRENTSIQQYFADGLIIEFTDSKQGRAWHPTSSTRALWQQDSRWMLKFSLAVKLTNSVRYLSV*
iron_aquisition-siderophore_transport_potential	U1382A.TP3.PRIMARY.CONTIGS.fasta	scaffold_1546_7	FpvE-family-permease	443.7	25.8	5751	0	0	0	MLVNVDKKMLGSSVFLAVLFGLGLLSVGTFSLVPTMNLFDSYQQTYVFQLLLPTLLIAVLSGALLAQSGTVVQVTLGNDFASPSTIGISSGALLGAMLVNLFIPDPSIWMLWIAAFITAVMVAGLILILSQVIGGGKLQLILIGMAMSLAVGAVSSAIMLYAEQRMDGLFLWGSGNISQSDGELAAIILTPALLLLLLPLLCHRHLDMLSMGDEMANTAGLKVNRWRVGLLMLAVLQASLVTAMVGVLGFIGLMAPHMAKLLGYYRHREKLLFASAIGALLVIFAELFSRAMPLAGYRLPTGVLTVLLGTPFFLYLLMRKQGLAGMVMQETGFGLASLIQLPKWLALSLPALALTLTVAYFWPTVDGEYFTQWRIVVAVFSGFGLGVAGCTLQALFRNP…
iron_aquisition-siderophore_transport_potential	U1382A.TP3.PRIMARY.CONTIGS.fasta	scaffold_1546_8	HatD-family-substrate-binding-protein	67.7	27.5	5751	0	0	0	MRRLRTVAGLMFAAMTLLPVQVFAKEINEQVFQALAQPLPLTGLMQTYQQEPKVVALNWSAAEMLLSLGIQPQAVTSRNGYRQWQSNSPALPDDVVDVGNRAFPSFPLLMQLQPDLIVGYPFRHARIRGDLNRIAPTLLLQQFGRIDQPQYRYMQQMRRNYLTLAKQLGKAELAQVQLREMDTELARLKQKIFAAGLADKPVAYGKFVGMGYGLRVFSQQSLAASVANDIGLNYVWATNLPGKDFTHLQLEQIKLLGNTALILVQETQSKGERMTLSPLWAQHEFVKNDDIYYVPALWSFGGPVSVIRMARAFTAALLEGSDVS*
iron_aquisition-siderophore_transport_potential	U1382A.TP3.PRIMARY.CONTIGS.fasta	scaffold_1546_9	PvuE-family-permease	293.4	269.5	5751	0	0	0	MVPLLTVNKLTCRLGGKLILNNINCEFLQGKITALVGPNGSGKSTLLKIIAGLTPNEEGEILLEGKGIKQYSRADMALRLAMLPQRHAVPVGLTVADLVEFGRHPHRRWFAPLSAQDKERMHWAMAEAGVLEFADLAIETLSGGEAQRCWLAMVLAQDTDIVLLDEPTSWLDIAHQIELLHIVQRLNQDYGKTIIWVLHDLNHAQQFSHQAIMLLKGEVVASGTVDDVFTAERISEVYQTPITRVQVNDQTLLWPCTAAVSDEHLLPQQVNQ*
iron_aquisition-siderophore_transport_potential	U1382A.TP3.PRIMARY.CONTIGS.fasta	scaffold_1546_10	PirA-family-siderophore-receptor	76.1	75.3	5751	0	0	1	MKRTKSNTTKFMLNPILIAMLGLSAPLVAQASVHAADKNDNMTVVTANRSTQSISDIAATVLVIEGDEIAQQAQSGIEFKAMLANLIPSLDVGSQSRTNAGQNMRGRSTLVMIDGISLNSSRGISRQFDSINPFNIARIEVISGASAMYGGGSTGGIINIITKKGRDADGVSETWISAKSGFNSSEDLEYQIAQAISMDNGTTDARLAISYNQTGGSYDANGDMVLQDVAQTGSQYVSQIDVMGNVGYNLSDTKRIELMAQYYDSGQDSDYGIDHGTSYANYYASDEVGMVEGYDLDDQAQTARYLLTANYIDSDFYNQTMNLQLFYRAESMRFNAFPTIYPEPYFSTYSSISASEQNTQIIGSKLVFTAQPTDALSLVYGVDAEFEQFDATQTYYDLT…
########################################################################################
iron_aquisition-iron_transport	U1383CMIDDLE.2014.PRIMARY.CONTIGS.fasta	scaffold_66_54	FeoE-family-iron-efflux	37.3	20	10792	0	0	0	MHFMSATEHHHKHQADHHSGHHHHHPGSGNALLWALALTLSFAVVEAVGGVISGSLALLGDAGHMLTDAMALGLAAFAAWLTKQPRSARHSYGLVRAEVVAALINGLFMLVIVFTITYHAIDRLLQPQPVAGGMVMVIAAIGLMINIVVAMILHRGEQTLNTRAAYLHVLGDLLGSVAALVAGAVIYFTGWIPIDPLLSLLICTLILYSCVRLLREGLHVIMEGVPLNLDYDQIGSAMTEPAAVDSIHDLHVWTLSSGLVALSAHVVIRDMNEWEAVLGELSVQLDRRFDIQHITLQPELMQRACSQGC*
iron_aquisition-siderophore_synthesis	U1383CMIDDLE.2014.PRIMARY.CONTIGS.fasta	scaffold_66_57	RhbB-family-siderophore-synthesis	640.8	61.9	10792	0	0	0	MNTKTAPLAMEEISLDASQAATASVGSFILNDHNLAQYRQVLQQGLELVRVNIATTEKPFSGVLPHELAERFQGVDLDLSCASLEDALAEVQRLYLDDAVYFHHPKYVAHLNCPIVIPAILAELILSSVNSSVDTWDQSAGGTFIEQSLIDWTAKKIGFDQRSDGIFTSGGTQSNLMAMLLAREHVCERLWGHCIKEKGLPPEYHKLRIFTSELSHFSIQKSAAILGLGYDSVVPVAADSYYRMDTDALVSALQQCCDDGLIPMAIVATAGTTDFGSIDPLPKIADLCDQYGAWMHVDAAYGCGLLASSRYRHWLDGIEQADSVTVDYHKSFFQPVSCGAFFSRDKRHLGAVTYHADYLNPLSQLKEGTPNLVNKSLQTTRRFDALKLWLTLRIMGVNA…
iron_aquisition-siderophore_synthesis	U1383CMIDDLE.2014.PRIMARY.CONTIGS.fasta	scaffold_66_58	IucD-family-siderophore-synthesis	209.2	50	10792	0	0	0	MNDKIYDYVGVGIGPFNLSLACMLDPINDLEGIFLDKGERFNWHPGLLFDDARLQTPFMSDLVTLADPTSPFSFLNYIKEQGRLYSFYIRENFFLLRNEYNQYCQWAASKLSNLVYNTEVSNIEYDQAQLCYVIQSTSTTTGTAKIYRAKKLILGSGPVSHVPLCCESLAGDVIHASKYLFEKSNMQAKKSITVVGSGQSAAEIVLDLLQDIHQYDYELSWITRSPRYFPLEYTKLTLEMTSPEYVDYFYDLPVKKREKLNRDHVHLAKGINGDTINEISDTLYEKRIIKDIKVNLFTNSALETVTFNKKNGQYEMEFLQWEEKKRYAHDTEGLILSTGYAFHIPDYLEGITSRIRWNEQGQYDTHRYYTIDHDNKYIFVQNAEHHTHGFVTPDLGMCC…
iron_aquisition-siderophore_synthesis	U1383CMIDDLE.2014.PRIMARY.CONTIGS.fasta	scaffold_66_59	PvsD-family-siderophore-synthesis	216.6	26.3	10792	0	0	0	MELNSVKNNSYVRFAIDAVYGTYINCYLRETQAWGKVFHTPKYDEPLALHMRSIHHDKLIKIRLEHLDKEVFCPLEYFSFTGRHKFSFPVVVREVGSEGFAEVSLEEFSRLTSENYLLQNEIESRDGMNVLLGRLHNSVENTAKFIRHRQMESGDIDDIFADTVSFIDAEQSLLLGHAMHPVAKSRIGFDDAQLVDYSPETKSKFQLHYFLVSADLIWEKHLDTCLSSTLKDQFMQEPHMDAETQARIADSDHWKVLPCHPWQAKHMLKQAVIQELIDNKLIFSLGECGSLYTATSSIRTLYSDESDYMLKFSLNVQITNSERVNLPKELMRGYEFAKLMRTEFGETLGEQYPRFQAVTDPGFMAVRYKGKVIDGFSTVVRNNPFKSMPEKNISLLAAW…
iron_aquisition-siderophore_synthesis	U1383CMIDDLE.2014.PRIMARY.CONTIGS.fasta	scaffold_66_60	PvsC-family-siderophore-synthesis	60.1	35	10792	0	0	0	MWLKTLRGECGSALVFLYVCVLVGFMADMLLVPYYPQYFSVVYGVENPQYVGILIACCRFVMIFSYPAWAKLSKTIPTLKILIYTQAMAGVAVLACMWAPNEWLFLILSMVHVAFKSSYLLIYPLIISFAGRENHTHAVSSYGFITYLATLVAAVIGGSLVEFSDPRYILLIMAISDWLQMLISWWLLKRKAVPQVETVALEASQKQTGRHISAYSILWLVFLYYAALSLIRPYFTRFVEQQPFGLNSLEAGILFVLPAVVCIVVALFYKRLGLDKNLQWVIILAAAVVVVTTWMQVAGQVMSTMVAGRMLYGLALFLIQIGIDLLLFRNSKPGDMAWNYRLIAIGMNSALIIAPFSLGYIIQFSDLYMPFYVSMAVSTLFLISALIIFHPSGYWKNNL…
iron_aquisition-siderophore_synthesis	U1383CMIDDLE.2014.PRIMARY.CONTIGS.fasta	scaffold_66_61	PvsD-family-siderophore-synthesis	251.6	26.3	10792	0	0	0	MDSIASDIDPVEGLAQNLGEKNWHLANRVYIKRSIAELMHEKLLIPREVSSSGGVHRFILDSDNPGIKYTFDAEPRKMDYWFVRMDSIMKVVDGQSTLAIDAPAFYLEFQKQLGVDSFTMAHYIEETYKTLHADSYIYAKGRISADEMADGDYQTFEHRQDGHPWYIFNKGRIGFNVDDYERYAPEADQKLQLSWLAVHKEIATFTGTTGLSFQDVIKQELGADKLAEFNGRLNALGLNSADYYLIPVHDWQWRNKLVYLYAGAIAEKKAVLLGKSEDWYSPQQSIRTFFNVDNPHKHYVKVALSILNTSVYRGVDPKKLKAAPMISAWAVDMLKDDDYLQTCGMELLGEVATVACDHPHFSKISQAPYQYYDYLGVIWRESAVARLRSGESMMTMAAL…
iron_aquisition-siderophore_transport_potential	U1383CMIDDLE.2014.PRIMARY.CONTIGS.fasta	scaffold_66_62	FpvG-family-siderophore-transport	74.9	18	10792	0	0	0	MRKTLFKFHNYLALVAVIPLLLIVLTGSLLVFKFELDSVLMQEIVALDRQGETRLGFNELIPEINQNFPKYEIGSWEFFNEGDEADRVYLIKKGSEHWYKVHLDPYSGEALDAPVPLNDSLTDWLLELHYTFLLNDVFESMPHLGVILGLVFAVVLCALGVTGLIIYRKFWKKFFTLRWDKRMTAMIRSLHRLFGIWCSPVLLIIGLTGLYFNLIVYLEEVEEHADGGHYIVTERMYNDQIDFDALYIDSQTRMESFRPTFLLMPTEPGFSITFFGEISYANPFASQYSSTVTYAADSGEFQAIYDIRDAGIVSQSVDSFRELHFGNFGGLASKLIWCIAGLVMGFLAISGSYMWASRKLKTRKTSTLAVVEIGV*
iron_aquisition-siderophore_transport_potential	U1383CMIDDLE.2014.PRIMARY.CONTIGS.fasta	scaffold_66_63	PiuA-family-siderophore-receptor	115.9	101	10792	0	0	0	MGNFLFCKTNKKTLLLGIAGLMAGGFHATATHAQESDNIPSEHEIKTLEAIHVYGEQGETDTATHLELSIFATPQTVTAVSEAQMEDFALDNVNDVLDYTPGVTVEEFETNRTVYTARGFDIVNFQYDGLGVPFVYGQAYGKRDTAIYEKVEVIKGAAGLITGLANPSATINFVRKRPTEDLQIGTKLSVNDWSGVRVDADVSGAISDKVRGRLVVAKEDSKSYLDRYEEENSVVYGVLEVDVTDQTLLTVGHVYDQNNANGVLWGALPLVYDDGTQTDYDVATSNAPDWTFGNSIEQQTFLDIKHELGSGWNFNGVFTHNIVDYDSELFFVWGTPVRADETGLNGWASAFESQEEQQIYDIFASGDFELADREHQLVIGYNHSKSTMDAKSIYDSTNG…
iron_aquisition-siderophore_transport_potential	U1383CMIDDLE.2014.PRIMARY.CONTIGS.fasta	scaffold_66_65	TonB-family	84.2	24.6	10792	0	0	0	MNLMFVTQGADYIRMGVAMLVALPLHGAWLVVMDEPVRPTLPAATTTLSLSMVSLPQSLPVKPLLPQREKKVADSIAIPEAVKPKKALQKPMLDSVIEMASLSEPVLMEQSIVEENKWVEEPLAIEERVAVEQPSVLEAAHEPVAEAPRTGVEMEVPVSLAPRFRQAPAPPHYPRQAKRRNQQGTVLLQALVSAGGDTRDIRIVKSSGYSLLDRAAAQAVKKWQFFPASYRGSLSSAWVQVPVRFALN*
iron_aquisition-iron_transport	U1383CMIDDLE.2014.PRIMARY.CONTIGS.fasta	scaffold_66_68	FbpA-family-iron-binding-protein	225.3	62	10792	0	0	0	MKVLKKLGLALLGVMMAMPVVQAAADELVVYSGRSDKFVKPVVKAFTKETGIKVILHSAKSTALLNKLKIEGERTHADLYLSNDAGNLQLGSQMGLFQPLPKNIVDVIAPKLRAEDDTWVGLSARARVLVANTKVDTSFIKSVFDLADPRLKGRIAVTHSGNGSFIAGVTVYMEAAGVEQTRLWLEGVKENADGRTFNKHSKVVKAVASGKRAVGLVNHYYIYRHLDKSPNAPIKVIVPDQGDGEMGVAWNVAGIAISKYSQKPAAAIKFVEFLVSKKGQALFAEVNREYPARKGVDASAVIPDADTMRASNVEMVTLGKRRIATIDLLEAVGMP*
iron_aquisition-iron_transport	U1383CMIDDLE.2014.PRIMARY.CONTIGS.fasta	scaffold_66_69	FbpB-FutB-family-iron-permease	326	118	10792	0	0	0	MAAIPLFFVVYSSFQLSSERWVGLWNTRLPDLLANTVWLGLVVAVGSLLLGVSSAWLIARREFSGRTFAIWLMVLPLAIPTYVFAYIYTSLLADDGWLGVTWLAIFGESVAIPDIYTGWGAAFILSLAGFSYVFLLVRTSLLQSSPSMEEAARMQGATPFEVFWRVQLPLLRPALAAALAVVVLHVLSDFGAVSMLQFQTFTLSIYMQMEGRMDNQAAAGLSLVLVTMSLMFLVLERFFRNRQRYFSSSRARKFQARRASGRELVLIWACLGLIALFSFILPLVWVLHWSWLAWSADLIGAEFWDYTRNSLVLGFVAATLTVVVALPVALYHTRIRSWLSTSYLHLSSIGFVLPGPVVALGVITFVLTQMPILYGGLAVLLMALVLRFLPLAVQSQEAA…
########################################################################################
iron_aquisition-iron_transport	U1382A.2014.PRIMARY.CONTIGS.fasta	scaffold_3_35	FbpB-FutB-family-iron-permease	326	118	11300	0	0	0	MAAIPLFFVVYSSFQLSSERWVGLWNTRLPDLLANTVWLGLVVAVGSLLLGVSSAWLIARREFSGRTFAIWLMVLPLAIPTYVFAYIYTSLLADDGWLGVTWLAIFGESVAIPDIYTGWGAAFILSLAGFSYVFLLVRTSLLQSSPSMEEAARMQGATPFEVFWRVQLPLLRPALAAALAVVVLHVLSDFGAVSMLQFQTFTLSIYMQMEGRMDNQAAAGLSLVLVTMSLMFLVLERFFRNRQRYFSSSRARKFQARRASGRELVLIWACLGLIALFSFILPLVWVLHWSWLAWSADLIGAEFWDYTRNSLVLGFVAATLTVVVALPVALYHTRIRSWLSTSYLHLSSIGFVLPGPVVALGVITFVLTQMPILYGGLAVLLMALVLRFLPLAVQSQEAA…
iron_aquisition-iron_transport	U1382A.2014.PRIMARY.CONTIGS.fasta	scaffold_3_36	FbpA-family-iron-binding-protein	225.3	62	11300	0	0	0	MKVLKKLGLALLGVMMAMPVVQAAADELVVYSGRSDKFVKPVVKAFTKETGIKVILHSAKSTALLNKLKIEGERTHADLYLSNDAGNLQLGSQMGLFQPLPKNIVDVIAPKLRAEDDTWVGLSARARVLVANTKVDTSFIKSVFDLADPRLKGRIAVTHSGNGSFIAGVTVYMEAAGVEQTRLWLEGVKENADGRTFNKHSKVVKAVASGKRAVGLVNHYYIYRHLDKSPNAPIKVIVPDQGDGEMGVAWNVAGIAISKYSQKPAAAIKFVEFLVSKKGQALFAEVNREYPARKGVDASAVIPDADTMRASNVEMVTLGKRRIATIDLLEAVGMP*
iron_aquisition-siderophore_transport_potential	U1382A.2014.PRIMARY.CONTIGS.fasta	scaffold_3_39	TonB-family	84.2	24.6	11300	0	0	0	MNLMFVTQGADYIRMGVAMLVALPLHGAWLVVMDEPVRPTLPAATTTLSLSMVSLPQSLPVKPLLPQREKKVADSIAIPEAVKPKKALQKPMLDSVIEMASLSEPVLMEQSIVEENKWVEEPLAIEERVAVEQPSVLEAAHEPVAEAPRTGVEMEVPVSLAPRFRQAPAPPHYPRQAKRRNQQGTVLLQALVSAGGDTRDIRIVKSSGYSLLDRAAAQAVKKWQFFPASYRGSLSSAWVQVPVRFALN*
iron_aquisition-siderophore_transport_potential	U1382A.2014.PRIMARY.CONTIGS.fasta	scaffold_3_41	PiuA-family-siderophore-receptor	115.9	101	11300	0	0	0	MGNFLFCKTNKKTLLLGIAGLMAGGFHATATHAQESDNIPSEHEIKTLEAIHVYGEQGETDTATHLELSIFATPQTVTAVSEAQMEDFALDNVNDVLDYTPGVTVEEFETNRTVYTARGFDIVNFQYDGLGVPFVYGQAYGKRDTAIYEKVEVIKGAAGLITGLANPSATINFVRKRPTEDLQIGTKLSVNDWSGVRVDADVSGAISDKVRGRLVVAKEDSKSYLDRYEEENSVVYGVLEVDVTDQTLLTVGHVYDQNNANGVLWGALPLVYDDGTQTDYDVATSNAPDWTFGNSIEQQTFLDIKHELGSGWNFNGVFTHNIVDYDSELFFVWGTPVRADETGLNGWASAFESQEEQQIYDIFASGDFELADREHQLVIGYNHSKSTMDAKSIYDSTNG…
iron_aquisition-siderophore_transport_potential	U1382A.2014.PRIMARY.CONTIGS.fasta	scaffold_3_42	FpvG-family-siderophore-transport	74.9	18	11300	0	0	0	MRKTLFKFHNYLALVAVIPLLLIVLTGSLLVFKFELDSVLMQEIVALDRQGETRLGFNELIPEINQNFPKYEIGSWEFFNEGDEADRVYLIKKGSEHWYKVHLDPYSGEALDAPVPLNDSLTDWLLELHYTFLLNDVFESMPHLGVILGLVFAVVLCALGVTGLIIYRKFWKKFFTLRWDKRMTAMIRSLHRLFGIWCSPVLLIIGLTGLYFNLIVYLEEVEEHADGGHYIVTERMYNDQIDFDALYIDSQTRMESFRPTFLLMPTEPGFSITFFGEISYANPFASQYSSTVTYAADSGEFQAIYDIRDAGIVSQSVDSFRELHFGNFGGLASKLIWCIAGLVMGFLAISGSYMWASRKLKTRKTSTLAVVEIGV*
iron_aquisition-siderophore_synthesis	U1382A.2014.PRIMARY.CONTIGS.fasta	scaffold_3_43	PvsD-family-siderophore-synthesis	251.6	26.3	11300	0	0	0	MDSIASDIDPVEGLAQNLGEKNWHLANRVYIKRSIAELMHEKLLIPREVSSSGGVHRFILDSDNPGIKYTFDAEPRKMDYWFVRMDSIMKVVDGQSTLAIDAPAFYLEFQKQLGVDSFTMAHYIEETYKTLHADSYIYAKGRISADEMADGDYQTFEHRQDGHPWYIFNKGRIGFNVDDYERYAPEADQKLQLSWLAVHKEIATFTGTTGLSFQDVIKQELGADKLAEFNGRLNALGLNSADYYLIPVHDWQWRNKLVYLYAGAIAEKKAVLLGKSEDWYSPQQSIRTFFNVDNPHKHYVKVALSILNTSVYRGVDPKKLKAAPMISAWAVDMLKDDDYLQTCGMELLGEVATVACDHPHFSKISQAPYQYYDYLGVIWRESAVARLRSGESMMTMAAL…
iron_aquisition-siderophore_synthesis	U1382A.2014.PRIMARY.CONTIGS.fasta	scaffold_3_44	PvsC-family-siderophore-synthesis	60.1	35	11300	0	0	0	MWLKTLRGECGSALVFLYVCVLVGFMADMLLVPYYPQYFSVVYGVENPQYVGILIACCRFVMIFSYPAWAKLSKTIPTLKILIYTQAMAGVAVLACMWAPNEWLFLILSMVHVAFKSSYLLIYPLIISFAGRENHTHAVSSYGFITYLATLVAAVIGGSLVEFSDPRYILLIMAISDWLQMLISWWLLKRKAVPQVETVALEASQKQTGRHISAYSILWLVFLYYAALSLIRPYFTRFVEQQPFGLNSLEAGILFVLPAVVCIVVALFYKRLGLDKNLQWVIILAAAVVVVTTWMQVAGQVMSTMVAGRMLYGLALFLIQIGIDLLLFRNSKPGDMAWNYRLIAIGMNSALIIAPFSLGYIIQFSDLYMPFYVSMAVSTLFLISALIIFHPSGYWKNNL…
iron_aquisition-siderophore_synthesis	U1382A.2014.PRIMARY.CONTIGS.fasta	scaffold_3_45	PvsD-family-siderophore-synthesis	216.6	26.3	11300	0	0	0	MELNSVKNNSYVRFAIDAVYGTYINCYLRETQAWGKVFHTPKYDEPLALHMRSIHHDKLIKIRLEHLDKEVFCPLEYFSFTGRHKFSFPVVVREVGSEGFAEVSLEEFSRLTSENYLLQNEIESRDGMNVLLGRLHNSVENTAKFIRHRQMESGDIDDIFADTVSFIDAEQSLLLGHAMHPVAKSRIGFDDAQLVDYSPETKSKFQLHYFLVSADLIWEKHLDTCLSSTLKDQFMQEPHMDAETQARIADSDHWKVLPCHPWQAKHMLKQAVIQELIDNKLIFSLGECGSLYTATSSIRTLYSDESDYMLKFSLNVQITNSERVNLPKELMRGYEFAKLMRTEFGETLGEQYPRFQAVTDPGFMAVRYKGKVIDGFSTVVRNNPFKSMPEKNISLLAAW…
iron_aquisition-siderophore_synthesis	U1382A.2014.PRIMARY.CONTIGS.fasta	scaffold_3_46	IucD-family-siderophore-synthesis	208.6	50	11300	0	0	0	MNDKIYDYVGVGIGPFNLSLACMLDPINDLEGIFLDKGERFNWHPGLLFDDARLQTPFMSDLVTLADPTSPFSFLNYIKEQGRLYSFYIRENFFLLRNEYNQYCQWAASKLSNLVYNTEVSNIEYDQAQLCYVIQSMSTTTGTAKIYRAKKLILGSGPVSHVPLCCESLAGDVIHASKYLFEKSNMQAKKSITVVGSGQSAAEIVLDLLQDIHQYDYELSWITRSPRYFPLEYTKLTLEMTSPEYVDYFYDLPVKKREKLNRDHVHLAKGINGDTINEISDTLYEKRIIKDIKVNLFTNSALETVTFNKKNGQYEMEFLQWEEKKRYAHDTEGLILSTGYAFHIPDYLEGITSRIRWNEQGQYDTHRYYTIDHDNKYIFVQNAEHHTHGFVTPDLGMCC…
iron_aquisition-siderophore_synthesis	U1382A.2014.PRIMARY.CONTIGS.fasta	scaffold_3_47	RhbB-family-siderophore-synthesis	640.8	61.9	11300	0	0	0	MNTKTAPLAMEEISLDASQAATASVGSFILNDHNLAQYRQVLQQGLELVRVNIATTEKPFSGVLPHELAERFQGVDLDLSCASLEDALAEVQRLYLDDAVYFHHPKYVAHLNCPIVIPAILAELILSSVNSSVDTWDQSAGGTFIEQSLIDWTAKKIGFDQRSDGIFTSGGTQSNLMAMLLAREHVCERLWGHCIKEKGLPPEYHKLRIFTSELSHFSIQKSAAILGLGYDSVVPVAADSYYRMDTDALVSALQQCCDDGLIPMAIVATAGTTDFGSIDPLPKIADLCDQYGAWMHVDAAYGCGLLASSRYRHWLDGIEQADSVTVDYHKSFFQPVSCGAFFSRDKRHLGAVTYHADYLNPLSQLKEGTPNLVNKSLQTTRRFDALKLWLTLRIMGVNA…
iron_aquisition-iron_transport	U1382A.2014.PRIMARY.CONTIGS.fasta	scaffold_3_50	FeoE-family-iron-efflux	37.3	20	11300	0	0	0	MSATEHHHKHQADHHSGHHHHHPGSGNALLWALALTLSFAVVEAVGGVISGSLALLGDAGHMLTDAMALGLAAFAAWLTKQPRSARHSYGLVRAEVVAALINGLFMLVIVFTITYHAIDRLLQPQPVAGGMVMVIAAIGLMINIVVAMILHRGEQTLNTRAAYLHVLGDLLGSVAALVAGAVIYFTGWIPIDPLLSLLICTLILYSCVRLLREGLHVIMEGVPLNLDYDQIGSAMTEPAAVDSIHDLHVWTLSSGLVALSAHVVIRDMNEWEAVLGELSVQLDRRFDIQHITLQPELMQRACSQGC*
########################################################################################
iron_aquisition-siderophore_synthesis	U1382A.2014.PRIMARY.CONTIGS.fasta	scaffold_93_36	IucB-family-siderophore-synthesis	195.1	24	11392	0	0	0	MNVMTQESPTQSSMKTFQIKHFQQVGRRHSVVEGGHLHMSGENENHDFYFTLTSNQIVLDDIASMTLCVLDQYGLAALAEALFAVHPARYEIRLPNQLDPDWLSQMARSGLITHTAGDNTIYSGDLYQLSLNWLEHPERNSFPLRYTSTNGRRHPVRRPSAHQTLYSRYIPWINKTIRFERADPTRHLGYFHKWMNDPRVDVFWEESGTEAKHQSFLENRLNDPRTEPLIGFFDDAPFGYFELYWAQEDRLGEHYTAEDFDRGWHVAIGEEAFRGKEYLTAWLPSLMHYMFLDDPRTQRIVGEPDAGHDQQIRNLLRSGFAGLKQVRFPHKTSLLVMLLRERFFDDRLHVPDFVRNEDIS*
iron_aquisition-siderophore_synthesis	U1382A.2014.PRIMARY.CONTIGS.fasta	scaffold_93_37	VabF-family-siderophore-synthesis	486.4	272	11392	0	0	0	MNCSQAVSAASFDLATKPFSKSDQHLIANGLPWAEAPWPMTGYPHEVIDRFCQSDPDRTVILATNDDWSRKRLKQTSDAIAHALVARGVGVGDVVVVVLPKSAMAIAAILGIWKSGGAFVPVDPQHPETRNRHVLSDCGARFAVTSRDSLASLGNHDLEAVLVEDVGTEEVRFEAATPSADQLAYVIYTSGSTGKPKGVMVDHGPLVDHLNATGPLYLMDETSRELPFLPFSSDGGHERWIVPLMAGGSILLPDQLLWTPEDTVGAIRNHGITHASFPTSYVHELAGWLREKEQTLDLTLCSFGGEAMPKETFNRIARAINSRYLINGYGPTETVMTPMLWRVNQDQLCETVTAPIGRPVGDRWAYILDGDGNPVADGEIGEIHLGGYCVARGYNNLPE…
iron_aquisition-siderophore_synthesis	U1382A.2014.PRIMARY.CONTIGS.fasta	scaffold_93_38	IucD-family-siderophore-synthesis	348.5	50	11392	0	0	0	MDKLDLVGIGIGPFNLSLAAQLDDVRDVKYAFLEQKAEFAWHPDMMLPGVELQTSFLKDLVTLTNPTSKWSFLSYMVSQKRMLDFMNADFAAVPRREFAAYLKWVADHLGGLLFNNAVREVEFDGNDFQVRSDNGTYVARNLAIGIGKPAFVPGWARHLPVEKCFHTSQAKSRLPDLHGKRVAVIGGGQSGAELVEYLLGGNDGNVEEVLWLSRRDNFEPLDDTPFVNEYFTPGYADIFARLHDSRKQELMSRQKLASDGASLSTLKSIYQLIYRQRYLDEGNVIARLLPQREVFQVQHDGEDFRIAARNGLNQDVEFFHVDALILATGYETALPEFMAPLRPRLEEGVSGAYRLDADFRACWDGPADRSIFVQNAGRIDLGIFEPQLSLMAWRSAKIV…
iron_gene_regulation	U1382A.2014.PRIMARY.CONTIGS.fasta	scaffold_93_39	Sid_PvdS_regulator_Paeruginosa_PA2426_180620	63	18.7	11392	0	0	0	MHLSNRLEPKSFEHKQRHELLIKTRDIEGKLRRIAQSIVKCPHLADDIVQDTYAKLLTIQIDEEVSTPSAFITRIVRNMAIDKVRQMTFERSLFSGSDQTEFCPAGTANCPEARLSGCQALRVIEHTLQELPPHVRNAFYRHRVDGYAQNVIARDIGVSKASVCAYIHLADQSCRKALQNAELVRPA*
iron_aquisition-siderophore_transport_potential	U1382A.2014.PRIMARY.CONTIGS.fasta	scaffold_93_40	IucA-family-iron-reductase	49.5	25.2	11392	0	0	0	MMSAPHNQSNLPPRQPSINGTESKLLSEIKAQVFQGPYQGLGERHHVTADAKAGIDCFDLHDPECLSPLLDHYCKMKYPNDDRRAAVSMWSQWYFGLLLSPMLVMGAWGEVVLPFQAGFVSMKSDDVNCPVGFDLTDRHVRQTVTDPVAPCSWAHFDDLISMHLTPLIMSLSTSSKVSPKVFWSNVGVLIAYVEKHVLKDSRISLVPLISDAKRPDDMRNPLANPYSTKQSEDGSLSRRVCCLRYLLTSVKICPTCPLAKL*
iron_aquisition-siderophore_transport_potential	U1382A.2014.PRIMARY.CONTIGS.fasta	scaffold_93_41	FpvE-family-permease	445	25.8	11392	0	0	0	MTTTLRNHPAYLGTIPTTIFIAALLLSALSLYIETGSLNPAIVFDLASASGTQSLLLTHGWVPRFLISFVAGAGLATAGALFQHTLKNPLASPSTLGLAGGAKLFLTLATLYVPGALVIGHDMIALLGALVVGMLVFALARRSGFSPLVVILTGMIIGLYCGAVTTALAIIHHEWLKSLFIWGSGDLTQDGWYILNPLTIKVAIGMVVAIMLARPLEMLNLNDHQATALGASPARLRMLCLLIGCWLTAVTVAAVGIVGFVGLAGPAITRMIGIRRLRHKLIASALFGALLLCAADQGVQVLSGHLGTLVPAGALTGVFGGPLLIILIRQLRANSPPSRSTTAIPTKDRSLRQSRMILRTCVLLAIAGAIFIGRDVNGFWQLQWTNDLQTVWPWRGPRI…
iron_aquisition-siderophore_transport_potential	U1382A.2014.PRIMARY.CONTIGS.fasta	scaffold_93_42	HatD-family-substrate-binding-protein	81.7	27.5	11392	0	0	0	MHKPIHLYSRRSFLRLVTQASIISGCGYALSGLMAETTSAAVPKRIVIADGAISETALAMGIVPLAMADIPGYRAWVQEPAVPDRVINLGARFQPSLERLAQLKPDLILTSSFYANQYASLRDLAPIEKIDIYSSSKTPFSNAVTAARKIGDVTGHPNAADRLVADTAARIEHAARQLSTPKARSVLITSMLSPRHMRVFGQNSLMQDVIAQLPIQNAWTGPTNHWGFATVSIDQVAQYTDAAMIAIEPVPDNVDRAIDHSPILSELPPIKRYGLIRMPPIATFGGLFAAGRFADLLAKSLTQATPENAEATSS*
iron_aquisition-siderophore_transport_potential	U1382A.2014.PRIMARY.CONTIGS.fasta	scaffold_93_43	PvuE-family-permease	270.3	269.5	11392	0	0	0	MDLSDRPAVLAMQDTHFQTSEGSILLKEVSVTFRARSLTAIVGHNGSGKSTALKMLAGLNKPSGGTVTLDGENIASFGTREFAKNVAYLAQDPGDGADYTVEELVALGRYPWHGPFGRLQDHDKQAIERAIALTGLESLRQRAVHTLSGGERQRAWIAVTLAQQAPCLLLDEPISALDLAHQYEILLLLAELSKQDGLCIIAVLHDINLAARFADQIVALKNGHLIADASPQTIMQPNILRDIFGIDMLVQPHPTNGHPVALANV*
iron_aquisition-siderophore_transport_potential	U1382A.2014.PRIMARY.CONTIGS.fasta	scaffold_93_44	PirA-family-siderophore-receptor	79.1	75.3	11392	0	0	0	MDDVTYNQTGVYVQDQLEYGNWHFNGGVRFDYAERKRISRLTNTGSTDYNTATTFNASALYAFDNGVSPYVSWGTSFLPSTSQDINGKMLTPTEGEQYEVGVKYEPIGFDSLVTVSAYRLTEDNVARYAGYSATIGSYYEPIGKLESRGLEIEGKANVTESLSLVANFAYNNAKIVKGSYRGNTPLVTPEKTASTWVDYTFQSGPLSGFGLGVGVRYIDSSYANYTNTSKNKSYTLLDAAIRYDFGAVSDKLEGLTLAINGTNLADNKADICNNGYCYQNEGQTIAATLKYDW*
iron_aquisition-siderophore_transport_potential	U1382A.2014.PRIMARY.CONTIGS.fasta	scaffold_93_45	PirA-family-siderophore-receptor	63.7	21.1	11392	0	0	1	MQVNKAGKARLAKGLAYQLICGASLFALAAGLIVTGVPATAKAQQDNTSVSSATPMEFSIPSQDLNQALLTFADQANLQLFYDLDRVDGLQSSELEGSYTPSDALKVLLLGSGMTYRFTGESTVSLSKMETSDVDASTVVDPVYVEANAQSSSELAHGYVATTSSSGTKTSTPLIETAKSISVVTEQEIEDRAVASIEDAVAYTAGVATNNYGYDPRFDQVYVRGYPVHIYGDYRDGLRQMTGVYATFRTEPYSLEQLEIVKGPTAALYGQTTPGGLLNSVTKRPHKDAKNNVYGRFTDTESYEGGFDYNLDISENGEWASRFVGMARYGETSNDIQDDRQMFAPTIRWQPNENTDLTVYTLLQHDETDASATLLNLNGEVLDYRTSDADYDYQKQDQF…
iron_gene_regulation	U1382A.2014.PRIMARY.CONTIGS.fasta	scaffold_93_46	PF04773_FecR	58.4	21.3	11392	0	0	0	MNQTQQTQESIDLCAANWVARMIDGGLNDAEHKALDAWLAQSRSHQQAFADANHALAMMDASLFSDGVNAAQSSMHEADRQNAEIRPFPVITGKGKKPPRTGIGKWAAIALAACLLIALFSGRVLMGDPALVWGADYHTAPGEIRTITLDDGSKITLGPDSAIDVKFSEQERRIEIFTGLVDFQAVPMENAGDRPFVVSTGDGIARALGTRFVIDKFDDYASVSVLQHNVKVSLTNGARPTKSLVLSPNEAVRYSRYSLEDIYPVNSDRVLSWQKGKLIFDRVALREVVAEFSRYQHGKILIANEAVARKRVSGVFDMSDPQVGLDLIATELSIRKVSITPLLTFLY*
iron_gene_regulation	U1382A.2014.PRIMARY.CONTIGS.fasta	scaffold_93_47	Sid_PvdS_regulator_Paeruginosa_PA2426_180620	49.8	18.7	11392	0	0	0	MAITDIKTLFLSHQRELQIYLTRLLRDADIAVDLTQETFLRVTEHARQNKSNDVTHVRSYLYRVAHNLAVDHVRAQKRNPVNRADDSNLGTIPHNAPSPEQIVGDQSELDFVRRALDELPERTRNIFVLVRVDGLTYHQAAERLGISDSSVQKHIARAIAHVMARRGKKGV*
########################################################################################
iron_aquisition-siderophore_synthesis	U1382A.2014.PRIMARY.CONTIGS.fasta	scaffold_152_1	VabF-family-siderophore-synthesis	442.2	272	12267	0	0	0	ATIWQQLLGRETVSRDDNFFALGGDSILALQVVSRARQQGLALTPKDLFEQPVLKALAVQVVSAQASVISQQPLQGALPLLPIQQHFFSLNPPSPSHWNQHLWLALDAPMERPALEATLQALYQQHDALRLQFTREQNGWTQTCLPADAPSHELLWWRQATDDAAVSALCEQAQQSLNIEAGELFRVLYVQTPQQPDRLLLVIHHLAVDGVSWRILLDDLLGAYGQALAGQAITLPERTHNLGDWHQALLQWLQNNGDERLPFWLAQQPDKASAALPAYAEKQSAILSLDKADTRRLLQDAPTKLGVSVPALLLTALSRTLKPSSVGAALEPRTRSREKSLDAIRGSSAASTGNSPLVINLEGHGRETRLAPGMDLSRTLGWFTSLYPVSLPFSDDPRQ…
iron_aquisition-siderophore_transport_potential	U1382A.2014.PRIMARY.CONTIGS.fasta	scaffold_152_2	PiuA-family-siderophore-receptor	221.5	101	12267	0	0	0	MGNRTESGLIRGLKWGRNPLALAVAAALAASPVWADEQQDADELQTIEVNAEQSDDVYGGDDFGYVGQRSLTATKTDTPVKETPRAVSIVTREQMDDRASVSIADALQYTPSIQANFYGEDNKQDWFVIRGFKQANNGLYRDGTRVYSYGFYSWQLDPFAQERVEIMRGPASVLYGQTPPGGVINVISKRPQDYSFGSVTAEYGSYDRKQLSVDVGGAPSEDVSWRVVALGRENGTQVDDLEAERTMLAPSLKLGLGDRTELTLLASYQKDDSDPYLQFLPSSGTISPNPNGKIDDGVAIGNLDYEQFERTQVSFGYQLDHAFNDSTTFQQSARYQQIDVDLKQMYSLGYLPGSGDSQVIRGLSDEDGDAYGVNLDNRLIHTWSINNVEHTLLAGIDYQ…
iron_aquisition-siderophore_synthesis	U1382A.2014.PRIMARY.CONTIGS.fasta	scaffold_152_3	IucB-family-siderophore-synthesis	231.9	24	12267	0	0	0	MPGKSLHRSIPLPTGQRLDVFEQALAPQWRCQWDDQDLLRVELTDGIARVEQHCQEPTQLLRAAWAFFVSQPDMEALQFESGFNAAFMIQEENQTARLERDMFWQLPGDWLSQGDALPYPVTMIMDESGRRHPRRRAKPAGEVYRRFDTGIQAWVSLRTLDIEEDLHRFMRWQNSERVAAFWEQSGTLEEHRAYLESQAKESRVLNLIGCIDDEPFAYFEAYWAKEDRIAPYYDAQDFDRGIHMLVGEDHHRGPHKVKAWLNALCHYLFLDDCRTTRIVSEPRSDNDRMIQHLQARRFAKPKEFDFPHKRAALMVLHRDAFFERCELS*
iron_aquisition-siderophore_synthesis	U1382A.2014.PRIMARY.CONTIGS.fasta	scaffold_152_4	PvdA-family-siderophore-synthesis	510.7	150	12267	0	0	0	MSVHSQEYDVVGIGFGPANLAIAIALDEQKDLDGLRYCFLEKQPRFEWHGGMLLEGTRMQVSFLKDLATLRNPASRFTFVNYLHDNNRLDSFINMGTFFPTRVEYNDYMRWSADQFKEHVHYGQEVIAIEPVEQGGEVEWVRVRSRNADGSEKEIFTRNLVIGIGGYPKIPAVFAGKMGENMVHSSRYKHEYERFARHETPRIAVIGAGQSAAEIYLDLMDQYPDGKMDLVSRSRALHPADDSAFVNEIFDPAFTDTIYARPESERQDFLKRFSQTNYAVVDLAEIEQIYERLYLQKVTGKMQHRFLSNRDIVGVQNDGTRVLLTLRNKDTGVEQTEVYDGVVLATGYNRNGHEQLLSPMADWMSEKGVERCYRLPMASGCHANVFLQGCCEETHGLSD…
iron_aquisition-siderophore_transport_potential	U1382A.2014.PRIMARY.CONTIGS.fasta	scaffold_152_5	IucA-family-iron-reductase	77.6	25.2	12267	0	0	0	MIPALAPLFQGGFSSYGRLLRLAEPNDTAIPLTDLFDAGRLRQSLHQFRPDLKGEDERALLSIWSKYYFLRLLPPVLAANLILQRELPLSVEVLAVEVDAQGLPGVFVLPDDGQQLVATAHPLSRFEGIMRDNLQPVITAWQQALGLSTRVLWSNASRYIHWFTGELKGAGLPEVLWAPGRALLDQPSFENGDRNPLFGAYQDRMNANTGTVMTVRRTCCIRFRLPEAALCEDCPRLCRKGMAA*
########################################################################################
iron_aquisition-siderophore_synthesis	U1382A.TP5.PRIMARY.CONTIGS.fasta	scaffold_388_13	RhbA-family-siderophore-synthesis	96.5	35	12614	0	0	0	MSNPNKPVTNALLKQAHNNMPMGVADSYRYWGEENTVFVKSTLGCTITDADDQEFIDFRLAYGPIILGYRDARVDQEVVAAITERGTISGFSTDLDSQVVELIKQMCPNIEKMRFANSGTEAVIGAVRTARGFTGRNKIVVVEGGFHGLYDEMMWKSDVDNWDSETEAAPKIAAFGSGIPEASREHLETVPLNDFAAIDDVFARVGDDIAAIVIEPILGNCGSIASTQEYMQKLRDICDANGTLLIMDEVKTGFRVAKGGAQELYGIHADLTTYAKAMGNGYPVAAFGGRKEVMDVIGFGKNGVTHGGTYTANMIALSAAKATLTILNETNAYETINKAGADIQQVLSRVFTKHGIEHKFAGPDAMFGIHFGSQVPHNYRDWKKTDSELYTEFAHNLIK…
iron_aquisition-iron_transport	U1382A.TP5.PRIMARY.CONTIGS.fasta	scaffold_388_16	FutC-family-ATPase	409.6	376	12614	0	0	0	MSTLSIRGVHSDYQGQQVLKGLDLTLEKGEIAALLGPSGCGKTTLLRAIAGLQAVSQGEISINGETLTGPHVFIPSEQRGVGMIFQDYALFPHLNVADNILFGVKDLDKAERLARLDEMLELVKLEGLAKRYPHELSGGQQQRVSIARALAYEPELLLLDEPFSNIDAKVRGEMMLEIRNILKQRNVSAVFVTHSKDEAFVFADKLALFKDGYIVQYGTAEELYTAPKDRYVADFLGSGNYIPASVKDDFVVDTPIGLLTSTTRLSHPISYRGEILIRPQQLEITADEQGLGVIIERRFLGNICHYQVQVAQHFYEVKSQLSQLMPGQKVHLQAQAHSLVVF*
iron_aquisition-iron_transport	U1382A.TP5.PRIMARY.CONTIGS.fasta	scaffold_388_17	FbpB-FutB-family-iron-permease	216.6	118	12614	0	0	0	MILGLSRTWSLAGYLIAAIIILPLLAIIAQAFVPDEDVFSHLFNTVLPTYISNTILLMLGVCICALLIATPAAWLVAKCQFPGRKIFQWALLLPLAMPAYVVAYVYTDLLDYAGPVQKMLRLWFDWQSPSDYYFPEIRSLGGASVVLALVLFPYIYLLARTAFMEQSSSLQHASRVMGCGPWQSFWRLSLPMARPALAVGASLVAMETAADFATVSYFAVPTLTTAVYDTWLGYGSLSAAAKLSAIMLLVVFSMIGFERFARRKQQLFQKQSGPNENSVSKLKGLNAGLATAYCSLLLLFSFLLPFVILLQYAWDYFDESWNAAFWQYSFNSLYIAAIVSVIAVFIGVLLIFIRRVSPRVSDILPSRLASTGYALPGTVLAIGILVPFTMLDFAVNDLY…
iron_aquisition-iron_transport	U1382A.TP5.PRIMARY.CONTIGS.fasta	scaffold_388_18	FutA2-family-iron-binding-proteins	375.5	115	12614	0	0	0	MKIARSMAILGLVCFASAANAAENLTVYSYRQAFLVGPILANFTKETGIDVDVVFSKKGIAERMMREGRLSPADIVLTSDFSRLMELVDKNLVIPVDSELLKANIPAKYRSVEDNWYALTMRVRNIYSSKDRLGKLDIDYEDLADPKYKGKICTRSGKHPYNISLVASMIAHHGEADTKTWLEGWKANLARKPQGNDRSQVKAVKEGLCDIAIGNSYYLGKMLQDPKQVPWAEAVEINFPNQDNRGSHINVSGMALAKHTKHKDNAIKLMEYLSGTAAQKSYAEINMEYPVKADVKPSDLVASWGEFKADELPIFKLAEYHNAAVRLLDEVKFDL*
iron_aquisition-siderophore_synthesis	U1382A.TP5.PRIMARY.CONTIGS.fasta	scaffold_388_23	PchH-family-siderophore-synthesis	207.2	24	12614	0	0	0	MRPSLYFDGPIDKLNLHVLKLIWPYLLEFKQRVILALLCLIIAKLASVSLPFILKSLVDGLSTASPEQLLSVPIALVVAYGGLRLLNTLISEVRDTLFGRVTERAIRRLGLNVFEHLHRLDLEFHLERKTGGLSRDIERGTSGINFLMRFMVFNIVPTILEIALVVGIFFYNYGIEFAAITLGSVLAYGLFSVLATEWRTEYVREAAKADSHSNTRAIDSLLNYETVKYFNNEAFEARRYDEALEEWEFAKRKNRLSLFALNIGQALIISLAMTMMLALAAYNVVQGVMTIGDFVLVNAFMMQLFIPLNFLGFVYREIRGALANIERMFGLLKRVPLIQDKKGAQEVCLGLGELRFESVSFSYNTRQILKDVNFTILPGQKVAIVGDSGAGKSTIVKLL…
iron_aquisition-siderophore_synthesis	U1382A.TP5.PRIMARY.CONTIGS.fasta	scaffold_388_25	VabG-family-siderophore-synthesis	467.5	245	12614	0	0	0	MYYKNDDVRINKIKELLPPIAIFERFPATENASATVFNARENIHQILKKNDDRLLVVIGPCSIHDPKAALEYGERLVKLREQYKDQLEIVMRVYFEKPRTTVGWKGLINDPFMDNSFRLNDGLRTARKLLLDLNDLGIPTAGEFLDMITPQYVADLMCWGAIGARTTESQVHRELASGLSSPVGFKNGTDGTIKVAIDAIGAASAPHHFLSVTKFGHSAIVETKGNSDCHIILRGGKEPNYSKEHVSAISEQLEKAGLDINIMVDFSHANSSKQFKRQMLVGDDVAAQVSQGNYGIFGVMIESNLIEGRQDHIAGQPLCYGQSITDACIGWNDTESILATLNQSIIARRSA*
########################################################################################
iron_aquisition-siderophore_transport_potential	Solent.fasta	contig-100_226_2	FpvE-family-permease	300.3	25.8	15715	0	0	0	MSHPVTTSSHHAPVAKIIMAGGLCLALVILGGIQSGAVNLTWLQIWGGLTGDSSQHVQRVVFELRLPRTLTGAVIGIHFALSGWLLQLLSRNPIAEPGILGISSGASLIAVAAFIIGDWLVSSNDPYNHTSFALQYLPMFAMAGGLVTATVVYLLGLRHGTLSPVKMTLTGAVVAGMLHALTTGALAFWGHANTELVAQWLAGSLYGAQWHHLQVLLPWTLAGLTGIALLLRPLKVMQLEDQQARSIGLHLNRWRGFALLIATLLAASAVGVVGPVGFIGLLIPHISRRLAGTSFPLQLTLCVLLGATLAVSADAVGRTLLAPYEVPVGVVSAILGVPFFLYLLSRQP*
iron_aquisition-siderophore_transport_potential	Solent.fasta	contig-100_226_3	FpvE-family-permease	301.5	25.8	15715	0	0	0	MTDAQPPLRALTIYATTLLVLGLLFVLGLMAGSQWLSPSDLLATIEGKSSRLTQISVMELRLPRNLLGLLGGAALGVAGAVMQGVTRNQLASPGLTGVIATAALATVSIRTFGTPNALWLPMAALAGGLVGGTLTFAISGRRQLQPERVVLAGIAVTSMATALTTAILLISGSEAAELYYWLAGSLMGRGWQQLTMVLPWLLIPLGALLAMQRPYRLLQLDDDLALAMGLSVGRWRAIFLMLSLLLTASLVAFTGPIVFIGLVAPHLAKRMLADKPQHWLPLSALLGGLLLMTADILARQLAFPQEMPVGMLTALIGAPWLIYLLNARTTSRSL*
iron_aquisition-siderophore_transport_potential	Solent.fasta	contig-100_226_4	HatD-family-substrate-binding-protein	79.8	27.5	15715	0	0	0	MVSLPNRIAQLLLIALLLPTPALSADSMIRLKDDRGHTLRLSKPATRPAAISTFGADVALALGRKPIAVTDYGVSGVPDYLASQLASASGLGPRHQPNLEVLSAVDPDLIIGIRRYTQKDSNQIAAIAPLLALDLITVDDSVRAVALAGQALGEADKASALNRRFLAQVRNLAKRSSADDKPTVALLTSGSETPFLYYDHFLPTALLEEMNYDHIGGAPPNPASGIPLGYRINLEALLALDPDIILLLPTSRQRAFTMNPIWPYLSAVRNNNVHEVPHYWKEGAGPIARTLILEDIERLLLTGTPSGPDQ*
iron_aquisition-siderophore_transport_potential	Solent.fasta	contig-100_226_5	LbtU-family-siderophore receptor	73.1	25	15715	0	0	1	MSESVLFKPLKCQPLSAAIVMLPLFTAGASTAMAQESNSPAMLPGLNVTADWLGPPTKASEKTYTGARTVIENETLQDRGALNLEDAMRPVPGLTVLDETGTGILPNIGVRGLNPLRSERLQILMNGYPIAIGPYSNVGVSLFPVTLPSLEVVDIVRGGASVHYGPNNVGGVVNFVTKPIPAQTSQTLRERVTLAEETGNVLTDTYYRIGGPATDKLDLQFQANVQRGDGFRDHSDTEVDNLILDARYYLNDQHELSSQLQHYRVDAELPGALTPEAYDQDRTQSQRPYDGYEADMTRANLTWTYTPTSDVEFKWRNFVHDADRTFYFGQNLSGDGHWADPGRDSTHVADSPRLFTVFGTEPQLSIRHGRHDVTIGTRFVSEDVEFDVNRRDLSDDSRS…
iron_aquisition-siderophore_synthesis	Solent.fasta	contig-100_226_6	PvsE-family-siderophore-synthesis	584.5	85	15715	0	0	0	MPDIPNAVQRGAYDLQAQDTDPLCAYIYDLPGLHHHVAGIVQTLPAHCEMFYATKANPALPVLQALAPLVHGFEVASGGELNWVRRHFPDVPVVFGGPGKLESELDNALSQQVELIHVESLLELRRLCDLAGRREQRQDILLRINLALEETPSTRLTMGGIPTPFGMEERCIAEALAIVSEQDWIRIRGFHFHMMSHQLDGDRHLTLIERYLDTVRNWEQQFELTVDQINVGGGIGINYVEPTQQFNWAGFCAGLNELLERYHDRPWRIRFECGRALSAACGYYVAEVLDIKSCGDDWFAICRGGTHHFRTPAAQAHNHPFRILPGGDESGAAPRIVEQPVSLVGQLCTPKDVFAREVQVPSLTVGDLVVFQYAGAYAWNISHQEFLMHPHPRELFID*
iron_aquisition-siderophore_synthesis	Solent.fasta	contig-100_226_7	PvsD-family-siderophore-synthesis	534.9	17.5	15715	0	0	0	MSMTAAHHYFRDKHFDYQAEQASMEALLNCYCRDIAQPAAELSIQTGQGSQSWPQALRTRLTLDAASVLQIVLPGSEDILLVLVAGDSPTCNYRYLSAPFYKSALRGWQILGLEQLARLLLNSMAERFDQPLNSELYRQILLSREVMGTVLAYSRVPDDWGQGSEAFRWSEQSLSFGHRYHPAPKSREGFDTEDILQYSPEMGSGFALYYFAVNPDDLRTRGDVTDASFAADPITDLDVPNGLVPMAVHPWQARYLMRQLTVQRAIRSGRIVPLGQAGPRYYPTASVRTLYKPGAPYFLKFSTHVRLTNCIRKNAIYELESAVALSEALKNHLAPALNRWPGFRLLYEPAYQTLDFPELAAPERKTIAEGFGVILRDNLEQHLEPEVTPMLAAALFTDD…
iron_aquisition-siderophore_synthesis	Solent.fasta	contig-100_226_8	PvsC-family-siderophore-synthesis	447.4	35	15715	0	0	0	MSQRILPVILLSHFTAALVALGMPPFFGLILTDAFAMDDPAWVGWFFILPTVCTAVAAPFWGKVADRFGRRWSLIRAQLGLAAAFVLAGLAPNVTTFAAALILQGILGGTFAASSAYLATVTRGQALAQALNWMQGSARSAMLLAPILIGALITRIPAQSLYLWLAILPLLSALQVWKFAPPDQTQAGQRAGKPQNNSGTVSVRWQRLALLQFGFNFSLVAGFPYFIPWVQSLTGSTTAVAGLLYSLPHAVYLAILASPLRRSQLFQSPSALTAGLALFALSYVIQATTDSMAVILIGRISMGLGMTACFFALNGETARLTRSENAGKSFGALDSIGKWAGVAGGVFAGVATGMSDQAAPLWLGAVVCLLTLTVSWSRTHAPATSNHECLEKEESRCR*
iron_aquisition-siderophore_synthesis	Solent.fasta	contig-100_226_9	PvsD-family-siderophore-synthesis	649.3	17.5	15715	0	0	0	MNNANSQSPDQPEHYLTERVINALIREDVAGCQSESDIVESTRVPGSPEQPGTWLRWELSTGTAWVPVQPARFMQPWQWSGHPLMWQPAESPGNVSALDHYSQILSCLAPIDNDESQELVATYLRECQIAESHHHLCREERERWFSELRQQGQTFSDLPQWPERLLHFDRLAAFLDHPFYPSARAKSGFDPAALSAYAPEFGRRFRLRWLAVPRGDVTVQGQLPDCWPSFNEVGLDTRLTEDYQLLPVHPHLWDTALDQFLANTPIGTRVLRAPKPALWVRPTLSVRTLLLDAEPDVHLKVPLTIRTLGDRNIRTVKPSTLYDGYTIQQILEDTADNNQALSEQFTVTDESSGLHVGDLPWLGCILRRFPALTDQQQVLPVASLLAEGPDGHCVAQLMA…
iron_aquisition-siderophore_synthesis	Solent.fasta	contig-100_226_10	PvsA-family-siderophore-synthesis	523.7	62	15715	0	0	0	MKDTLLFLAHVPTEALNRGFLPAAQSMGMKVILLTDQAAAHHHYFSQPGLPAYPEQIIQCDVFNPVSVLDTFLDLPRPSGIFSNSDHLQTVTALTAAYLELPGKDWRTCYRTKNKAAMRQYLQGVEEDACWFLTARDPESLAHVAHEIPYPCIAKPREGVGSLNVRRLDSAEQLQTFSTRFWQEQPGQPLLLEEFLSGPVHTLETLGDGQTLIPLGGFEVTLSEPPHFVELEATWAPYQPDTPYFPEMLEQIRRLGVGFGSCHSEFVITPRGPRLIEVNYRTVGDGRDFLLNRMMDQRLFKAILQIHLGQPADVAPPQYAACIRYLGASKNGKILRSATERTEPCGDGVAEFAPLKGVGENVQLTHSNRDYLGVLRLFASDEAQISDTLARWTADLETE…
########################################################################################
iron_aquisition-siderophore_synthesis	Solent.fasta	contig-100_233_11	PvsA-family-siderophore-synthesis	525.4	62	15716	0	0	0	MKDTLLFLAHVPTEALNRGFLPAAQSMGLKVILLTDQASAHHHYFSQPGLSAYPEQIIQCDVFNPVSILDTVSGLPAPAGIFSNSDHLQTVTALTAAYLKLPGKDWRTCYRTKNKAAMRQFLQDMDKDACWFQTVCDPESLANVADEISYPCIAKPREGVGSLNVRRLESAEQLQTFSAQFWQEQPGQPLLLEEFLSGPVHTLETLGDGQALVPLGGFEVTLSEPPYFVELEATWIPYEPDTPYLPEMLEQIRRLGVGFGSCHSEFVITARGPQLIEVNYRTVGDGRDFLLNQMMDQQLFKAILQIHMGQPADISAPHYAACIRYLGAPRDGTILRSATGRTEPCGDGFAEFAPLKTVGENVQLTHSNRDYLGVLRLFASDEAEVSDTLARWTADLKAE…
iron_aquisition-siderophore_synthesis	Solent.fasta	contig-100_233_12	PvsD-family-siderophore-synthesis	660.7	17.5	15716	0	0	0	MTHDTPQSPAKPERYLTERVINALIREDVAGCQSESEIVESTLVPGSPAQPGTWLRWELTTGTAWVPVRPARFMQEWQWSGHPLIWQPAKSAENFSALDHYAQVLPRLASFDNDESQRLVATYLRECQIAESHHSLCREEQERWFSELRQQGLNFNDLPQWSERMLHFDRLAAFLDHPFYPSARAKSGFDGAALADYAPEFAPRFQLRWLAIPGSELTLQGELPQCWPSFSDVGLDCKQSEDHYLLPVHPHLWDTALDQLLSEAPIGVQVIRAPKPALWVRPTLSVRTVQIEAEPDVHLKVPLTIRTLGDRNIRTVKPSTLYDGHAIQQILEDIANNDQPLSEQFAVTDESSGLHVGDLTWLGCILRRFPAATDQQQVLPVASLLAEGPDGRCVAQLMA…
iron_aquisition-siderophore_synthesis	Solent.fasta	contig-100_233_13	PvsC-family-siderophore-synthesis	450.4	35	15716	0	0	0	MSQRILPVILLSHFTAALVALGMPPFFGLILTDAFAMDDPTWVGWFFILPTVCTALAAPLWGKVADRFGRRWSLIRAQIGLAAAFVLAGLAPDLTTFAVALALQGMLGGTFAASSAYLATVTSGQSLAQALNWMQGSARSAMLLAPILVGALIARITAQELYLWLAVLPLLSALQVWKFAPPDRTDAGHQTQKQLTSRGAVSVHWQRLAVLQFGFNFSLVASFPYFIPWVQNLTGSSTAMAGLLYSLPHAVYLVILISPLRRSQLFQRSSTLTTGLAVFALSYVTQAATDSTSAILIGRLCMGLGMTACFFALNGETARLTRSESAGRSFGALDSIGKWAGVAGGVFAGVATGLFDQAAPLWLGAVVCLLTLTVSWYRPYAPTTSNHQCFEKEESRCR*
iron_aquisition-siderophore_synthesis	Solent.fasta	contig-100_233_14	PvsD-family-siderophore-synthesis	539.5	17.5	15716	0	0	0	MSITAEHHYFRDKHCDYQADQSSMEALLNCYCRDIAQPAGELSVQTGKGSQSWPQALRTRQALEAASVLQIAFPDSEDALLVLVAGNSSTCNYRYLSAPFYKSALRGWQILGLEQLARLLLNSLAERFDQPINSELYRQILLSREVMRTVLAYSQVPDGWGQGTEAFRWSEQSLSFGHRFHPAPKSREGFDTEDILQYSPEMGSGFALYFFAVNPDDLRTRGDVTDAFCAAVPTTDLDVPSGLVPLAVHPWQARYLMRQPTVRRAIRSGRIVPLGQAGPRYYPTASVRTLYKPGAPYFLKFSTHVRLTNCIRKNAIYELESAVTLSEALKNHLAPLLNQWPGFKLLFEPAYQTLDFPELAEPERKTIAEGFGVILRDNLEQHLEPGVTPMLAAALFTED…
iron_aquisition-siderophore_synthesis	Solent.fasta	contig-100_233_15	PvsE-family-siderophore-synthesis	564.2	85	15716	0	0	0	MSDIPGSVQRSVYDLQAQGTDPLCAYIYDLGGLRHHVSEIAQALPANCEMFYATKANPALPVLQAMAPLVHGFEVASGGELDWVRSHFPDIPVIFGGPGKLESELDNALSQRVELIHVESLLELRRLCNLADHRKKPQDILLRINLALEETPSTRLTMGGIPTPFGMEERCITEALAILSKQDWVRIRGFHFHMMSHQLDGHRHLTLIERYLDTVRTWEHQFGLTVDQINVGGGIGVNYLEPTRQFDWIDFFAGLKELLERYHDRPWRIRFECGRALTAACGYYAAEVLDIKSCGNEWFAICRGGTHHFRTPAAQAHDHPFRILSNVDDSNDVPRLVDEPVTLVGQLCTPKDVFARQIHVPSLSVGDLVVFQYAGAYAWNISHQEFLM
########################################################################################
iron_aquisition-siderophore_transport_potential	U1383CSHALLOW.2012.PRIMARY.CONTIGS.fasta	scaffold_1872_6	FpvG-family-siderophore-transport	50.8	18	18158	0	0	0	MSIIPVRRLQFWACREWGFEPVKSYDHIRTIAVGTIGVGGFACSRVWRKIHLYLGLLAGVMFAFSGLSGSALVFYQDIDEYLNPALLTVEPDRDYVPLTEIIATAQKVVSADAKLARLYLPRHSRAAMKVRFTAPENSKDVLLDVIVNPFTAEVLGQRRWGGYLMSFIYKLHYTLVLGEVGKTIVGVIGLLLMCLLLSGLYLWWPGFSKLFQALRFKRSTNRLRFLYDLHKTIGIYAAAVLIVIVFSGIYMIFPHYVKPLIGVVLPFTETIPTGFSMDEGNGKKRINIDEVGRIASDLFPQAKLQRIYFPVSVDGVYHIIMRHLGEIRKTRGSTQLWINPYDGKVLAVQKPQAMRGGDVFIAWMFPLHNGEAFGLSGRIIVFVMGFIPIILYVTGLIVW…
iron_aquisition-siderophore_transport_potential	U1383CSHALLOW.2012.PRIMARY.CONTIGS.fasta	scaffold_1872_7	PirA-family-siderophore-receptor	105.4	75.3	18158	0	0	0	MNMALLGTTILLNATSVQAEETEKKQQPLHSLEPLLIVGDWLGDAAPEDVRRHPGARHVLRREQIEASGVSTIKDAIRQLPGVQVPENNGTGSGDFSLNIGLRGLGSRLTSRATVLLDGVPMANAPYGQPQLSLAPISLGNLEAIDVVKGGSAVRYGPQNVGGVINFVTKPIPNDYATSITVRGDLYDGDAGGTGKGTVNLSTGGKTEDGYGAMLLYSGLHGEGIRDNHQQDIDDVMIKYEIPAGANGHIKGRFHRFQTKNDLPGPLSADEFRADPFQSTHSYEKVEGDRTEFTAKYVNNFHGGLQLEAGAFVTDSFREFILANGNDSSLTRLDRLPREYRVYGFEPRFSGLAQTGEVDHEWSVGYRYIREFSNERRMRRTVVAGGDPFSVGEVKNRDT…
iron_aquisition-siderophore_synthesis	U1383CSHALLOW.2012.PRIMARY.CONTIGS.fasta	scaffold_1872_8	PvsE-family-siderophore-synthesis	102.6	85	18158	0	0	0	MSDAFNSLSSSDALSLVHQFGTPLFLIERQSLLARYQEFSQAIIRHTSNGILAYSYKTNPLSGLIRLLHDQGAWAEVVSEDEYKLARSQQIPGSRIIFNGPVKSDQALERAIRDKAIINIDHFEELDRLNHLGQMQGITIPVGLRVMVEDHDNAWDRFGFSLTSGDFADAVRWIAQQPGVTLKGLHSHIGTNIRDLTRFHHLANSLAEARILAREYNNDELDWIDVGGGLAGISPRWEDPQHDPYAAIEINDYLDQFKPLFQAVPHSTQIFFEPGRTLVDACGGLLSQVQAVRFQNKHQAVYIMDAGINTTPTVSTYRHPIRVVDRQASNSEPQEAGLLATRLLGPSCMNHDILYQDVNLPPLRRGDLILINGLGAYNASRAVPFIHLRPGAVLWCGTD…
iron_aquisition-siderophore_synthesis	U1383CSHALLOW.2012.PRIMARY.CONTIGS.fasta	scaffold_1872_9	PvsC-family-siderophore-synthesis	106.5	35	18158	0	0	0	MMTKLLTTRQSLLLLWGGQFMTMASLEMSGPFWPVYLRELSPLFSGQQLLFWSGAVYAAPMATAILSAPLWGWLGDRYGHKLMVLRAVLALAATQIMIAYSQTVESIFLWRLVQGGCAGVIAASMAYAVMLGTPANRGQILTSLQSSTAAGSLIGPIIGGVIITQLDYQSLFLSASICCLVITLLFALFLNSGDQVATRDSQKSCGNSSMQENSPAGFPWLITALICAAITITQIAKMMPQSYFALFVEQIGGDQPILLGLIFSTTGLAILISTPLWGLLIDRISQTASLGLLIFLSLACAALLWLHQYATDLIRLALMRFAWGLCLGAFLPMLFNLLSQFAGTSGRIIGFGNSFSKVGNLGGYLGGALAASLLGFTGAFQAIGLLYLLLAACLLALIF…
iron_aquisition-siderophore_synthesis	U1383CSHALLOW.2012.PRIMARY.CONTIGS.fasta	scaffold_1872_10	PvsD-family-siderophore-synthesis	201.3	26.3	18158	0	0	0	MKELILTSHMINTAVSEDFLSATGDAENRHGSSPFTGDVQDFPLFHSYHEAANRKCLIQLVQSALREEMLPAAYVSSQGPIIPMWRTKKLLLLEGGKAASLGRFTDINTIRLFDNISGNSRVISKAMDFILLLAEETDNSIFSGNWRQFQEEIENGILNSAMSMLYHDEWNSDLTMQLDQQDQNSFWQWVQSSRSISDPALFFEQWAAVGHIYHPCSKTKLGLLSNEVLQYSPEFRGSAKVRLGAIHKSYLSVAMSCQAKDSADDLLEWLGNQFPEWVSQWRSHMKKLGLDTATYSPMPLHPWQAEHAMPERFKSEIKTGKIIILDGPEMDMASTMSFRTMAPRESCGPHVKLPVAIQATSAVRTVSPASVHTGPKISTVLEAIIQKDPDIGARLRILP…
iron_aquisition-siderophore_transport_potential	U1383CSHALLOW.2012.PRIMARY.CONTIGS.fasta	scaffold_1872_11	PirA-family-siderophore-receptor	25.3	21.1	18158	0	0	0	MNKTTLSILLLSTFNLPLAVAGSENTSGWKKDIATELQLLIITATRQGMAANELTHAVTVIDRQQLNSQLQTSHHLGEVLAKTVSGMAPASQTLTNFNQSLRGRNLQVLIDGISQNINQISASGGVMLKASYQYQW*
########################################################################################
iron_aquisition-siderophore_transport_potential	U1382A.TP1.PRIMARY.CONTIGS.fasta	scaffold_86_99	FpvE-family-permease	222.4	25.8	22425	0	0	0	MASQFRPHILTWIALLTAIAMSLRFGAATIGFEDLLNLRWDILSTRAFRSLCAIAVGAALAVSGLLLQALTRNPLADPGITGINAGAGLGFLLLLFLVPQSSPLATLTAAALGAGLAGCLLYGLAGLDSGGIRLRLPLAGLAIQALCMALALALVLTDARLQTRFIHWLAGSVPSVRLHQDLALGTIAVALLASFWVLARLDLLSLGAERSQSLGQDPRLTAAATLLLVTILSGAAVTITGPLAFLGLIIPFFARRLAQGDLRHSYLLCLPGGAIVLLLADTLGRIVLRPAELEAGIIIALIGGPLLMVILHSILRNSESDGL*
iron_aquisition-siderophore_transport_potential	U1382A.TP1.PRIMARY.CONTIGS.fasta	scaffold_86_100	FpvE-family-permease	209	25.8	22425	0	0	0	MILALLLITVSYAGLAGGQAWVSVGDIWIGLTDPSDFLIRVIRLPRLLTAMGAGMALGLAGALMQALTRNPLATPDVIGLVQAAGLGHVAALIVGVAPLFGAFGGVVVAIAILALLARDQGPLAVVLYGIGIGATCAAATAVLLLRATDAQAASALIWLSGGLARSDASTALALWWVVLPALVVVLAFAHRLSTLWLGDEMIQSLGGQLSQVRGLVLALVAVLTAAATLAVGPIGFLAFAAAPLAMAVTRTEPPALFPAALMGGCLLVFADLVARSLASVVSLPTGLVMSVLAAPYLIFYLWQEKRRFAL*
iron_aquisition-siderophore_transport_potential	U1382A.TP1.PRIMARY.CONTIGS.fasta	scaffold_86_101	PvuD-family-ATP-binding-protein	296.4	172	22425	0	0	0	MTTPLFSLKDLRVQLGQKLIYDGFSLDLPEVGITGLIGPNGCGKSTLLKCLAGVLAPSAGHVHLRGTALSDIKAGERAKRLAFLPQEPAVLPELSVEGLVAKGRTPWRQRFMPLTARDQDAIRRALEATGMADLRKRRLGTLSGGQRQRAWLALALAQETDVILLDEPTSFLDLPHQLQLLQLLNRLAKDEGRRIVMVLHDLTLAGRFCDHLVALKDGQQIETGTPAQTLSAQTISALYGVRAKIAPDPVFGAPVVYPLD*
iron_aquisition-siderophore_synthesis	U1382A.TP1.PRIMARY.CONTIGS.fasta	scaffold_86_102	VabF-family-siderophore-synthesis	622.3	272	22425	0	0	0	MDRFSPKRTAQGDGMSTATQLSSERFQLTPGEKQICAHDQVGQLAPYGIQTLFLSFDTSWPIDQLRDAAQVLIQNYPVFSARLHRVAGGDFRRSQSTTNRITVNELPPAEFQTALASPAFELNGGPGIRVGLTTDGTRHHLGFTLHPAFGDSGVLAEIEQGFVALLDGKALMPGKLVQALSRQSDSQRDRLDYWRAKLNDESCFNARLPRRHGGTEGLDRGLTTQILTPGTTDRLRQLKTPLEVTLLTALGLVLSRYCGHSSLRFGLGQTENTSSRRSEDILPLCLDLPLRQGFAAALARTNQALSEARDNILPSEVLVQDMLRRDGADRHPMGAMVLHLHIDQPLPAGITRDVAPLPAAQGECMLLARRQADGSLSITANYARDLFEPALISRVLVHI…
iron_aquisition-siderophore_synthesis	U1382A.TP1.PRIMARY.CONTIGS.fasta	scaffold_86_107	IucB-family-siderophore-synthesis	196.8	24	22425	0	0	0	MSLDNSTVTDLPNWAQRTTSGLTVYCDGDSEELSVTDRGCGRLELAAPQKMTGFLTALAAFEALTNQGNEEVLIILNRHDWRALAPHLLTRGAACILDGDTLGVFPELLWQLPDLWLAQGSCSYPQSMRSGPNGPHPLRPSKPLGRLYQRYIPWMDQVFSLRAIDPDKDLEQFHTWMNDDRVAAFFEESGSREYHRAYLDRLAADPHMMPVFGCLDGEPFCYFELYWAKENRIGAQCEVAAWDRGWHVLVGDETARGVDYITTWLPSLMHYMFLAEPRSQSILGEPATSHDQQLRNLTRSGFARIKNFDFPHKRATLVQLERDYFFKARLWARPNPAHPGKPLDLSLNAHLTTGETQ*
iron_aquisition-siderophore_synthesis	U1382A.TP1.PRIMARY.CONTIGS.fasta	scaffold_86_108	PvdA-family-siderophore-synthesis	477.6	150	22425	0	0	0	MTDVQRIHDVIGIGFGPSNLALAIALQERAGTGQPLMDVAFLESKSEFSWHPDMLLEDTDMQVSFIKDLVSLRSPTSPFSFLNYLHSKGRLERFINRKSFYPSRHEFNDYFAWAAAQMGDVCSYDQQVTAVEPASTAGGSVDLLAVTSEDSHGVQTRRLTRDLVLAIGGKPAVPEMFEDLHDHPCLVHSSAYLGSAKPLLQAAERRLKIAVIGSGQSGAEIFCDLVNDPAQPQVDFIFRSHALKPADDSPFVNEIFNAEFTSFVYHQSPERRRALMAEYSNTNYSVVDGDLIEQVYGLFYEQDVTGGNDYGLLRSTQVVSAEDRNGQIALSLAPVHGGEAETRTYDLVILATGYQRRIGETLLTGVADYVTDNGAGRNYQMDTKGGFHPRIFLQGYCEE…
iron_gene_regulation	U1382A.TP1.PRIMARY.CONTIGS.fasta	scaffold_86_109	Sid_PvdS_regulator_Paeruginosa_PA2426_180620	65.6	18.7	22425	0	0	0	MTDDTFRPVRDALIHELVTHHHLHLCRAIKLVGTVAAAEDVLQNTAVKCLTCPPAKIPDKPLRYVSRMVRNAAIDYLRKHQKEICCPFETEPQLARAGTTPLCGAVHLQRKQELSAVMLALSELPQRKRDVFLRHRLSDVAQKDIAEEMNVSRTLINFMVKNTQERCLLAMERDG*
iron_aquisition-siderophore_transport_potential	U1382A.TP1.PRIMARY.CONTIGS.fasta	scaffold_86_110	PiuA-family-siderophore-receptor	196.9	101	22425	0	0	0	MHNFFSPSLRCRLLGQTALIISISISVPQLLNAQDADAITLAPIVVTSKLDYSGAIEGYLAPATETGVKAGVPLLEVPQSISVVTSTELEVRKPAQVDDALNYVVGVNASTWGTDDRFDQYAIRGFDLGTSALYRDGLPQKALSFSAFSTDPYMLERIDVLRGPAGVLYGSNDAGGMVNLVTKRPTFERLAVGTLSYGSFGTAEVSFDYSNTLNESGTLAGRLTGLFRDGETEVSNSEDDRQFLAGSLTWAPTDLTALTVFLHVQKDKKTPLIFAPVAGEDYNTAWGDLPEDWPYEQSTYNHFKTEQESIGWEFSHEFNSSLSFVQRARYAHQTTDYAQLDYSGATSTGMEYYAFRNDEDAESFGIDNALEWQADFAMGKNSLIGGFDYQRSQSDVTQY…
iron_aquisition-siderophore_transport_potential	U1382A.TP1.PRIMARY.CONTIGS.fasta	scaffold_86_111	HatD-family-substrate-binding-protein	54.2	27.5	22425	0	0	0	MRFAILLCLFATNLSADPVTVTHKYGVSIVPSLPQRVVSVGYHEQDFLYSLEVAPVGVHEWFGNRPYAGWSWAEPARVALAATPEVQRGFDIDLEWVWRQKPDLIVATFAPLDLATYQKLSRIAPVIGPPAGFPDWGAPWQEELRLIAKAVSRGQQGEQVIARVQADLDALAIAHPRLAGRDVAVTYVNGNTLVGYGPSDGANRMLVSLGLVIPPEYSDLVKDNGTIPVSLERIDIFDKDVILWLSDPAGRALVEALPSYADGQNGLRPHSVWATEEEIGAMSFQSPLSIPWVAAQLAERLEAALKK*
########################################################################################
iron_aquisition-siderophore_synthesis	U1382A.TP1.PRIMARY.CONTIGS.fasta	scaffold_335_4	PvsA-family-siderophore-synthesis	570.5	62	22978	0	0	0	MKPQLVLITHVENRAVTEGFVPGALNMGYDVFLLTDHGLAHKQYFAGKQACPAQIIECDVFNPLAIIDLLHTLAISPEVVFSNSDHLQASTAIVADYFFCPAKDWHLCYQTKNKAAMRTRLTNQNQPNVWTHTWLTGQPLPQNLPFPLVAKPREGVASLNVAFCDDLNALMKYSSAMDQTDTCILLEAYLEGPLFTLETLGDGERIQAIGGFDVNLSALPHFVETQACWNGPVSLKYREQALAQVAAFGVNFGVCHSEFILTKQGPVLVEINYRSIGDGREFLLDKLLPFNWFETILSLHSGKPLETLELSRSEAIIRYFPSGKSGQVQLSPAPFECQQSEQDICFVPMKTQGDNVKLTHSNKDYLGVLTLIGPDRQELSAKADELSRELLWELN*
iron_aquisition-siderophore_synthesis	U1382A.TP1.PRIMARY.CONTIGS.fasta	scaffold_335_5	PvsD-family-siderophore-synthesis	866.2	17.5	22978	0	0	0	MSSSQAYICQRIIDTCLRENLCDLMGQGSVISHLPHDEGIWPEAQPQAWLEVSHLGIQTLYIPLAASDYMQDWRAVSPAWLAQDFPGASLSYVKGYRYWLETLSSSLTQEERELFSRYIHEADCASEQDLLCRQAYQQLKEGLSAEFETMTDWHNQLLFGDQLASYLDHPYYPTARAKVGFNADALARYAPEFAPRFELNWLAIDKSLASLTSMVPDCWPSFADVGLDISDTQSHHLFPLHPLTLAGLSDLPPGVILAPKSAITVQPTLSVRTLALIDFPGVHIKVPLMMATLGAKNIRSIKPSTIYDGHWFEQTLTELAANDPQLTPLFEHVDEQHGGHFGDRKEFAYIVRSYPLSMQDKHLVSVAALASEMPDGRLYLSHLADSYYGGNCQAWLTQY…
iron_aquisition-siderophore_synthesis	U1382A.TP1.PRIMARY.CONTIGS.fasta	scaffold_335_6	PvsC-family-siderophore-synthesis	495.3	35	22978	0	0	0	MRVISVVLFCHFLTAFTALGMPLFLPRMLASLGVSSSGYLIGIMFVLPTICAALTAPWWGRFADKFGKKNSLLRAQVGLVAGFLLSGFADSIWWFAAGLILQGISGGTLAASNAYLSRLFKDKELANSLNLTQSSARLALVCAPIALGLFTHIQDPLIIYRALALLPLLAFLVCWRLPDDTKLTDAQANGCNKPATKPKELTTKAVVDNQDSEERRPFSHLLWLQFLFCFAMVVTFPYFLLYSEQLGTQSDALSGFYYSLPHLVYLLFAFQAKKLTWSAKQQTQLGFILLGLACFGQFLLMESSWLIALRLLFGFGMVLLFSGLHLFVSQRINQQQAGLSFGRFDAWGKWAGVLAGVGASYASQWGSLHWPFLLAALSCGLGLLVLMFFFNEVQDHVGT…
iron_aquisition-siderophore_synthesis	U1382A.TP1.PRIMARY.CONTIGS.fasta	scaffold_335_7	PvsD-family-siderophore-synthesis	975.4	17.5	22978	1	0	0	MLVQHKANVSPTIDKYCAQAHRHMAQDNAIACLLNCYIREYALPHNQVCLDDNNPDCPMAFTRGKLAAHSKVRLIFPESNSVLILVADRISLLGRCRFISQPYLKKTGSSWQPLDSHALAKLMLKHLAIVTDTEFNHELLEQISNSVDVTQAFIQRAHAPYDPQTLGGDDCSSLIASEQSLLWGHAMHPAPKSRHGVSFDDMLACSPEIGANFPLYWFKVDKSLVKQLYCSESMPLDMIDKLHPAAECLYPCHPWEIKTIMAQPLVQQAIEQGLLLPLGSLGHKVYPTSSVRTLYAPEINRFLKFSIHVRLTNCVRKNAWYELESAIGLSRLLIGLQQQAYFHCPKFTLMAEPAASTLDFSVLGEKGSETQIRTLTESFGILYRDGIDSELEKKYRPQM…
iron_aquisition-siderophore_synthesis	U1382A.TP1.PRIMARY.CONTIGS.fasta	scaffold_335_8	PvsE-family-siderophore-synthesis	597.5	85	22978	0	0	0	MDRITQAIDKLAAKQDEHTPLCAYIYDLASLRDHAKEVVSALPKNCEFYYAAKANPEEKVLGTLAPLVDGFEAASGGELNWLHKCQPQMSLIFGGPGKLISDLSYAIDIDIEAIHVESLLELSRIASLCQQKQRRCRILLRMNIGLDGIEQTRLTMGGKPTPFGLDVDALDSAIAIIREQPLIELLGFHFHLMSHQLDPQRHLALMKLYFRTFKSWCQDYNLDLSLLNVGGGIGIDYAHPQQKFDWPKFCGELASLIEQESMTQVSIRFECGRFVTADAGCYVMQVLDIKQSHGEWFAIGHGGTHHFRTPAAQSHNHPFFVHSRPSVSGKPESCIPEPCIKAQNVTLVGQLCTPKDVLARQQYIDKLNLGDYLVFTQAGAYAWNISHQNFLMHAAPEIV…
########################################################################################
iron_aquisition-iron_transport	U1383CMIDDLE.TP4.PRIMARY.CONTIGS.fasta	scaffold_5_63	FeoE-family-iron-efflux	37.3	20	23123	0	0	0	MSATEHHHKHQADHHSGHHHHHPGSGNALLWALALTLSFAVVEAVGGVISGSLALLGDAGHMLTDAMALGLAAFAAWLTKQPRSARHSYGLVRAEVVAALINGLFMLVIVFTITYHAIDRLLQPQPVAGGMVMVIAAIGLMINIVVAMILHRGEQTLNTRAAYLHVLGDLLGSVAALVAGAVIYFTGWIPIDPLLSLLICTLILYSCVRLLREGLHVIMEGVPLNLDYDQIGSAMTEPAAVDSIHDLHVWTLSSGLVALSAHVVIRDMNEWEAVLGELSVQLDRRFDIQHITLQPELMQRACSQGC*
iron_aquisition-siderophore_synthesis	U1383CMIDDLE.TP4.PRIMARY.CONTIGS.fasta	scaffold_5_66	RhbB-family-siderophore-synthesis	640.8	61.9	23123	0	0	0	MNTKTAPLAMEEISLDASQAATASVGSFILNDHNLAQYRQVLQQGLELVRVNIATTEKPFSGVLPHELAERFQGVDLDLSCASLEDALAEVQRLYLDDAVYFHHPKYVAHLNCPIVIPAILAELILSSVNSSVDTWDQSAGGTFIEQSLIDWTAKKIGFDQRSDGIFTSGGTQSNLMAMLLAREHVCERLWGHCIKEKGLPPEYHKLRIFTSELSHFSIQKSAAILGLGYDSVVPVAADSYYRMDTDALVSALQQCCDDGLIPMAIVATAGTTDFGSIDPLPKIADLCDQYGAWMHVDAAYGCGLLASSRYRHWLDGIEQADSVTVDYHKSFFQPVSCGAFFSRDKRHLGAVTYHADYLNPLSQLKEGTPNLVNKSLQTTRRFDALKLWLTLRIMGVNA…
iron_aquisition-siderophore_synthesis	U1383CMIDDLE.TP4.PRIMARY.CONTIGS.fasta	scaffold_5_67	IucD-family-siderophore-synthesis	209.2	50	23123	0	0	0	MNDKIYDYVGVGIGPFNLSLACMLDPINDLEGIFLDKGERFNWHPGLLFDDARLQTPFMSDLVTLADPTSPFSFLNYIKEQGRLYSFYIRENFFLLRNEYNQYCQWAASKLSNLVYNTEVSNIEYDQAQLCYVIQSTSTTTGTAKIYRAKKLILGSGPVSHVPLCCESLAGDVIHASKYLFEKSNMQAKKSITVVGSGQSAAEIVLDLLQDIHQYDYELSWITRSPRYFPLEYTKLTLEMTSPEYVDYFYDLPVKKREKLNRDHVHLAKGINGDTINEISDTLYEKRIIKDIKVNLFTNSALETVTFNKKNGQYEMEFLQWEEKKRYAHDTEGLILSTGYAFHIPDYLEGITSRIRWNEQGQYDTHRYYTIDHDNKYIFVQNAEHHTHGFVTPDLGMCC…
iron_aquisition-siderophore_synthesis	U1383CMIDDLE.TP4.PRIMARY.CONTIGS.fasta	scaffold_5_68	PvsD-family-siderophore-synthesis	216.6	26.3	23123	0	0	0	MELNSVKNNSYVRFAIDAVYGTYINCYLRETQAWGKVFHTPKYDEPLALHMRSIHHDKLIKIRLEHLDKEVFCPLEYFSFTGRHKFSFPVVVREVGSEGFAEVSLEEFSRLTSENYLLQNEIESRDGMNVLLGRLHNSVENTAKFIRHRQMESGDIDDIFADTVSFIDAEQSLLLGHAMHPVAKSRIGFDDAQLVDYSPETKSKFQLHYFLVSADLIWEKHLDTCLSSTLKDQFMQEPHMDAETQARIADSDHWKVLPCHPWQAKHMLKQAVIQELIDNKLIFSLGECGSLYTATSSIRTLYSDESDYMLKFSLNVQITNSERVNLPKELMRGYEFAKLMRTEFGETLGEQYPRFQAVTDPGFMAVRYKGKVIDGFSTVVRNNPFKSMPEKNISLLAAW…
iron_aquisition-siderophore_synthesis	U1383CMIDDLE.TP4.PRIMARY.CONTIGS.fasta	scaffold_5_69	PvsC-family-siderophore-synthesis	60.1	35	23123	0	0	0	MWLKTLRGECGSALVFLYVCVLVGFMADMLLVPYYPQYFSVVYGVENPQYVGILIACCRFVMIFSYPAWAKLSKTIPTLKILIYTQAMAGVAVLACMWAPNEWLFLILSMVHVAFKSSYLLIYPLIISFAGRENHTHAVSSYGFITYLATLVAAVIGGSLVEFSDPRYILLIMAISDWLQMLISWWLLKRKAVPQVETVALEASQKQTGRHISAYSILWLVFLYYAALSLIRPYFTRFVEQQPFGLNSLEAGILFVLPAVVCIVVALFYKRLGLDKNLQWVIILAAAVVVVTTWMQVAGQVMSTMVAGRMLYGLALFLIQIGIDLLLFRNSKPGDMAWNYRLIAIGMNSALIIAPFSLGYIIQFSDLYMPFYVSMAVSTLFLISALIIFHPSGYWKNNL…
iron_aquisition-siderophore_synthesis	U1383CMIDDLE.TP4.PRIMARY.CONTIGS.fasta	scaffold_5_70	PvsD-family-siderophore-synthesis	251.6	26.3	23123	0	0	0	MDSIASDIDPVEGLAQNLGEKNWHLANRVYIKRSIAELMHEKLLIPREVSSSGGVHRFILDSDNPGIKYTFDAEPRKMDYWFVRMDSIMKVVDGQSTLAIDAPAFYLEFQKQLGVDSFTMAHYIEETYKTLHADSYIYAKGRISADEMADGDYQTFEHRQDGHPWYIFNKGRIGFNVDDYERYAPEADQKLQLSWLAVHKEIATFTGTTGLSFQDVIKQELGADKLAEFNGRLNALGLNSADYYLIPVHDWQWRNKLVYLYAGAIAEKKAVLLGKSEDWYSPQQSIRTFFNVDNPHKHYVKVALSILNTSVYRGVDPKKLKAAPMISAWAVDMLKDDDYLQTCGMELLGEVATVACDHPHFSKISQAPYQYYDYLGVIWRESAVARLRSGESMMTMAAL…
iron_aquisition-siderophore_transport_potential	U1383CMIDDLE.TP4.PRIMARY.CONTIGS.fasta	scaffold_5_71	FpvG-family-siderophore-transport	74.9	18	23123	0	0	0	MRKTLFKFHNYLALVAVIPLLLIVLTGSLLVFKFELDSVLMQEIVALDRQGETRLGFNELIPEINQNFPKYEIGSWEFFNEGDEADRVYLIKKGSEHWYKVHLDPYSGEALDAPVPLNDSLTDWLLELHYTFLLNDVFESMPHLGVILGLVFAVVLCALGVTGLIIYRKFWKKFFTLRWDKRMTAMIRSLHRLFGIWCSPVLLIIGLTGLYFNLIVYLEEVEEHADGGHYIVTERMYNDQIDFDALYIDSQTRMESFRPTFLLMPTEPGFSITFFGEISYANPFASQYSSTVTYAADSGEFQAIYDIRDAGIVSQSVDSFRELHFGNFGGLASKLIWCIAGLVMGFLAISGSYMWASRKLKTRKTSTLAVVEIGV*
iron_aquisition-siderophore_transport_potential	U1383CMIDDLE.TP4.PRIMARY.CONTIGS.fasta	scaffold_5_72	PiuA-family-siderophore-receptor	115.9	101	23123	0	0	0	MGNFLFCKTNKKTLLLGIAGLMAGGFHATATHAQESDNIPSEHEIKTLEAIHVYGEQGETDTATHLELSIFATPQTVTAVSEAQMEDFALDNVNDVLDYTPGVTVEEFETNRTVYTARGFDIVNFQYDGLGVPFVYGQAYGKRDTAIYEKVEVIKGAAGLITGLANPSATINFVRKRPTEDLQIGTKLSVNDWSGVRVDADVSGAISDKVRGRLVVAKEDSKSYLDRYEEENSVVYGVLEVDVTDQTLLTVGHVYDQNNANGVLWGALPLVYDDGTQTDYDVATSNAPDWTFGNSIEQQTFLDIKHELGSGWNFNGVFTHNIVDYDSELFFVWGTPVRADETGLNGWASAFESQEEQQIYDIFASGDFELADREHQLVIGYNHSKSTMDAKSIYDSTNG…
iron_aquisition-siderophore_transport_potential	U1383CMIDDLE.TP4.PRIMARY.CONTIGS.fasta	scaffold_5_74	TonB-family	84.2	24.6	23123	0	0	0	MNLMFVTQGADYIRMGVAMLVALPLHGAWLVVMDEPVRPTLPAATTTLSLSMVSLPQSLPVKPLLPQREKKVADSIAIPEAVKPKKALQKPMLDSVIEMASLSEPVLMEQSIVEENKWVEEPLAIEERVAVEQPSVLEAAHEPVAEAPRTGVEMEVPVSLAPRFRQAPAPPHYPRQAKRRNQQGTVLLQALVSAGGDTRDIRIVKSSGYSLLDRAAAQAVKKWQFFPASYRGSLSSAWVQVPVRFALN*
iron_aquisition-iron_transport	U1383CMIDDLE.TP4.PRIMARY.CONTIGS.fasta	scaffold_5_77	FbpA-family-iron-binding-protein	225.9	62	23123	0	0	0	MCFIRFCYYESQAMKVLKKLGLALLGVMMAMPVVQAAADELVVYSGRSDKFVKPVVKAFTKETGIKVILHSAKSTALLNKLKIEGERTHADLYLSNDAGNLQLGSQMGLFQPLPKNIVDVIAPKLRAEDDTWVGLSARARVLVANTKVDTSFIKSVFDLADPRLKGRIAVTHSGNGSFIAGVTVYMEAAGVEQTRLWLEGVKENADGRTFNKHSKVVKAVASGKRAVGLVNHYYIYRHLDKSPNAPIKVIVPDQGDGEMGVAWNVAGIAISKYSQKPAAAIKFVEFLVSKKGQALFAEVNREYPARKGVDASAVIPDADTMRASNVEMVTLGKRRIATIDLLEAVGMP*
iron_aquisition-iron_transport	U1383CMIDDLE.TP4.PRIMARY.CONTIGS.fasta	scaffold_5_78	FbpB-FutB-family-iron-permease	328.6	118	23123	0	0	0	MIKRFSILSGVTGIVVLMAAIPLFFVVYSSFQLSSERWVGLWNTRLPDLLANTVWLGLVVAVGSLLLGVSSAWLIARREFSGRTFAIWLMVLPLAIPTYVFAYIYTSLLADDGWLGVTWLAIFGESVAIPDIYTGWGAAFILSLAGFSYVFLLVRTSLLQSSPSMEEAARMQGATPFEVFWRVQLPLLRPALAAALAVVVLHVLSDFGAVSMLQFQTFTLSIYMQMEGRMDNQAAAGLSLVLVTMSLMFLVLERFFRNRQRYFSSSRARKFQARRASGRELVLIWACLGLIALFSFILPLVWVLHWSWLAWSADLIGAEFWDYTRNSLVLGFVAATLTVVVALPVALYHTRIRSWLSTSYLHLSSIGFVLPGPVVALGVITFVLTQMPILYGGLAVLLM…
########################################################################################
iron_aquisition-iron_transport	U1383CDEEP.TP4.PRIMARY.CONTIGS.fasta	scaffold_11_68	FbpB-FutB-family-iron-permease	326	118	26099	0	0	0	MAAIPLFFVVYSSFQLSSERWVGLWNTRLPDLLANTVWLGLVVAVGSLLLGVSSAWLIARREFSGRTFAIWLMVLPLAIPTYVFAYIYTSLLADDGWLGVTWLAIFGESVAIPDIYTGWGAAFILSLAGFSYVFLLVRTSLLQSSPSMEEAARMQGATPFEVFWRVQLPLLRPALAAALAVVVLHVLSDFGAVSMLQFQTFTLSIYMQMEGRMDNQAAAGLSLVLVTMSLMFLVLERFFRNRQRYFSSSRARKFQARRASGRELVLIWACLGLIALFSFILPLVWVLHWSWLAWSADLIGAEFWDYTRNSLVLGFVAATLTVVVALPVALYHTRIRSWLSTSYLHLSSIGFVLPGPVVALGVITFVLTQMPILYGGLAVLLMALVLRFLPLAVQSQEAA…
iron_aquisition-iron_transport	U1383CDEEP.TP4.PRIMARY.CONTIGS.fasta	scaffold_11_69	FbpA-family-iron-binding-protein	225.3	62	26099	0	0	0	MKVLKKLGLALLGVMMAMPVVQAAADELVVYSGRSDKFVKPVVKAFTKETGIKVILHSAKSTALLNKLKIEGERTHADLYLSNDAGNLQLGSQMGLFQPLPKNIVDVIAPKLRAEDDTWVGLSARARVLVANTKVDTSFIKSVFDLADPRLKGRIAVTHSGNGSFIAGVTVYMEAAGVEQTRLWLEGVKENADGRTFNKHSKVVKAVASGKRAVGLVNHYYIYRHLDKSPNAPIKVIVPDQGDGEMGVAWNVAGIAISKYSQKPAAAIKFVEFLVSKKGQALFAEVNREYPARKGVDASAVIPDADTMRASNVEMVTLGKRRIATIDLLEAVGMP*
iron_aquisition-siderophore_transport_potential	U1383CDEEP.TP4.PRIMARY.CONTIGS.fasta	scaffold_11_72	TonB-family	84.2	24.6	26099	0	0	0	MNLMFVTQGADYIRMGVAMLVALPLHGAWLVVMDEPVRPTLPAATTTLSLSMVSLPQSLPVKPLLPQREKKVADSIAIPEAVKPKKALQKPMLDSVIEMASLSEPVLMEQSIVEENKWVEEPLAIEERVAVEQPSVLEAAHEPVAEAPRTGVEMEVPVSLAPRFRQAPAPPHYPRQAKRRNQQGTVLLQALVSAGGDTRDIRIVKSSGYSLLDRAAAQAVKKWQFFPASYRGSLSSAWVQVPVRFALN*
iron_aquisition-siderophore_transport_potential	U1383CDEEP.TP4.PRIMARY.CONTIGS.fasta	scaffold_11_74	PiuA-family-siderophore-receptor	115.9	101	26099	0	0	0	MGNFLFCKTNKKTLLLGIAGLMAGGFHATATHAQESDNIPSEHEIKTLEAIHVYGEQGETDTATHLELSIFATPQTVTAVSEAQMEDFALDNVNDVLDYTPGVTVEEFETNRTVYTARGFDIVNFQYDGLGVPFVYGQAYGKRDTAIYEKVEVIKGAAGLITGLANPSATINFVRKRPTEDLQIGTKLSVNDWSGVRVDADVSGAISDKVRGRLVVAKEDSKSYLDRYEEENSVVYGVLEVDVTDQTLLTVGHVYDQNNANGVLWGALPLVYDDGTQTDYDVATSNAPDWTFGNSIEQQTFLDIKHELGSGWNFNGVFTHNIVDYDSELFFVWGTPVRADETGLNGWASAFESQEEQQIYDIFASGDFELADREHQLVIGYNHSKSTMDAKSIYDSTNG…
iron_aquisition-siderophore_transport_potential	U1383CDEEP.TP4.PRIMARY.CONTIGS.fasta	scaffold_11_75	FpvG-family-siderophore-transport	74.9	18	26099	0	0	0	MRKTLFKFHNYLALVAVIPLLLIVLTGSLLVFKFELDSVLMQEIVALDRQGETRLGFNELIPEINQNFPKYEIGSWEFFNEGDEADRVYLIKKGSEHWYKVHLDPYSGEALDAPVPLNDSLTDWLLELHYTFLLNDVFESMPHLGVILGLVFAVVLCALGVTGLIIYRKFWKKFFTLRWDKRMTAMIRSLHRLFGIWCSPVLLIIGLTGLYFNLIVYLEEVEEHADGGHYIVTERMYNDQIDFDALYIDSQTRMESFRPTFLLMPTEPGFSITFFGEISYANPFASQYSSTVTYAADSGEFQAIYDIRDAGIVSQSVDSFRELHFGNFGGLASKLIWCIAGLVMGFLAISGSYMWASRKLKTRKTSTLAVVEIGV*
iron_aquisition-siderophore_synthesis	U1383CDEEP.TP4.PRIMARY.CONTIGS.fasta	scaffold_11_76	PvsD-family-siderophore-synthesis	251.6	26.3	26099	0	0	0	MDSIASDIDPVEGLAQNLGEKNWHLANRVYIKRSIAELMHEKLLIPREVSSSGGVHRFILDSDNPGIKYTFDAEPRKMDYWFVRMDSIMKVVDGQSTLAIDAPAFYLEFQKQLGVDSFTMAHYIEETYKTLHADSYIYAKGRISADEMADGDYQTFEHRQDGHPWYIFNKGRIGFNVDDYERYAPEADQKLQLSWLAVHKEIATFTGTTGLSFQDVIKQELGADKLAEFNGRLNALGLNSADYYLIPVHDWQWRNKLVYLYAGAIAEKKAVLLGKSEDWYSPQQSIRTFFNVDNPHKHYVKVALSILNTSVYRGVDPKKLKAAPMISAWAVDMLKDDDYLQTCGMELLGEVATVACDHPHFSKISQAPYQYYDYLGVIWRESAVARLRSGESMMTMAAL…
iron_aquisition-siderophore_synthesis	U1383CDEEP.TP4.PRIMARY.CONTIGS.fasta	scaffold_11_77	PvsC-family-siderophore-synthesis	60.1	35	26099	0	0	0	MWLKTLRGECGSALVFLYVCVLVGFMADMLLVPYYPQYFSVVYGVENPQYVGILIACCRFVMIFSYPAWAKLSKTIPTLKILIYTQAMAGVAVLACMWAPNEWLFLILSMVHVAFKSSYLLIYPLIISFAGRENHTHAVSSYGFITYLATLVAAVIGGSLVEFSDPRYILLIMAISDWLQMLISWWLLKRKAVPQVETVALEASQKQTGRHISAYSILWLVFLYYAALSLIRPYFTRFVEQQPFGLNSLEAGILFVLPAVVCIVVALFYKRLGLDKNLQWVIILAAAVVVVTTWMQVAGQVMSTMVAGRMLYGLALFLIQIGIDLLLFRNSKPGDMAWNYRLIAIGMNSALIIAPFSLGYIIQFSDLYMPFYVSMAVSTLFLISALIIFHPSGYWKNNL…
iron_aquisition-siderophore_synthesis	U1383CDEEP.TP4.PRIMARY.CONTIGS.fasta	scaffold_11_78	PvsD-family-siderophore-synthesis	216.6	26.3	26099	0	0	0	MELNSVKNNSYVRFAIDAVYGTYINCYLRETQAWGKVFHTPKYDEPLALHMRSIHHDKLIKIRLEHLDKEVFCPLEYFSFTGRHKFSFPVVVREVGSEGFAEVSLEEFSRLTSENYLLQNEIESRDGMNVLLGRLHNSVENTAKFIRHRQMESGDIDDIFADTVSFIDAEQSLLLGHAMHPVAKSRIGFDDAQLVDYSPETKSKFQLHYFLVSADLIWEKHLDTCLSSTLKDQFMQEPHMDAETQARIADSDHWKVLPCHPWQAKHMLKQAVIQELIDNKLIFSLGECGSLYTATSSIRTLYSDESDYMLKFSLNVQITNSERVNLPKELMRGYEFAKLMRTEFGETLGEQYPRFQAVTDPGFMAVRYKGKVIDGFSTVVRNNPFKSMPEKNISLLAAW…
iron_aquisition-siderophore_synthesis	U1383CDEEP.TP4.PRIMARY.CONTIGS.fasta	scaffold_11_79	IucD-family-siderophore-synthesis	209.2	50	26099	0	0	0	MNDKIYDYVGVGIGPFNLSLACMLDPINDLEGIFLDKGERFNWHPGLLFDDARLQTPFMSDLVTLADPTSPFSFLNYIKEQGRLYSFYIRENFFLLRNEYNQYCQWAASKLSNLVYNTEVSNIEYDQAQLCYVIQSTSTTTGTAKIYRAKKLILGSGPVSHVPLCCESLAGDVIHASKYLFEKSNMQAKKSITVVGSGQSAAEIVLDLLQDIHQYDYELSWITRSPRYFPLEYTKLTLEMTSPEYVDYFYDLPVKKREKLNRDHVHLAKGINGDTINEISDTLYEKRIIKDIKVNLFTNSALETVTFNKKNGQYEMEFLQWEEKKRYAHDTEGLILSTGYAFHIPDYLEGITSRIRWNEQGQYDTHRYYTIDHDNKYIFVQNAEHHTHGFVTPDLGMCC…
iron_aquisition-siderophore_synthesis	U1383CDEEP.TP4.PRIMARY.CONTIGS.fasta	scaffold_11_80	RhbB-family-siderophore-synthesis	640.8	61.9	26099	0	0	0	MNTKTAPLAMEEISLDASQAATASVGSFILNDHNLAQYRQVLQQGLELVRVNIATTEKPFSGVLPHELAERFQGVDLDLSCASLEDALAEVQRLYLDDAVYFHHPKYVAHLNCPIVIPAILAELILSSVNSSVDTWDQSAGGTFIEQSLIDWTAKKIGFDQRSDGIFTSGGTQSNLMAMLLAREHVCERLWGHCIKEKGLPPEYHKLRIFTSELSHFSIQKSAAILGLGYDSVVPVAADSYYRMDTDALVSALQQCCDDGLIPMAIVATAGTTDFGSIDPLPKIADLCDQYGAWMHVDAAYGCGLLASSRYRHWLDGIEQADSVTVDYHKSFFQPVSCGAFFSRDKRHLGAVTYHADYLNPLSQLKEGTPNLVNKSLQTTRRFDALKLWLTLRIMGVNA…
iron_aquisition-iron_transport	U1383CDEEP.TP4.PRIMARY.CONTIGS.fasta	scaffold_11_83	FeoE-family-iron-efflux	37.3	20	26099	0	0	0	MSATEHHHKHQADHHSGHHHHHPGSGNALLWALALTLSFAVVEAVGGVISGSLALLGDAGHMLTDAMALGLAAFAAWLTKQPRSARHSYGLVRAEVVAALINGLFMLVIVFTITYHAIDRLLQPQPVAGGMVMVIAAIGLMINIVVAMILHRGEQTLNTRAAYLHVLGDLLGSVAALVAGAVIYFTGWIPIDPLLSLLICTLILYSCVRLLREGLHVIMEGVPLNLDYDQIGSAMTEPAAVDSIHDLHVWTLSSGLVALSAHVVIRDMNEWEAVLGELSVQLDRRFDIQHITLQPELMQRACSQGC*
########################################################################################
iron_aquisition-siderophore_synthesis	U1383CDEEP.TP4.PRIMARY.CONTIGS.fasta	scaffold_119_4	RhbA-family-siderophore-synthesis	313.5	35	27660	0	0	0	MTVFDRIESEVCSYARCFPVVFDRAEGSYIYDQQGTAYIDFLSGAGSLNYGHNNPLLREHLLKYITSNGIAHSLDMQTGAKADFLTAFEKNILKPRGLDYVVQFTGPTGTNAIEAALKIARRVKGRSKVVAFTNGFHGVTLGALALTGNRYHRDAAGVSTSDVIHMPYEGYMGDDVDTCAYLDKMLSDESSGVSIPAAVFVECIQGEGGINVASVTWLRNLEKICRKHDVLLVVDDIQAGNGRSGDFFSFELSGIKPDLVTLSKSISGYGLPMALTLIKPELDIWKPGEHSGTFRGNNHAFVTAAAALNEYWKDDTFIKEVRKKGDLMRQSLQAIAARNPAVVSQIRGRGMMCGIVFKHAPDAADICREAFKNGLIIETSGPDDEVVKILSPLTISQED…
iron_aquisition-siderophore_synthesis	U1383CDEEP.TP4.PRIMARY.CONTIGS.fasta	scaffold_119_7	VabF-family-siderophore-synthesis	2723.9	272	27660	0	0	0	MNNDQKTVLFPEPDLPQPLPLSFPMSFPMSFAQRRLWFLNELEPGTPHYNIPANIKIRGDLDIKALKSSIDNIVSRHEILFTTFTTQNNKPVQNVGSPCSVSIPILEPGADTPLDLEAWMHAQTQAELRLPFDLSAGPLLRFRLLKISNQEHILLTTMHHIISDAWSMGIFIREIAAFYKQHVTGIPCVLPELTIQYADFSEWQQDWLSGEALDQQLKYWQHTLADAPPILDLPLDRPRPKLRDVEGGSLSFTLTEKQSAQIKQLCQTSGATMFMTLLGVVTLLLSKYSRQDDIVIGSPVAGRNQSELENLIGFFVNTLVLRIDLSGELTFVDLLDRVKKTALGAFDHQDIPFEHLVEALKPERHLNINPLFQVSFTMQNAPGEDLELEGLSVQPFTSV…
iron_aquisition-siderophore_synthesis	U1383CDEEP.TP4.PRIMARY.CONTIGS.fasta	scaffold_119_9	VabF-family-siderophore-synthesis	1269.5	272	27660	0	0	0	MKKFKNNISNIYPLAPMQAGMLFHFLKDETSQAYVQQISWLIEGHLDFSRFEGSWNELIRRHDILRTLFVYQNVDTPLQVVLEEQQLCVEVVDIGKLDVIKQQDFREDFKTQQRSHPFALDKEILLRVQILVLGKARCEVVLTHHHIIMDGWSLGTLVKESLDIYCGLLKNQQPQLTTAQPFRNYIGWLGRQNDEASKAFWQNYLTDYDIQALPPQIQFTQSDKIPLGKSEQSAVHLEMGEDLVEKLSLLAQTHKVTLNTVLQSIWGLLLCRYTNMSDVVFGSVVSGRPHDIANIESMVGIFINTIAVRVRLHDQMTVGELLQALQQDALDCEPHHHFPLAQVQAQTALRDRLLGSLFVMENYPLDDLFEEGSEILGTDFCVASMETWEDTHFDFGIRF…
iron_aquisition-siderophore_synthesis	U1383CDEEP.TP4.PRIMARY.CONTIGS.fasta	scaffold_119_10	VabF-family-siderophore-synthesis	906	272	27660	0	0	0	MMKKENLKDIYPLSPLQQGMLYHALFDEDVTAYVEQFSYHIAGDFDVDLFQSSWQYLVTRHDILKTAFIYEKTARPRQVVLKEVDAEFSFIDISDQNADEQEIFLKNFREQDRLRPFDPQAGHLARMAVVRLNPERHEVLRTHHHILMDGWSSGILLKELMEIYHSKVNAKDLDLAPAISIAEYVRWVEAKDTSESIAYWKQHLKGAASICLPFANRVADKSKANFKDVSFALTAQETSELGALALKNRVTLGTVCRAIWGILVSRYVDSADVLFGAVVTGRPAEVRNVDAMVGLFINAIPVRISLEKDETFTALLQRVQTDSLDGSERQYLPLSDILETQQSFDHLFAFENFPVDVNFESAMDEGHYGLKIDGVERFEHTHYDLSVAVNPGPCLDVSF…
iron_aquisition-siderophore_synthesis	U1383CDEEP.TP4.PRIMARY.CONTIGS.fasta	scaffold_119_12	VabF-family-siderophore-synthesis	644.8	272	27660	0	0	0	MSILIFDKQLLEEKQYWLDRLASGLEPSGPRLDELRPNVYGGKRGKVSIDVSDDIFQKLSQMTKNGSFLTATVLMASLMICLQKYNNSPAVVVGTPSRKPETGRVDNVLAIIEQIDEQDSFRDLLMKLRKTLLAAYDHQRYPNDRLMNDLGLEDAVNRHPLFDVAFVFDGIHDPLADLCNDITFSFSSTENGLAGVMEFNTDLYHQSSMELLAAYFLNILDEGLEESQTRIGDLSLCPKNSLSETLRQFNDTDRAFPDQVSVLHLIEDRAKQFPHDPALVFGDQTFSYDQMLNRIGAIAHNLKGLDVGPEVLVGVCLNDPLENILAVLGILKAGGAFLLLDMDYPDERLSFTLENSGAPLLISDPELRTRISCDTVKIVDAADVLAVLDAPRREKDDAP…
iron_aquisition-siderophore_synthesis	U1383CDEEP.TP4.PRIMARY.CONTIGS.fasta	scaffold_119_13	VabF-family-siderophore-synthesis	1103.5	272	27660	0	0	0	MEARYKKLMANALHRIGELQEQLEVSQRDAKDDYEPIAIIGLGCRFPGGADRPETFWQNLCAGTDTVSDVPKDRWDVDAYFDPAREAKGKTYCRQASFIDDVYDFDPQFFGISPREALMMDPQQRLLLEITWQTFENAKIPPQQLRGSNTGVFVGTMSYDFLQTLTRPSHLDLHSATGVALSVASGRLSYFLDFQGPTLTLDTACSSSLVAVDLACQSLRSKECDLSLAGGVNVMTSPLMGVSEAAANMLAPDGRCKTFDASADGYGRGEGCGMILLKRLSDAVADKDSIVAVIRGSAVNHDGQSSGLTVPNPQAQMSVIKTALHRAKVKPQQVSYVEAHGTGTPLGDPIEIGGLDSVYCRDRKPDSPLVVGSVKANIGHLEGAAGIAALIKTALVVQH…
iron_aquisition-siderophore_synthesis	U1383CDEEP.TP4.PRIMARY.CONTIGS.fasta	scaffold_119_14	VabF-family-siderophore-synthesis	1165.7	272	27660	0	0	0	MKTIDAWLDDLNTQDILISLEGEQLRVSAPKGAMTKALSAQLSNRKTEIIKYLSEKDVISKAPSEDVKALSYAQQGLWFMDQLEQDSATYNMPSALRLTGDLNEQALQRSLTEICQRHEILRSTYPLKDGSPIHHTYTAFDMDLNRIDLQDISGSAQTEKIRQLAEKEALRPFDLQTGPLIRGTLLILSANAHVLLLSMHHIVSDGWSIGLIGRELSVLYAAFSQGETSPLEPLHIQYSDFAAWQLKWLDSADYQDQLKYWTDHLQNVPSVLELPVDRTRPPQQSYSGKTEVVRLNNQARNTILDLGRASGGTLFMTLMAAFAVLVQRYTDQDDLVIGTPIANRNRPEVESLIGFFANTLPMRMDLSGDPDFRTLLSRVRDVTIDVFENQDVPFEKIVE…
iron_aquisition-siderophore_synthesis	U1383CDEEP.TP4.PRIMARY.CONTIGS.fasta	scaffold_119_16	VabF-family-siderophore-synthesis	1482.5	272	27660	0	0	0	MREIESLFLRLKKSGIHLWLDQETGQLRFKAPKGALTPNLKAEIKTSKAAILKFLGDIEQTQNRAESRVTSVSRADGVPLSFAQQRLWFLYQMDGKSATYNIPACRRIFGKIDVESLQKSLNKIVRRHEVLRTNFATKGEIEQQIIAPNLMIPIKLHDLSKQTKNEQDGTVKTQIKAETEHAFDLEKETLLRFSLLKISEQEHVLILVIHHIVCDGWSMEIFIRELMIAYQSFVSGQTPDMADLAVQYADFSIWQRRWAQDGGLDHQLEYWKNKLLNVPDILDLPADRPRPPVQSYRGGVEFFSIDQDLTARLAAFCKQEKASLFMGLHAAFNCLVHRYTGSVDLVMGTHTAGRMRQDQESLIGFFINTLPLRVDLSGDPSFKEVIRRVSQSAVAAFSH…
iron_aquisition-siderophore_synthesis	U1383CDEEP.TP4.PRIMARY.CONTIGS.fasta	scaffold_119_20	PvdE-family-siderophore-synthesis	294.2	120	27660	0	0	0	MILLHFLKKESKVSPYPLLIMATLGGLINGALLSAFSAISTSGDKGPEFHSILLILTTMAMYYFTKKYTLLSSMTIMEEMINSIRKRVVGKLRYAELGSFEQLDRAKVYSILTQEVNMLSQSVNAIVYAFQSAIIVVFCLLYIGINSVPTLLTMLLAFVLGALTYMRIHKESAAIIRESMVRETAFFSALGQILDGFKELKLHHKKDRSVFHGYASVTRNLKLLNLRAGKLFSSNFVFTQAYFYALIGVVVFLLPAFSNIDSHIATSVTIATLFMIAPLMMAISAIPELARAKVAIHNLYDMEKKLDSIGGQKSRTKNNPGYPDFQTIVLQKLLFHYPQTEGDEKPYTVGEIDLTIKRGEILFIVGGNGSGKTTLLKLLTGLYQKNSGKILLDGEVVSN…
iron_aquisition-siderophore_synthesis	U1383CDEEP.TP4.PRIMARY.CONTIGS.fasta	scaffold_119_21	PvdE-family-siderophore-synthesis	257.2	120	27660	0	0	0	MIFKQLLQESKISFRKIIGLGIISAVASCVMLAILNNATSEVKVGEANYQGFLLFMIALVLSVLTKKVSLDRTQNIVQGVLRGIRIRIADKIRKSSLVSFETRGKEIYYVALTQQTSFISNSSMTLINASQSLVIIFACIFYIGWISPVSLLLILVFVAAGILLYQLKEGEFQSKIIKATQKESRFFALLNHILDGFKELNLSNRKSDAVFREFNTISDQATALKVATGAKLTETIMFSQAYMYILIAALIVVFPFFELTPYSEIPKLIVAVLFFWSSLESVVAAIPDFAKASTAMAQLSQLEQELEHVEDLIAPKSQTTQDPFTFRAELALNQLVYRHQGKDDEVVFQVGPVDAKVKKGEILFICGGNGSGKTSLIKALSSLYPPSSGELTLDGHEIS…
iron_aquisition-siderophore_synthesis	U1383CDEEP.TP4.PRIMARY.CONTIGS.fasta	scaffold_119_22	PchC-family-siderophore-synthesis	126.7	64	27660	0	0	0	MKLRSANHRANMHVHQRVNSPWLMHFTQRYSPDAPRAICLPHAGCGASAFKSLTSAFFMDYEMLVVQYPGRETRLRDPYVRNLHDMVDAIVDVIVPYLTPPYVLFGHSMGAKIAYELVRKLKVLGHPLPEQLVVSCSPAPHHPVNLDQAYKGSDEEFIAYLRRLGGVPEELLAEKELVAFILPTLRADFELLGNYTTTQNDGPLACPLTAIYSPQDTSVTPEATAKWADLALDSFQHYSITGGHFYFPKQQDTLLDILGADGQT*
########################################################################################
iron_aquisition-siderophore_synthesis	U1382A.TP4.PRIMARY.CONTIGS.fasta	scaffold_28_83	PvdA-family-siderophore-synthesis	446.1	150	45646	0	0	0	MTHSEERYDLVGIGFGPANLSVAIALEETVSADKPMRSCFLERKPAFEWHGDMLLDGTRMQISYLKDLATLRNPTSAFSFTNYLFTQGRLNAFINMGTSQPTRVEFNDYLQWAASRIKTKVHYGNEVSAIEPVIDENGIEWVRISSTDAQGNITTRLARNIIIAPGGLPKLPHAFDEIEGVKNIPSITHSSRYKTWRNEFARKATNPRIGIIGAGQSAAEIFVDLVGYHPDGEIEIINRERSIHPADDSPFVNEVFDPGFTTEMYRSSDQTRQNLLQRFQGTNYAVVDMPEINSIYETLYTQRITGKGAHKHRSAHEIKKVELNEDQSWTLTMQDGLNGEAQSWRYDGIVLATGYQYNQHFTMLKQLDQWRDTNNPVERHYRLPMQDNFKVNIYLQGCN…
iron_aquisition-siderophore_synthesis	U1382A.TP4.PRIMARY.CONTIGS.fasta	scaffold_28_84	IucB-family-siderophore-synthesis	200.7	24	45646	0	0	0	MIIFPTANHGQFELEQQADDIIIRQDNQVILQAKIAAVQANLSIIECQGEQLLAACYALFSTYSLTEITRSGPTASNVTSDLLWQKIDSNLWQLDSRALNQYAPLWLAPNLPTWYPQVQVLDDKGSYHPQRPAQDSLGNLGVLYRRFDPSINAWISLSALDIEQHAQLFSDWQNNPRVAAFWDQTGTLAEHTAYLHELQKDPKVLPLIACINDEPFAYFEAYWTKEDRIAPYFDVQDFDRGIHMLVGNEQHRGPHKVQAWLSALCHFLFLNDARTNRIVSEPRADNQRMINYMQGQDFVRLKEFNFPHKRAALMLLMRDAFFEKTNNYTNGDIK*
iron_aquisition-siderophore_synthesis	U1382A.TP4.PRIMARY.CONTIGS.fasta	scaffold_28_85	VabF-family-siderophore-synthesis	1162	272	45646	0	0	1	MTTSSPTRPALDRQALARRFLDLNFEQRQKFLTLLKNKGIRFELLPIVAADPSQDTDPVALAPSQKRLWNIYQLEPDNTAYHIVGALNLHGELDPNRLQQALLQVVEQQKLLSSRFIESDDQVWLQPGPADILMEYHQPLTQQQLSELSDEHAQRRFNLGQQGPLRVMLLRLPAQHSDQQHSQKISYRLQVVMHHIASDGWSMDLFLSDWVAAYLTPLAVSAPSIQYSDYARWQAAFLEAGERERQLQFWREQLGDAQGNVSQPVLLLPYDKSVSPTALRQAENFQWQLNKSQSEKLLQQAQALQCSSSSLVLAAWQWALAISAQQSQVEGKSTVSVGLPMAGRYRSETDNLIGFFVNTLVIRTEVDSQQSLRAWLQGIHQRLLAAQDNQTLPFDQLVE…
iron_aquisition-siderophore_synthesis	U1382A.TP4.PRIMARY.CONTIGS.fasta	scaffold_28_86	VabF-family-siderophore-synthesis	3143.4	272	45646	0	0	0	MSHSSHQVNSTLYPLSSAQKRLWYFSQLEPDSRAYHIGAWLELDGELDLELLIQAINEIRYQHICWRLGFTEDNSENHNQPMQFVRAMPQAPLKVEILSEEQATAESIAELAKRFNAQPYDLTNDYLYRDQLLKINDQRHVLLLSMHHIIADASSLSLAMQELMMRYASLVQGKGLPCKEDFSYLAHIATEQQWLKSDEVKERLEHWQDILLADGDVSLNLSKKTALNSTVFDAGRHQLRIDAKQLEQALEVAKQTGSSLFVILLTTLKLTLAKFSNKETVRIGVPAANRTKESRRAQGFYVNNLPLQSHIHTEENTTQLFQQVSQQLSEMRRHEGLPFDQIKALTSHQQPMFQAAFNYRRFGAGMSMQLGKLKITPQEILPDEIPFELVFDAVNQGKG…
iron_aquisition-siderophore_synthesis	U1382A.TP4.PRIMARY.CONTIGS.fasta	scaffold_28_88	PvdE-family-siderophore-synthesis	304	120	45646	0	0	0	MFPLLLSQRRLSFFGIILLTLLSASLGIGILAFIRSAFLTPNSETGSQVLFLFLGLVLALMVVSALTQILLHHLGHRFVMDLRQDWVSQLLKLDLEQMQRIGSGRVLALLNTDIRNITIAFVHLPELIHSLLLVSGILCYLAYLSPALFGVIISTIAVIALLGITLVGRLSHYITKVRHDEDLLQQDYQAMVSGKRELTLNQSRADAFFHQELSEHADSYRRNVTSADSMVDLSNSLANGLVLAMVGISFYMSSALGWVSADIAAIYALAILFLRTPMMAAVSAVPVIISAQVSYRNMLSLSLPKQPLSEEPLPKESQPAKPSFSNFKRITFKDMSYGYGEEQQFKVGPINFEFNRGELIFIIGGNGSGKSTFANLLCGLYQPKSGQILIDGQALQPHQ…
iron_aquisition-siderophore_transport_potential	U1382A.TP4.PRIMARY.CONTIGS.fasta	scaffold_28_89	HatD-family-substrate-binding-protein	85.4	27.5	45646	0	0	0	MIFINIYNSVKNALGVTQVLVLFVYLFISLLSTKALAVGFPIQIEHRYGVAEIPKQPQRVVSIGYTSHDFILALGVKPIALRRWYGNHPRGVWPWAEEALGDAEPVVMWGSINIEQIAALKPDLIVATMSGLSRDEYDFLSRIAPTLLGPKGYGGFNTPWQAQTRMLGQALGREKKAAEIIDDFSQRVADIRLAHPQWQGLSAAICWAGGSIVYASFDPRARLIESLGFKTPAFIDTLVNEESEFYATISDELLPELDTDVLLWLDSGDNRKHLRQLLLRPTLNAWQQGREVYLDASLSAAFSHASPLSMHHALDQLVPLLEQAADGDVSTSVISMVEAGLLPELSAYKIKADQLQADSSWF*
iron_aquisition-siderophore_transport_potential	U1382A.TP4.PRIMARY.CONTIGS.fasta	scaffold_28_90	PvuCD-family-permease	299	18.3	45646	0	0	0	MVLISKIAAKENWNTRLVFYFLVIVLLVFFSSLLSLKLGQRAIEWGQIMQVFSHYDPYDSDHVIIRHMRLPRLFAALLVGASLAVAGVLMQTISRNPLADPGIIGINAGAALAVVIAVVLLGSASPAVYIWPALGCAGLATVSVFLLSGSGQAGASPARLVLAGAAISALLFALVRAVLLVSQQSLEVYRQWITGSLQIADSANLLALMPFFIVGFALALVCSLLIDALSMGDDIARGLGVKVRFAKGLCMVTITLLCSASVALVGPIGFIGLVVPHAARFLVGNNGRWLILIAALLGAGLLLLADVIGRVILTNSEIPAGLMVALMGGLAFIFLVRQKEMVRL*
iron_aquisition-siderophore_transport_potential	U1382A.TP4.PRIMARY.CONTIGS.fasta	scaffold_28_91	FpvE-family-permease	268.3	25.8	45646	0	0	0	MSTSALQSLHNQRFRRTASLVLALIVILLLLATGTLLIGSFPLEFSQMLQAAQGELGQVSQMILVDYRLPRTLSALLVGACLGMAGAIFQTLMRNPLASPDLMGFSAGAGVGALSCVVLISSSYMVVGAIAGGLITAALVLLLSWKSGLSVYRLVLVGIGFNFVLVAILDLILSRIDINQAMEMNKWLAGTLNAIQWRHVEQLVIGMLLLLPLAFWLQFKLNCLALDDDLATALGIEVNRTRLAIIIVGVLLTALAVTVAGPLPFIAFVSGPIARRLLRSSDAVLFTAALVGALVTLLADTCARYLAVWVNMPTGVFTALIGAPYLLWLLASQIRRGQI*
iron_aquisition-siderophore_transport_potential	U1382A.TP4.PRIMARY.CONTIGS.fasta	scaffold_28_92	PvuD-family-ATP-binding-protein	395.1	172	45646	0	0	0	MTMIEEHSESIAANRLRAKDISVTLQKNEILNQLSIDIPDRKVTIIIGPNACGKSTLLRSLARLQSLSAGQVLLDGKNIRQHKTRAVAQELAILPQIPIAPEGTRVYDLVSRGRTPYQSALSQWSQEDADKVAYALQVTGMSDFVKRPLEALSGGQRQRAWIAMALAQDTDLLLLDEPTTFLDLPHQIEVLELAVRLNREQQRTIVMVLHDINLAARYGDHLIAMKDGAIYTQGTPDEVVNKQTMKAIFDLDCHIIRAPGHDLPHVIPV*
########################################################################################
iron_aquisition-iron_transport	U1383CSHALLOW.TP5.PRIMARY.CONTIGS.fasta	scaffold_25_60	FeoE-family-iron-efflux	37.3	20	46458	0	0	0	MSATEHHHKHQADHHSGHHHHHPGSGNALLWALALTLSFAVVEAVGGVISGSLALLGDAGHMLTDAMALGLAAFAAWLTKQPRSARHSYGLVRAEVVAALINGLFMLVIVFTITYHAIDRLLQPQPVAGGMVMVIAAIGLMINIVVAMILHRGEQTLNTRAAYLHVLGDLLGSVAALVAGAVIYFTGWIPIDPLLSLLICTLILYSCVRLLREGLHVIMEGVPLNLDYDQIGSAMTEPAAVDSIHDLHVWTLSSGLVALSAHVVIRDMNEWEAVLGELSVQLDRRFDIQHITLQPELMQRACSQGC*
iron_aquisition-siderophore_synthesis	U1383CSHALLOW.TP5.PRIMARY.CONTIGS.fasta	scaffold_25_63	RhbB-family-siderophore-synthesis	640.8	61.9	46458	0	0	0	MNTKTAPLAMEEISLDASQAATASVGSFILNDHNLAQYRQVLQQGLELVRVNIATTEKPFSGVLPHELAERFQGVDLDLSCASLEDALAEVQRLYLDDAVYFHHPKYVAHLNCPIVIPAILAELILSSVNSSVDTWDQSAGGTFIEQSLIDWTAKKIGFDQRSDGIFTSGGTQSNLMAMLLAREHVCERLWGHCIKEKGLPPEYHKLRIFTSELSHFSIQKSAAILGLGYDSVVPVAADSYYRMDTDALVSALQQCCDDGLIPMAIVATAGTTDFGSIDPLPKIADLCDQYGAWMHVDAAYGCGLLASSRYRHWLDGIEQADSVTVDYHKSFFQPVSCGAFFSRDKRHLGAVTYHADYLNPLSQLKEGTPNLVNKSLQTTRRFDALKLWLTLRIMGVNA…
iron_aquisition-siderophore_synthesis	U1383CSHALLOW.TP5.PRIMARY.CONTIGS.fasta	scaffold_25_64	IucD-family-siderophore-synthesis	209.2	50	46458	0	0	0	MNDKIYDYVGVGIGPFNLSLACMLDPINDLEGIFLDKGERFNWHPGLLFDDARLQTPFMSDLVTLADPTSPFSFLNYIKEQGRLYSFYIRENFFLLRNEYNQYCQWAASKLSNLVYNTEVSNIEYDQAQLCYVIQSTSTTTGTAKIYRAKKLILGSGPVSHVPLCCESLAGDVIHASKYLFEKSNMQAKKSITVVGSGQSAAEIVLDLLQDIHQYDYELSWITRSPRYFPLEYTKLTLEMTSPEYVDYFYDLPVKKREKLNRDHVHLAKGINGDTINEISDTLYEKRIIKDIKVNLFTNSALETVTFNKKNGQYEMEFLQWEEKKRYAHDTEGLILSTGYAFHIPDYLEGITSRIRWNEQGQYDTHRYYTIDHDNKYIFVQNAEHHTHGFVTPDLGMCC…
iron_aquisition-siderophore_synthesis	U1383CSHALLOW.TP5.PRIMARY.CONTIGS.fasta	scaffold_25_65	PvsD-family-siderophore-synthesis	216.6	26.3	46458	0	0	0	MELNSVKNNSYVRFAIDAVYGTYINCYLRETQAWGKVFHTPKYDEPLALHMRSIHHDKLIKIRLEHLDKEVFCPLEYFSFTGRHKFSFPVVVREVGSEGFAEVSLEEFSRLTSENYLLQNEIESRDGMNVLLGRLHNSVENTAKFIRHRQMESGDIDDIFADTVSFIDAEQSLLLGHAMHPVAKSRIGFDDAQLVDYSPETKSKFQLHYFLVSADLIWEKHLDTCLSSTLKDQFMQEPHMDAETQARIADSDHWKVLPCHPWQAKHMLKQAVIQELIDNKLIFSLGECGSLYTATSSIRTLYSDESDYMLKFSLNVQITNSERVNLPKELMRGYEFAKLMRTEFGETLGEQYPRFQAVTDPGFMAVRYKGKVIDGFSTVVRNNPFKSMPEKNISLLAAW…
iron_aquisition-siderophore_synthesis	U1383CSHALLOW.TP5.PRIMARY.CONTIGS.fasta	scaffold_25_66	PvsC-family-siderophore-synthesis	60.1	35	46458	0	0	0	MWLKTLRGECGSALVFLYVCVLVGFMADMLLVPYYPQYFSVVYGVENPQYVGILIACCRFVMIFSYPAWAKLSKTIPTLKILIYTQAMAGVAVLACMWAPNEWLFLILSMVHVAFKSSYLLIYPLIISFAGRENHTHAVSSYGFITYLATLVAAVIGGSLVEFSDPRYILLIMAISDWLQMLISWWLLKRKAVPQVETVALEASQKQTGRHISAYSILWLVFLYYAALSLIRPYFTRFVEQQPFGLNSLEAGILFVLPAVVCIVVALFYKRLGLDKNLQWVIILAAAVVVVTTWMQVAGQVMSTMVAGRMLYGLALFLIQIGIDLLLFRNSKPGDMAWNYRLIAIGMNSALIIAPFSLGYIIQFSDLYMPFYVSMAVSTLFLISALIIFHPSGYWKNNL…
iron_aquisition-siderophore_synthesis	U1383CSHALLOW.TP5.PRIMARY.CONTIGS.fasta	scaffold_25_67	PvsD-family-siderophore-synthesis	251.6	26.3	46458	0	0	0	MDSIASDIDPVEGLAQNLGEKNWHLANRVYIKRSIAELMHEKLLIPREVSSSGGVHRFILDSDNPGIKYTFDAEPRKMDYWFVRMDSIMKVVDGQSTLAIDAPAFYLEFQKQLGVDSFTMAHYIEETYKTLHADSYIYAKGRISADEMADGDYQTFEHRQDGHPWYIFNKGRIGFNVDDYERYAPEADQKLQLSWLAVHKEIATFTGTTGLSFQDVIKQELGADKLAEFNGRLNALGLNSADYYLIPVHDWQWRNKLVYLYAGAIAEKKAVLLGKSEDWYSPQQSIRTFFNVDNPHKHYVKVALSILNTSVYRGVDPKKLKAAPMISAWAVDMLKDDDYLQTCGMELLGEVATVACDHPHFSKISQAPYQYYDYLGVIWRESAVARLRSGESMMTMAAL…
iron_aquisition-siderophore_transport_potential	U1383CSHALLOW.TP5.PRIMARY.CONTIGS.fasta	scaffold_25_68	FpvG-family-siderophore-transport	74.9	18	46458	0	0	0	MRKTLFKFHNYLALVAVIPLLLIVLTGSLLVFKFELDSVLMQEIVALDRQGETRLGFNELIPEINQNFPKYEIGSWEFFNEGDEADRVYLIKKGSEHWYKVHLDPYSGEALDAPVPLNDSLTDWLLELHYTFLLNDVFESMPHLGVILGLVFAVVLCALGVTGLIIYRKFWKKFFTLRWDKRMTAMIRSLHRLFGIWCSPVLLIIGLTGLYFNLIVYLEEVEEHADGGHYIVTERMYNDQIDFDALYIDSQTRMESFRPTFLLMPTEPGFSITFFGEISYANPFASQYSSTVTYAADSGEFQAIYDIRDAGIVSQSVDSFRELHFGNFGGLASKLIWCIAGLVMGFLAISGSYMWASRKLKTRKTSTLAVVEIGV*
iron_aquisition-siderophore_transport_potential	U1383CSHALLOW.TP5.PRIMARY.CONTIGS.fasta	scaffold_25_69	PiuA-family-siderophore-receptor	115.9	101	46458	0	0	0	MGNFLFCKTNKKTLLLGIAGLMAGGFHATATHAQESDNIPSEHEIKTLEAIHVYGEQGETDTATHLELSIFATPQTVTAVSEAQMEDFALDNVNDVLDYTPGVTVEEFETNRTVYTARGFDIVNFQYDGLGVPFVYGQAYGKRDTAIYEKVEVIKGAAGLITGLANPSATINFVRKRPTEDLQIGTKLSVNDWSGVRVDADVSGAISDKVRGRLVVAKEDSKSYLDRYEEENSVVYGVLEVDVTDQTLLTVGHVYDQNNANGVLWGALPLVYDDGTQTDYDVATSNAPDWTFGNSIEQQTFLDIKHELGSGWNFNGVFTHNIVDYDSELFFVWGTPVRADETGLNGWASAFESQEEQQIYDIFASGDFELADREHQLVIGYNHSKSTMDAKSIYDSTNG…
iron_aquisition-siderophore_transport_potential	U1383CSHALLOW.TP5.PRIMARY.CONTIGS.fasta	scaffold_25_71	TonB-family	84.2	24.6	46458	0	0	0	MNLMFVTQGADYIRMGVAMLVALPLHGAWLVVMDEPVRPTLPAATTTLSLSMVSLPQSLPVKPLLPQREKKVADSIAIPEAVKPKKALQKPMLDSVIEMASLSEPVLMEQSIVEENKWVEEPLAIEERVAVEQPSVLEAAHEPVAEAPRTGVEMEVPVSLAPRFRQAPAPPHYPRQAKRRNQQGTVLLQALVSAGGDTRDIRIVKSSGYSLLDRAAAQAVKKWQFFPASYRGSLSSAWVQVPVRFALN*
iron_aquisition-iron_transport	U1383CSHALLOW.TP5.PRIMARY.CONTIGS.fasta	scaffold_25_74	FbpA-family-iron-binding-protein	225.3	62	46458	0	0	0	MKVLKKLGLALLGVMMAMPVVQAAADELVVYSGRSDKFVKPVVKAFTKETGIKVILHSAKSTALLNKLKIEGERTHADLYLSNDAGNLQLGSQMGLFQPLPKNIVDVIAPKLRAEDDTWVGLSARARVLVANTKVDTSFIKSVFDLADPRLKGRIAVTHSGNGSFIAGVTVYMEAAGVEQTRLWLEGVKENADGRTFNKHSKVVKAVASGKRAVGLVNHYYIYRHLDKSPNAPIKVIVPDQGDGEMGVAWNVAGIAISKYSQKPAAAIKFVEFLVSKKGQALFAEVNREYPARKGVDASAVIPDADTMRASNVEMVTLGKRRIATIDLLEAVGMP*
iron_aquisition-iron_transport	U1383CSHALLOW.TP5.PRIMARY.CONTIGS.fasta	scaffold_25_75	FbpB-FutB-family-iron-permease	326	118	46458	0	0	0	MAAIPLFFVVYSSFQLSSERWVGLWNTRLPDLLANTVWLGLVVAVGSLLLGVSSAWLIARREFSGRTFAIWLMVLPLAIPTYVFAYIYTSLLADDGWLGVTWLAIFGESVAIPDIYTGWGAAFILSLAGFSYVFLLVRTSLLQSSPSMEEAARMQGATPFEVFWRVQLPLLRPALAAALAVVVLHVLSDFGAVSMLQFQTFTLSIYMQMEGRMDNQAAAGLSLVLVTMSLMFLVLERFFRNRQRYFSSSRARKFQARRASGRELVLIWACLGLIALFSFILPLVWVLHWSWLAWSADLIGAEFWDYTRNSLVLGFVAATLTVVVALPVALYHTRIRSWLSTSYLHLSSIGFVLPGPVVALGVITFVLTQMPILYGGLAVLLMALVLRFLPLAVQSQEAA…
########################################################################################
iron_aquisition-siderophore_transport_potential	U1383CSHALLOW.TP5.PRIMARY.CONTIGS.fasta	scaffold_338_13	FpvG-family-siderophore-transport	50.8	18	47003	0	0	0	MSIIPVRRLQFWACREWGFEPVKSYDHIRTIAVGTIGVGGFACSRVWRKIHLYLGLLAGVMFAFSGLSGSALVFYQDIDEYLNPALLTVEPDRDYVPLTEIIATAQKVVSADAKLARLYLPRHSRAAMKVRFTAPENSKDVLLDVIVNPFTAEVLGQRRWGGYLMSFIYKLHYTLVLGEVGKTIVGVIGLLLMCLLLSGLYLWWPGFSKLFQALRFKRSTNRLRFLYDLHKTIGIYAAAVLIVIVFSGIYMIFPHYVKPLIGVVLPFTETIPTGFSMDEGNGKKRINIDEVGRIASDLFPQAKLQRIYFPVSVDGVYHIIMRHLGEIRKTRGSTQLWINPYDGKVLAVQKPQAMRGGDVFIAWMFPLHNGEAFGLSGRIIVFVMGFIPIILYVTGLIVW…
iron_aquisition-siderophore_transport_potential	U1383CSHALLOW.TP5.PRIMARY.CONTIGS.fasta	scaffold_338_14	PirA-family-siderophore-receptor	105.4	75.3	47003	0	0	0	MNMALLGTTILLNATSVQAEETEKKQQPLHSLEPLLIVGDWLGDAAPEDVRRHPGARHVLRREQIEASGVSTIKDAIRQLPGVQVPENNGTGSGDFSLNIGLRGLGSRLTSRATVLLDGVPMANAPYGQPQLSLAPISLGNLEAIDVVKGGSAVRYGPQNVGGVINFVTKPIPNDYATSITVRGDLYDGDAGGTGKGTVNLSTGGKTEDGYGAMLLYSGLHGEGIRDNHQQDIDDVMIKYEIPAGANGHIKGRFHRFQTKNDLPGPLSADEFRADPFQSTHSYEKVEGDRTEFTAKYVNNFHGGLQLEAGAFVTDSFREFILANGNDSSLTRLDRLPREYRVYGFEPRFSGLAQTGEVDHEWSVGYRYIREFSNERRMRRTVVAGGDPFSVGEVKNRDT…
iron_aquisition-siderophore_synthesis	U1383CSHALLOW.TP5.PRIMARY.CONTIGS.fasta	scaffold_338_15	PvsE-family-siderophore-synthesis	102.6	85	47003	0	0	0	MSDAFNSLSSSDALSLVHQFGTPLFLIERQSLLARYQEFSQAIIRHTSNGILAYSYKTNPLSGLIRLLHDQGAWAEVVSEDEYKLARSQQIPGSRIIFNGPVKSDQALERAIRDKAIINIDHFEELDRLNHLGQMQGITIPVGLRVMVEDHDNAWDRFGFSLTSGDFADAVRWIAQQPGVTLKGLHSHIGTNIRDLTRFHHLANSLAEARILAREYNNDELDWIDVGGGLAGISPRWEDPQHDPYAAIEINDYLDQFKPLFQAVPHSTQIFFEPGRTLVDACGGLLSQVQAVRFQNKHQAVYIMDAGINTTPTVSTYRHPIRVVDRQASNSEPQEAGLLATRLLGPSCMNHDILYQDVNLPPLRRGDLILINGLGAYNASRAVPFIHLRPGAVLWCGTD…
iron_aquisition-siderophore_synthesis	U1383CSHALLOW.TP5.PRIMARY.CONTIGS.fasta	scaffold_338_16	PvsC-family-siderophore-synthesis	106.5	35	47003	0	0	0	MMTKLLTTRQSLLLLWGGQFMTMASLEMSGPFWPVYLRELSPLFSGQQLLFWSGAVYAAPMATAILSAPLWGWLGDRYGHKLMVLRAVLALAATQIMIAYSQTVESIFLWRLVQGGCAGVIAASMAYAVMLGTPANRGQILTSLQSSTAAGSLIGPIIGGVIITQLDYQSLFLSASICCLVITLLFALFLNSGDQVATRDSQKSCGNSSMQENSPAGFPWLITALICAAITITQIAKMMPQSYFALFVEQIGGDQPILLGLIFSTTGLAILISTPLWGLLIDRISQTASLGLLIFLSLACAALLWLHQYATDLIRLALMRFAWGLCLGAFLPMLFNLLSQFAGTSGRIIGFGNSFSKVGNLGGYLGGALAASLLGFTGAFQAIGLLYLLLAACLLALIF…
iron_aquisition-siderophore_synthesis	U1383CSHALLOW.TP5.PRIMARY.CONTIGS.fasta	scaffold_338_17	PvsD-family-siderophore-synthesis	201.3	26.3	47003	0	0	0	MKELILTSHMINTAVSEDFLSATGDAENRHGSSPFTGDVQDFPLFHSYHEAANRKCLIQLVQSALREEMLPAAYVSSQGPIIPMWRTKKLLLLEGGKAASLGRFTDINTIRLFDNISGNSRVISKAMDFILLLAEETDNSIFSGNWRQFQEEIENGILNSAMSMLYHDEWNSDLTMQLDQQDQNSFWQWVQSSRSISDPALFFEQWAAVGHIYHPCSKTKLGLLSNEVLQYSPEFRGSAKVRLGAIHKSYLSVAMSCQAKDSADDLLEWLGNQFPEWVSQWRSHMKKLGLDTATYSPMPLHPWQAEHAMPERFKSEIKTGKIIILDGPEMDMASTMSFRTMAPRESCGPHVKLPVAIQATSAVRTVSPASVHTGPKISTVLEAIIQKDPDIGARLRILP…
iron_aquisition-siderophore_transport_potential	U1383CSHALLOW.TP5.PRIMARY.CONTIGS.fasta	scaffold_338_18	PirA-family-siderophore-receptor	25.3	21.1	47003	0	0	0	MNKTTLSILLLSTFNLPLAVAGSENTSGWKKDIATELQLLIITATRQGMAANELTHAVTVIDRQQLNSQLQTSHHLGEVLAKTVSGMAPASQTLTNFNQSLRGRNLQVLIDGISQNINQISASGGVMLKASYQYQW*
########################################################################################
iron_aquisition-siderophore_synthesis	U1383CDEEP.2014.PRIMARY.CONTIGS.fasta	scaffold_1700_6	RhbB-family-siderophore-synthesis	640.8	61.9	47272	0	0	0	MNTKTAPLAMEEISLDASQAATASVGSFILNDHNLAQYRQVLQQGLELVRVNIATTEKPFSGVLPHELAERFQGVDLDLSCASLEDALAEVQRLYLDDAVYFHHPKYVAHLNCPIVIPAILAELILSSVNSSVDTWDQSAGGTFIEQSLIDWTAKKIGFDQRSDGIFTSGGTQSNLMAMLLAREHVCERLWGHCIKEKGLPPEYHKLRIFTSELSHFSIQKSAAILGLGYDSVVPVAADSYYRMDTDALVSALQQCCDDGLIPMAIVATAGTTDFGSIDPLPKIADLCDQYGAWMHVDAAYGCGLLASSRYRHWLDGIEQADSVTVDYHKSFFQPVSCGAFFSRDKRHLGAVTYHADYLNPLSQLKEGTPNLVNKSLQTTRRFDALKLWLTLRIMGVNA…
iron_aquisition-siderophore_synthesis	U1383CDEEP.2014.PRIMARY.CONTIGS.fasta	scaffold_1700_7	IucD-family-siderophore-synthesis	209.2	50	47272	0	0	0	MNDKIYDYVGVGIGPFNLSLACMLDPINDLEGIFLDKGERFNWHPGLLFDDARLQTPFMSDLVTLADPTSPFSFLNYIKEQGRLYSFYIRENFFLLRNEYNQYCQWAASKLSNLVYNTEVSNIEYDQAQLCYVIQSTSTTTGTAKIYRAKKLILGSGPVSHVPLCCESLAGDVIHASKYLFEKSNMQAKKSITVVGSGQSAAEIVLDLLQDIHQYDYELSWITRSPRYFPLEYTKLTLEMTSPEYVDYFYDLPVKKREKLNRDHVHLAKGINGDTINEISDTLYEKRIIKDIKVNLFTNSALETVTFNKKNGQYEMEFLQWEEKKRYAHDTEGLILSTGYAFHIPDYLEGITSRIRWNEQGQYDTHRYYTIDHDNKYIFVQNAEHHTHGFVTPDLGMCC…
iron_aquisition-siderophore_synthesis	U1383CDEEP.2014.PRIMARY.CONTIGS.fasta	scaffold_1700_8	PvsD-family-siderophore-synthesis	216.6	26.3	47272	0	0	0	MELNSVKNNSYVRFAIDAVYGTYINCYLRETQAWGKVFHTPKYDEPLALHMRSIHHDKLIKIRLEHLDKEVFCPLEYFSFTGRHKFSFPVVVREVGSEGFAEVSLEEFSRLTSENYLLQNEIESRDGMNVLLGRLHNSVENTAKFIRHRQMESGDIDDIFADTVSFIDAEQSLLLGHAMHPVAKSRIGFDDAQLVDYSPETKSKFQLHYFLVSADLIWEKHLDTCLSSTLKDQFMQEPHMDAETQARIADSDHWKVLPCHPWQAKHMLKQAVIQELIDNKLIFSLGECGSLYTATSSIRTLYSDESDYMLKFSLNVQITNSERVNLPKELMRGYEFAKLMRTEFGETLGEQYPRFQAVTDPGFMAVRYKGKVIDGFSTVVRNNPFKSMPEKNISLLAAW…
iron_aquisition-siderophore_synthesis	U1383CDEEP.2014.PRIMARY.CONTIGS.fasta	scaffold_1700_9	PvsC-family-siderophore-synthesis	60.1	35	47272	0	0	0	MWLKTLRGECGSALVFLYVCVLVGFMADMLLVPYYPQYFSVVYGVENPQYVGILIACCRFVMIFSYPAWAKLSKTIPTLKILIYTQAMAGVAVLACMWAPNEWLFLILSMVHVAFKSSYLLIYPLIISFAGRENHTHAVSSYGFITYLATLVAAVIGGSLVEFSDPRYILLIMAISDWLQMLISWWLLKRKAVPQVETVALEASQKQTGRHISAYSILWLVFLYYAALSLIRPYFTRFVEQQPFGLNSLEAGILFVLPAVVCIVVALFYKRLGLDKNLQWVIILAAAVVVVTTWMQVAGQVMSTMVAGRMLYGLALFLIQIGIDLLLFRNSKPGDMAWNYRLIAIGMNSALIIAPFSLGYIIQFSDLYMPFYVSMAVSTLFLISALIIFHPSGYWKNNL…
iron_aquisition-siderophore_synthesis	U1383CDEEP.2014.PRIMARY.CONTIGS.fasta	scaffold_1700_10	PvsD-family-siderophore-synthesis	251.6	26.3	47272	0	0	0	MDSIASDIDPVEGLAQNLGEKNWHLANRVYIKRSIAELMHEKLLIPREVSSSGGVHRFILDSDNPGIKYTFDAEPRKMDYWFVRMDSIMKVVDGQSTLAIDAPAFYLEFQKQLGVDSFTMAHYIEETYKTLHADSYIYAKGRISADEMADGDYQTFEHRQDGHPWYIFNKGRIGFNVDDYERYAPEADQKLQLSWLAVHKEIATFTGTTGLSFQDVIKQELGADKLAEFNGRLNALGLNSADYYLIPVHDWQWRNKLVYLYAGAIAEKKAVLLGKSEDWYSPQQSIRTFFNVDNPHKHYVKVALSILNTSVYRGVDPKKLKAAPMISAWAVDMLKDDDYLQTCGMELLGEVATVACDHPHFSKISQAPYQYYDYLGVIWRESAVARLRSGESMMTMAAL…
########################################################################################
##########################################################################################################################################################################################################
iron_aquisition-siderophore_synthesis	DABW.2014.PRIMARY.CONTIGS.fasta (North Pond bottom water)	scaffold_13_1	VabF-family-siderophore-synthesis	1428.3	272	863	0	0	0	PIAGIRTYVLDSDLNLAPPGVAGELYLGGIGLARGYLHRPDLTAERFVADPFAQGERLYRTGDLVRWREDGQLEYLGRLDHQVKIRGLRIELGEIEAELLSQPEVREAVVAAQESPGGSRLVAYVVPQADSELDTSSLRETLGQKLPEYMVPGIVVALEALPLNANGKVDRKALPEPELASGSQYAPPQSAVEEALADIWSEILGVERVGRHDNFFELGGHSLLALKVLEQMRHRGLTAEVRTLFQCPELAAFAQALTQAPEHTEITIPPNLIPHYCQALQPEMLTLIELNAEELREIEAAVPGGVSNIQDIYPLAPLQEGILFHHRLQEEGDTYVTPRLLGFDSRERLEAFIAGFNQLIARHDILRTAVLWEGLREPVQVVCRHAELVLEWLDLDGAP…
iron_aquisition-siderophore_transport_potential	DABW.2014.PRIMARY.CONTIGS.fasta (North Pond bottom water)	scaffold_13_2	HatD-family-substrate-binding-protein	53.2	27.5	863	0	0	0	MSFLRFLPRSWRTPVYLVGFILTTNPALATKLPPSVAVFDWTIAETLLSLDPSAVSLGNTAAFHKWTGDNYKDVDIIDIGTQTFPNMELLSSIEPHHILLSPSQVRLGQRLANIAPYTIIQSYPYVGNRSGRLWSSFDAFALEIGVSVDQKAVAEQLIMDTRSHLEELRSNLSSQPPLLVIQLVNEHYVRVYGENSMFQEVLRQLNLSNAWTEKTNQWGYSLVSIRELFNVEEARLIVIESAFPIGIENNIETSGMWRYLPSVQQGDSVVLSSSFWIAGALPSAQRFANALVKAL*
iron_aquisition-siderophore_transport_potential	DABW.2014.PRIMARY.CONTIGS.fasta (North Pond bottom water)	scaffold_13_3	PiuA-family-siderophore-receptor	211.9	101	863	0	0	0	MNQPTFRKRWLTAAIAVAACSTSAAVLAQQNATSTNHSIDNDGSELSTLTVTGDRLPYGMTENSNSYTSESTSIGLVSQSVQETPQSISVVTRDRLDDQGTTTLSEALRNVTGITVNEYGPNQYVIKARGYNIDSFLMDGSPVQSAGSAWESAGVFDPALLDRIEVLRGPAGILHGAGEPGGTINLVRKRALAESQASVSISAGTDDAYRGVVDVTGALDSEGQVRGRFVGVYDDRDSFIDHVYSENQIGYGTLEFDLSPETTLSMGVTVQDEEFRPHSGLPAYSDGTLPNVDRSTYIGSDWDKQTGDAQRYFIELEHRLANGGEIVFKANRLDRDASLRKSSEGVLVADQNTGEFAIRQIAWDLEKQDDYLEAQFSTPFQLAGATHEAVFGTSYQSSE…
iron_aquisition-siderophore_synthesis	DABW.2014.PRIMARY.CONTIGS.fasta (North Pond bottom water)	scaffold_13_4	PvdA-family-siderophore-synthesis	527.1	150	863	0	0	0	MHIHDLIGIGFGPSNIALAIALDEHRQTGQAKDALFIERQPCFAWHPHMLLDNAHMQISFLKDLVTPRNPKSRFSFLNYLHSKGRLQDFINLQTFFPSRHEFNDYLSWTASHFEHQCAYGEEVFEVLPETDSDEVAYLRVRSRDESGAVQERLTRSLVISVGGAPNVPECFTGLKDDPRVFHSSHYLRELAKQYAPKRIAVIGAGQSAAEIFLDLHGREGIQVDLISRAWAFKPSDDSPFVNEIFNPEYTDYVFNNPTGQREALLQEYKSTNYSAPDLALIQEIYDVFYQQKVTGQARHRFRRRHEVIGSEAGPEGVELKVRDLETGHTDITRYDAVVLATGYVRDTHKRLLAPVADYLPDFAVNRRYQLYTKPEFKPAIFLQGSCEPTHGLSDTLLSI…
iron_aquisition-siderophore_synthesis	DABW.2014.PRIMARY.CONTIGS.fasta (North Pond bottom water)	scaffold_13_5	IucB-family-siderophore-synthesis	244.2	24	863	0	0	0	MSRSVQAQTQVDASYESPAEAALLSRPEGVGYHVIANATTQSLLVKGDQERLEWSLEDDSNTLTLRWPQRSAPPLPALLAAIEGAFTFHPATVAIRLRLPSVVHANLCAAGIAVKDNQGELWAYAELFWQLPTLWLTSPSLRAYPQQPILTNGKRHPRRPPRPSGTVYQRHIPWLDATVSFRVLDLALDLERFNRWMNDPVVAHFWEEQGDLEQHRERLESTLQNPSVLPLIGCIDGEPFGYFETYWAKEDRIGAYYAADDFDRGWHVLIGEAAFRGRPYVAAWMPSLSHYLFLDDCRTQRLVIEPRVDNAKMLRNLAQCGYAHVKAFDFPHKRAMLGMQLREHFFNERSWIPLPPHPGSAPRPDPRFTL*
iron_aquisition-siderophore_synthesis	DABW.2014.PRIMARY.CONTIGS.fasta (North Pond bottom water)	scaffold_13_6	PvdE-family-siderophore-synthesis	406.2	120	863	0	0	0	MLSYLFRRTRGLMTAAALASILSGLFSVLLIAQINAALTGDAASRADSHVNPAWVFAGIAVALMLCRMVSTALFERLGQRALAELRSFVAQCVAETPFARFERVGSARIQSALTEHSNNVAVLFVSLPVILTNTVIVVGCLGYLAMLSWQVFLFALGVIGLGAVGYHLVHLRAIRYLQSASSEQDRLFGHFRALTDGAKELRLHRRKSRVFMDRVLGESVEGVRRLRTRGMSLFVISTSWGQFLMYAFIGLVLFGLADDGPNQTQIMTGFALVFVFMVTPLEGLLINIPRINMARVAASRIDEITREMPQGQEKQTSPPVPDFQRLELRDVTHQYYHEQSDDFFELGPINLDFTPGEVVFLVGGNGSGKTTLAKVVVGLYPPEGGEVLLNGERVEADGW…
iron_aquisition-siderophore_transport_potential	DABW.2014.PRIMARY.CONTIGS.fasta (North Pond bottom water)	scaffold_13_10	ViuB-family-siderophore-utilization	69.2	27.3	863	0	0	0	MAAKPSYRLFDITLARRTQVSASLVKFTFTGPDVGYMATYAPDQRVKLFFPKDGGSLDPLFEIAKLEEHDWYGAYRALPDTQRPAARTYTIRALRPENAEVDVEFVLHGDNGPASRWAMHAQPGDRLAMTAPDATAEGPAQGYEWKPPQGVRRILLIADETALPAAAGILETLDDLPLKPKVEALLEVPHLDDVQSLPQAAKLHWLARDTEPSCRHGELLMRALRDIDLHREIQALGGAPATPTTSATTHDESDDEDGPLWEPATLDDSAPFYAWIAAETKVAMKLRRYLVNECGLPKQYVTSMGYWRQGKANG*
iron_aquisition-siderophore_transport_potential	DABW.2014.PRIMARY.CONTIGS.fasta (North Pond bottom water)	scaffold_13_11	FpvE-family-permease	479	25.8	863	0	0	0	MLGAAQRMGGMTPAKACLLLSLPMVVLFWVGLESQGGFALGLEALVAPSFENVDELLLHYAWWPRLSIALLAGGGLGLAGVLMQQVLRNPLASPTTLGVASGANLALMTATLLAPGLLVVGREWVALSGGALAVGLVFLLSWRRGLAPVVVVLAGLVVNLYLGALSTALLLFNHEALSGLLIWGAGSLAQNGWDGVATLWPRLAISCVAAWFLLRPLAVLELDDASAKSLGVSLTYLRFAGMGLAVFITGSIVSVVGIIGFIGLAAPNIVRMAGARRLRSRLIWSTLLGAVLLATTDLLLQQFGGMVAAFIPTGAITGALGAPLLMWLIPRLKLQGDQPPKGAGVFAHRHPAPSRLAAGLLLALLGATLLGLLVGQGVDGWYWLSPDNWNVMQWRLPRV…
iron_aquisition-siderophore_transport_potential	DABW.2014.PRIMARY.CONTIGS.fasta (North Pond bottom water)	scaffold_13_12	IucA-family-iron-reductase	54.9	25.2	863	0	0	0	MRCVATKPSELWATANPAEALIALYRQPPLENLKAPAFGPPDEPTLAASALLDRGFLSEQLARYGRSHGDHADGKAIASIWSKFHFSSVAIPTLVANLLLGYELPLAGDELRLAVGDQGQTARIWLPHGGVPLSSSAPQARFCRLFDDHCAPLIELLAVISGLSAKVFWSNLGHYVEFVGKACSRHPEFSAAGDPLLDYLDTKTLPDGRRNPLYQPVRYLELGGETPSRVRRLCCIKYRLPGEPLCGGCPLKPENKPSKQRR*
##########################################################################################################################################################################################################
iron_aquisition-siderophore_synthesis	DABW.2014.PRIMARY.CONTIGS.fasta (North Pond bottom water)	scaffold_1948_2	PvsE-family-siderophore-synthesis	585.9	85	874	0	0	0	MPEVPVSVQRAIKELKGQDSDPLCAYVYDLPELRHRAQGIVECLPPGCEMFYAAKANPALPVLGALAPFVHGFEVASGGELDWVRRHFPDTPVIFGGPGKLASDLEKAIDQNVELIHVESLLELQRLCDIAGRRQVHQDILLRINLELADTPSTRLTMGGVPTPFGMEEACIPDALALLGRQDRVRLRGFHFHLMSHQLDEKRHLGLITHYLETVRAWEARYGLTITEINVGGGIGINYTRPDQQFDWSGFCSGLDELLQAYSDRAWKIRFECGRFITAPCGFYVGEVLDVKRCGEEWFAICRGGTHHFRTPAAQAHDHPFDILPTHDREAAAPVVANHSVTLVGQLCTPKDVFARRVDVESLGVGDLVVFRYGAYAWNISHQAFLMHPHPKEHFIE*
iron_aquisition-siderophore_synthesis	DABW.2014.PRIMARY.CONTIGS.fasta (North Pond bottom water)	scaffold_1948_3	PvsD-family-siderophore-synthesis	514.5	17.5	874	0	0	0	MSLTASHHYFRDQHCDYQADQASMEALLNCYCRDIAEPSGELSVQGGERSRSWPQGLRVRLALEPASVLHIGFPDSEDSLLVLVAGGSRTCNYRYLSAPYYKSALRGWRVLGLEELGRILLHKMSQRFEEPFNSELYRQILLSRNVMRSILEYTRVPADWGQGLDAFRWSEQSLSFGHRYHPAPKSREGFDPEDILQYSPEMGAGFALYYFAVHPGDLRTRGDIAGPAFGSDASVGLDLPDGWVTIPVHPWQARYLMRLPIVCSAIRSGRILPLGQAGPRFYPTASVRTLYQPGNPYFLKFSTHVRLTNCIRKNAVYELESAVALSAALKAHLAPSLARWRGFRLLYEPAYQTLDFADHPEPDRRSIAEGFGVIMRDNLEQYLDAGVTPVLAAALFSDD…
iron_aquisition-siderophore_synthesis	DABW.2014.PRIMARY.CONTIGS.fasta (North Pond bottom water)	scaffold_1948_4	PvsC-family-siderophore-synthesis	453.1	35	874	0	0	0	MSQSVLPVILLSHFTAALVALGMPPFFGLILTDTFAVEHTVWVGWFYIIPTVCTALAAPFWGRIADRFGRRWSLLRAQIGLAVAFVIAGLAPGVVTFAMALMVQGFLGGTFAASSAYLSTVARGQNLTQSLNWMQGSARSAMILAPILFGFFMTWVPAQRLYLYMAILPLLSALLVWKLAPPDPVSGGPRDQKHSRERVSASASWLRLRLLYFGFNFALVASFPYFIPWTQERTGSTAAMAGVLYSLPHAIYLIILVSPLRRSVFFGNPWTLPAGLTLFALSYVIQATAGTTAAILAGRLVMGLGMTTCLFALNAETARLTRTENAGQSFGALDSAGKWAGVAAGVLAGVAAGMSNQTAPLWLGAAVTLLTITLSSYRANTPAIDHHERLKEE*
iron_aquisition-siderophore_synthesis	DABW.2014.PRIMARY.CONTIGS.fasta (North Pond bottom water)	scaffold_1948_5	PvsD-family-siderophore-synthesis	660.3	17.5	874	0	0	0	MTRNTALSSTDPGQYLTQRLVDALIREDVAGCQSDSQAVGVDSVPGSPGAPATWLRWTLAQGILWLPVNPATFMQRWQWSGDPLIWQSADQAGSVSEVNHYEQVLACLTADEHDDSGGQLEVYADECRTAESHASFCHEERSRWFDEIRHQGQSWKDFPRLSERLLHFDRLAAFLDHPFYPSARAKSGFDEAALAAYAPEFAPRFRLRWLAVPGPEVTAVGELPGCWPDFSEVGLDNRLADSHHLLPVHPHLWDTALSDYLSNTEIGASVLRAPTPALWVQPTLSVRTLQLEAAPEVHVKVPLTIRTLGNRNIRTVKPSTLYDGHTVQQILQEIAGKDPVLKGTFSVTDESSGLHVGDLPWLGCIVRRFCGFSDQQQIVPVASLLADSPDGRCVAQMMA…
iron_aquisition-siderophore_synthesis	DABW.2014.PRIMARY.CONTIGS.fasta (North Pond bottom water)	scaffold_1948_6	PvsA-family-siderophore-synthesis	544.8	62	874	0	0	0	MRDTVLFLAHVPTEALNRGFLPAARSMGLKVILLTDQAATHHHYFSQPGLPAYPEQILQCDVFNPLSVLDLLSELPAPVGVFSNSDHLQTVTALAAAYLNLPGKDWQTCYRAKNKAAMRQYLKALDDGACWFRAVNDQTSLGKVIDDVPFPCIAKPREGVASLNVRRLDNAAQLQSFCDQFWQEQPGQPLLLEEFLSGPVHTLETIGDGNSLIALGGFEVRLSEPPHFVELEAAWVPYQPERPHLQEMFRQVRRFGVGLGSCHSEFVITDNGPRLIEINYRTVGDGREFLLDRMTNHGLFHAILQAHVGNPLELSPPTQAAQIRYLSASTSGRVRRSAPERREPCGDGIAEFEPLREVGDDVRLTHSNKDYLGVLRLFSSDPSRVKNTLAEWATDLEAE…
